# Supplementary material for: Quantitative Interactomics in Primary T Cells Provides a Rationale for Concomitant PD-1 and BTLA Coinhibitor Blockade in Cancer Immunotherapy
Source: Cell Rep. 2019 Jun 11;27(11):3315–3330.e7. doi: 10.1016/j.celrep.2019.05.041 (PMC6581740; doi:10.1016/j.celrep.2019.05.041)
Supplement: Table S1. Protein and Peptide Abundance Data, Related to Figures 1, 2, and 4 — Absolute label-free quantification estimates. Absolute abundances were estimated using the iBAQ approach implemented in the aLFQ package (Rosenberger et al., 2014). See STAR Methods for details. [file mmc2.xlsx]

## Sheet: PD-1 mouse peptide_data
Protein	Peptide	ctrl_0min_1	ctrl_0min_2	ctrl_0min_3	ctrl_15min_1	ctrl_15min_2	ctrl_15min_3	ctrl_2min_1	ctrl_2min_2	ctrl_2min_3	ctrl_5min_1	ctrl_5min_2	ctrl_5min_3	Pdcd1_0min_1	Pdcd1_0min_2	Pdcd1_0min_3	Pdcd1_15min_1	Pdcd1_15min_2	Pdcd1_15min_3	Pdcd1_2min_1	Pdcd1_2min_2	Pdcd1_2min_3	Pdcd1_5min_1	Pdcd1_5min_2	Pdcd1_5min_3	nFragment
A2AGT5	_DAAFEALGTALK_	2227.65	0	0	0	0	2163.69	0	0	3452.8	0	0	3006.95	7891.58	11722.2	13126.2	6425.92	12814.9	23963.7	9114.33	9351.43	20021.8	10776.4	7096.47	19875.2	5
A2AGT5	_EGLDEVAGIINEAK_	0	0	0	0	0	0	0	0	2510.13	0	0	0	7253.5	6953.2	7958.7	4334.81	10309.4	18945	7248.43	3006.24	19217.9	10594.2	3355.21	13566.3	5
A2AGT5	_LEAGDYADLVK_	2573.72	0	0	0	0	0	0	0	5479.82	0	0	13672.4	2570.9	5511.78	3551.64	7664.58	26422.2	25810.2	14888.8	13953	40501.2	0	12996	1493.18	4
A2AGT5	_NAALNTIVTVYNVHGDQVFK_	0	0	0	0	0	1742.87	0	1582.74	0	0	851.018	0	0	2513.99	0	6475.96	6771.62	12935.9	2961.1	1928.58	14602.3	11885	0	9429.39	5
A2AGT5	_TTGEVVSGVVSK_	2857.41	0	0	0	0	2926.13	0	0	3177.28	0	0	3560.6	9568.27	14404.8	13680.4	9225.28	15805.2	20134.6	8196.86	11730.1	19328.9	11076.3	11274.6	19481.6	5
A2AI08	_AAEVVVYEAPQPGR_	19142.4	3111.59	16428.4	16660.3	0	0	8680.8	7480.31	21790.6	9870.82	2994.8	23792.6	12949.9	0	12646.5	19573.9	29157.5	90969.9	5680.82	4830.68	71053	44373.6	4862.21	56921.3	5
A2AI08	_FRPALPQLPVASASAATR_	11360.7	1853.06	11524.8	17833.1	0	0	0	3076.62	19533.3	3190.19	0	32036.6	5807.31	0	8519	22196.6	35357.3	131215	0	0	101666	56780.7	0	78894.7	5
A2AI08	_GSNTFTVVPK_	0	0	3332.72	5309.04	0	0	2294.07	1099.39	3490.31	1756.14	0	5148.83	3057.13	0	3433.48	5459.1	4734.83	24747.3	0	0	13811.7	11943.8	0	8511.06	5
A2AI08	_LAALSGGQGSGAAPDGPNER_	16873.8	7125.43	17323.1	18673.1	3222.52	7373.13	8636.95	8639.93	23561	8192.39	4861.96	27333.5	10941.4	3142.71	9933.36	16124.1	27188.9	76027.6	8414.26	3052.18	55270.8	36354.7	3213.88	51374.8	5
A2AI08	_SAC[+57]C[+57]EPAHPDGTAGPGAR_	17964.5	10662.1	15252.8	11749.8	6092.11	6282.42	11547.2	12897.9	31086.1	4885.18	5094.17	30495.4	0	3416.11	15466.9	23202.5	37795.2	96351.3	8147.82	0	77603.8	51592	4774.59	59331.4	5
A2AI08	_SLAPASPVR_	20947.6	3215.72	17987.8	11918.3	3159.47	0	11485.5	7241.14	22072	8853.98	3041.47	23086.2	14959	1190.09	13633.1	13308.9	26042.9	66426.9	9170.91	4714.32	78191.2	49391.8	2658.52	52371.8	5
A2AI08	_TGSNSFTVHPR_	57387.9	4339.34	7876.71	13798.7	0	0	6802.06	4556.52	11361.7	10044.6	5211.39	10266	19583.5	0	13657	8912.57	15186.1	30494.6	5112.63	0	35291.5	23724.3	0	19800.5	5
A2AIV2	_LGDHIAEK_	19408.2	12861.9	15880.2	15489.9	0	10693.7	8998.83	9132.01	20659.1	11778.3	7884.95	23059.4	13160.5	11249.3	20187.7	15438	27432.8	70837	8369.05	9222.15	32622.6	0	5992.72	40020.2	5
A2ALS5	_MIEKMQGSRM[+16]DEQR_	130852	138151	173468	225560	180796	216347	100143	102531	213998	91898	181221	158381	134046	221337	96870.2	365186	178417	308993	121185	85206.5	140639	431983	95331.8	113866	5
A2AN08	_APSYIEIFGR_	5995.83	1676.63	3742.75	0	0	7677.64	0	0	5553.3	0	0	6991.98	9401.35	10817.1	14736.5	12014.9	14898.3	30292.1	10861.7	10020.2	26009.9	16633.5	8889.33	25339.3	5
A2AN08	_AQQALSELHTVDK_	4223.94	2843.25	759.74	1742.78	639.813	1580.36	2730.71	917.504	1608.78	2904.11	327.263	3639.23	2742.95	2602.05	3772.46	1289.48	3786.93	8612.14	1981.95	2949.86	5483.66	3078.56	3373.54	6168.42	3
A2AN08	_IQIGTQAIER_	7679.55	0	5416	0	0	7516.79	0	0	6118.81	0	0	4515.19	9109.33	6558.2	9894.78	7696.53	10580.3	26454.6	9638.67	6837.07	22919	11461.6	2984.47	19579	5
A2AN08	_LLQTLPQLR_	0	0	897.539	0	0	4485.17	0	0	5892.25	0	0	4315.88	2969.97	7091.87	9011.51	6140.53	9867.24	13209.2	7249.12	7247.78	16705.2	12691.6	5751.53	24817	5
A2AN08	_STLEVLQLFPINIK_	0	0	0	0	0	0	0	0	0	0	0	0	0	615.76	965.123	0	1230.67	5001.82	0	1519.39	4380.66	872.003	0	3965.36	5
A2AN08	_TGSTSSKEDDYESDAATIVQK_	0	0	0	0	0	0	0	0	0	0	0	0	0	0	4049.41	0	3810.12	0	0	0	6370.67	1336.93	0	7397.94	4
A2AN08	_TLSDVEDQKELASPVSPELR_	0	0	0	0	0	1191.15	0	0	1514.38	0	0	0	2133.99	2712.62	4469.95	5404.35	6714.44	11829.1	2809.04	1827.22	10472	4463.96	2607.53	9344.04	5
A2AN08	_TSPADHGGSVGSESGGSAVDSVAGEHSVSGR_	0	0	0	0	0	1827.88	0	0	1854.86	0	0	2125.89	3386.78	5656.53	4076.19	6138.48	7036.08	10498.9	3598.41	4073.38	9059.25	8224.5	4868.39	9924.25	5
A2AN08	_VALEEMENKPR_	0	0	0	0	0	783.425	0	0	0	0	0	0	964.137	0	0	1389.91	2214.81	5212.11	848.541	1733.55	7863.03	1931.44	1120.74	2587.2	3
A2ASS6	_KDSGYYSLTAENSSGSDTQK_	0	0	0	0	8125.61	0	0	0	0	0	8399.74	9648.53	0	0	8271.46	0	0	0	0	2851.29	0	11976.5	4779.38	0	5
A2BIM8;P02762;P04938	_ENIIDLSNANR_	17047.7	5634.09	127079	11059.9	0	501203	0	7589.51	72682.7	1571.1	0	47792.9	6059.9	7219.43	50410.8	5538.44	0	163018	6433.42	4264.36	46381.5	31799.5	0	99708.8	5
A2BIM8;P02762;P04938	_FAQLC[+57]EEHGILR_	0	0	20606.6	0	0	79636.1	0	0	9391.53	0	0	4930.67	0	0	3752.23	0	0	23039.8	0	0	6430.47	9566.12	0	15510.8	5
A3KGK3	_GARDPEHC[+57]SVRLALDGAGPR_	52708	23769.2	9581.51	50795.7	31887.2	76420.6	84050.8	33448.1	95350	106031	20135	52911	0	25919.2	0	15349.9	50646.3	88460.5	18246.7	5719.42	53694.5	23049.4	26724.6	128020	5
B2RQC6	_AAFALGGLGSGFASTK_	8421.93	15123.3	19732.4	10184.5	3838.86	37224.7	5315.83	9279.65	38560	5901.18	7149.54	39408.6	18820.4	19169.7	41768.7	24589.1	49058.3	93188.2	18076.1	13504.6	78670.3	32278.1	19312.1	71569.7	5
B2RQC6	_APHVLVLGSGVYR_	0	11849.5	13310.7	5761	3060.48	18726.4	2292.09	5693.27	21995.3	0	5252.45	24234.9	11180.6	13569.4	11091.4	15406.3	32669.6	61469.7	8384.56	13000.8	44975.7	20547.7	12620.9	42573.7	5
B2RQC6	_AQGLPVTC[+57]EVAPHHLFLNR_	0	4207.41	5108.23	0	0	9620.54	0	379.968	10997.3	0	0	13833.6	0	387.63	10745.4	5857.89	19605.9	46440.8	4715.52	5027	35767.6	14455.5	3831.26	31291.3	5
B2RQC6	_ASDPGLPAEEPK_	8104.57	28908.7	33165.9	20118.8	7083.81	43134.6	12994.4	10087.3	49121.8	0	16246.5	45386.4	29919.3	29048.3	51516	31135.5	70283.4	108244	16052.7	23904.4	82445.2	37428.5	38506.3	86708.1	5
B2RQC6	_ATGYPLAYVAAK_	15653.6	7093.84	14749	0	0	26351.8	0	0	25610.8	0	7789.87	27260.3	13473.1	17347.3	33592.9	16017.3	40397.1	76605.5	13727	0	70539.4	18306.9	15193.8	58146	5
B2RQC6	_EAAAGNIGGQTVR_	19754.9	20671.9	32947.6	22743.5	13098.5	49061	15454.9	20110.2	39941.9	14569.7	19619.1	43786.7	35958.8	36121.7	53773.1	31034.3	51953.1	99878.3	29938.9	34625.3	80822.9	38959.4	37535.9	79636.1	5
B2RQC6	_EELSALVAPAFAHTSQVLIDK_	0	0	0	0	0	0	0	0	6586.26	0	0	4134.29	902.273	0	11597.8	2410.24	9156.43	39296.6	946.027	0	37594.3	3028.99	0	24829.4	5
B2RQC6	_EHPVVISK_	11494.4	14752.7	18540.5	11193.7	6316.06	25808	6739.02	8091.66	26603.9	8142.31	9139.92	29909.1	20156.9	20170.9	36031.2	23076.4	31438.8	67205.2	16423.1	19265.9	50006.9	28042.5	17398	56488.3	5
B2RQC6	_EIEYEVVR_	11015.5	18607.4	12634.6	11079.2	8611.91	27448	4205.18	12952.4	39977.9	8552.02	8590.31	40594.6	27954.6	24890.4	39427.1	26302.1	39895	58171	24685	18593.3	63218.3	32013.6	16417.9	39124.1	5
B2RQC6	_ELSDLESAR_	19290.4	30276.4	31484	20787.6	11192.7	47128.4	17218	48184.1	47773.5	15687	17666.8	51711.2	36762.9	36967.9	51402	37875.1	62066.4	115934	31641.1	34030.6	86551.7	45191.6	39856.7	89106.6	5
B2RQC6	_GIPGLQGVDTR_	21870.5	54280.8	50754.3	8410.85	15510.9	68032.8	15162.1	20457.9	71162.5	14654.1	19331.8	94491.6	50942.1	49435.3	97380.2	64983.6	97110.3	174677	50004.1	61476.3	180864	77079.3	49218.1	142958	5
B2RQC6	_GTEPSALPFVDPNARPLAPEVSIK_	5183.52	14883.2	17649.6	14051.5	0	25754	0	0	39617.9	0	0	41387.7	16171.8	16482.7	35952.1	15366.4	37615.4	96386.6	0	6788.49	90819.4	30892	16431.3	81280.4	5
B2RQC6	_IC[+57]ALDC[+57]GLK_	0	11490.8	6895.21	0	0	0	0	5457.09	11350.8	0	0	19252.9	5672.44	8965.27	18682.8	12732.1	30523.6	47525.9	0	3138.88	40425.2	12354.4	6508.67	31775.5	5
B2RQC6	_IVTHAQLLEQHR_	0	3576.95	3386.34	0	0	10891.2	0	1877.9	11842.1	0	0	13237.5	7182.2	6083.84	11469	5434.85	16253.6	31740.6	0	5678.59	23422.6	9734.26	6740.44	24272	5
B2RQC6	_KEEILLIK_	0	6330.2	0	0	0	0	0	0	0	0	0	0	9307.57	2788.98	7136.93	3490.56	7665.36	26333.7	0	8543.32	27882.4	10079.2	5442.67	0	5
B2RQC6	_LGGAVLSFSEATSSVQK_	7546.63	8999.33	10514.9	7036.67	2479.73	26993.6	3433.64	6033.19	26637.2	14673.9	4704.59	24363.8	13211.2	11297.6	16087.6	17029.7	31042.8	66105.8	9844.81	13430.3	67404.4	18418.1	10211.1	55425.1	5
B2RQC6	_LGYPVLVR_	28865.4	32774	36741.1	17043.4	7483.52	66354.2	12976.5	14434.5	60225.2	16143.3	18984.5	70551	44274.6	42379.3	76287.2	48126.7	92915.9	164254	35339.3	41736.7	140606	53719.6	39849.4	137610	5
B2RQC6	_LLDTIGISQPQWR_	11641.7	12412.6	19334.6	11677.8	3300.2	31222	6259.39	9749.85	39476.3	4998.56	8221.58	39337.8	14042.8	14582.6	37635.1	24620.5	35768.8	95788.2	17140.6	16503.1	93724.1	33223.3	14955.2	74949.7	5
B2RQC6	_LSLDDLLQR_	12102.1	15226.6	18370.7	11118.4	3525.32	21629.4	6229.93	9522.46	41407.8	4676.39	8157.17	39762.4	14734.3	15523.5	39246.3	24362.4	48120.2	103533	16118.4	7639.98	96264.3	32140.8	14297.3	74710.6	5
B2RQC6	_LYLNETFSELR_	3101.9	2282.64	2847.73	2086.21	0	9937.24	0	0	15894.7	0	703.898	13024	1197.73	3080.01	12674.7	7670.29	16823.7	46581	4761.62	4820.48	39909.2	9065.03	3243.48	33192.1	5
B2RQC6	_MAEIGEHVAPSEAANSLEQAQAAAER_	3842.14	0	4980.16	0	0	7206.34	0	0	25829.9	2249.06	0	456.836	9330.46	0	0	10711.4	20525.9	48625.8	0	5404.43	52148.1	24065.8	4080.72	45153	5
B2RQC6	_M[+16]AEIGEHVAPSEAANSLEQAQAAAER_	0	6869.93	4372.25	0	0	11684.2	0	0	5309.88	0	0	7385.95	0	5194.13	12235.7	4292.22	10470.1	19496.3	1870.84	3963.77	13474.8	3721.41	5026.73	14533.2	5
B2RQC6	_M[+16]ALLATVLGR_	0	6963.69	9495.6	3185.62	1488.19	20959.2	1858.07	4994.62	16290.6	0	3322.21	17653.2	8832.92	11973.7	22561	8554.42	19464.3	33336.5	5362.36	9852.98	27441.6	10551.5	10694	27174.9	5
B2RQC6	_RPVINAGDGVGEHPTQALLDIFTIR_	0	0	0	0	0	2730.22	0	0	4523.91	0	0	3923.54	941.784	544.733	2693.32	1486.68	6232.88	25138.7	1010.47	0	25329.1	4789.89	0	15345.5	5
B2RQC6	_TLGVDLVALATR_	3095.67	3916.21	5221.24	4163.04	0	11297.4	0	2444.49	12496.7	0	1146.21	13305.7	5012.97	6547.01	13681.5	9427.1	23109.7	58826	0	3326.68	52099.9	13626.3	4960.67	47760.5	5
B2RQC6	_VLGTPVETIELTEDRR_	37202.1	30540.3	45136.6	23058.2	8223.02	58277.3	0	19828.7	100467	14396.8	21681.4	82346.1	52339.1	45895.6	80631.3	34935.1	96399.3	229378	27235.3	56014.9	185332	87739.4	50117.4	192561	5
B2RQC6	_VLGTSPEAIDSAENR_	26648.8	28538.8	34659.1	23793.1	10043.8	54528.5	12575	19140.8	53959.6	16064.1	19395.3	59035	42213.5	39307.5	62552.5	45873.7	76326.8	141050	32496.6	38266.8	122777	53870.2	36528.8	108415	5
B2RQC6	_VPQFSFSR_	18059.3	31483.8	32097.7	14955.8	6267.68	53560.2	12607.5	16120.9	57349	12863	18254.9	59034.8	31800.1	35054.4	61669.1	37461	72394	138437	31311.5	35069.9	112002	44163.7	35090.1	105592	5
B2RQC6	_VYFLPITLHYVTQVIR_	0	0	0	0	0	2029.2	0	0	3627.36	0	0	0	0	0	4258.86	0	5167.21	25885.1	1566.93	0	25879.2	2777.26	0	18811.1	5
B2RUP2	_DLLYEEALYTVLHR_	0	0	0.971497	0	0	0	0	0	0	0	0	0	0	0	0	0	422.254	2292.54	0	1064.79	3372.99	0	0	1212.82	4
B2RXR6	_IQDESLINAK_	0	0	0	1811.08	0	2385.63	0	0	3432.13	0	0	3726.88	4456.07	4287.86	9744.64	5650.91	11233	20376.6	6019.14	9697.3	20028	9284.81	4948.37	14725.8	5
B2RXR6	_LLLETADNPEVVDVK_	0	0	2842.12	0	0	2762.52	0	0	5214.81	0	0	7116.47	7185.64	9224.7	14608.5	7495.21	14704.3	28227.7	8484.06	11323.9	28903.4	12254	6536.97	23144.8	5
B2RY56	_EYSSELNAPSQESDSHPR_	4998.87	5515.82	10223.8	6477.4	0	12790.4	3943.69	5485.04	13986	4378.1	4230.29	15415.6	16841.5	16994.3	14061.8	16422.6	18457.8	40682.6	11076.2	18025.6	29902.8	24688.9	11833.6	32017.5	5
B2RY56	_LGASNSPGQPNSVK_	6605.26	0	0	0	0	8979.98	0	0	14471.5	0	0	15999.2	10897.7	10719	16688.2	14917.4	26246	43771.4	8962.61	12238.8	42348.2	18136.9	9493.96	44087.3	5
B2RY56	_LLAEGHPDPDAELQR_	5137.82	13995.3	24378	10527.9	9060.92	29428.7	11013.6	5904.51	31300.8	8644.68	13277.3	34346.6	34060.8	35050	28597.7	32634.9	46797.1	82391.4	27085.2	35144.4	76316.7	49609.5	30064.7	64973.5	5
B2RY56	_RFPVAPLIPYPLITK_	0	3745.46	8895.58	4603.19	0	10420.6	5377.69	1549.56	21567.3	2913.12	3828.89	26459.7	7163.23	19442.9	20936.5	20978.8	33822.2	86642.5	16130.4	4455.26	77594.8	35211.9	10106.7	56030.3	5
B9EJ86	_GIDLGDIQSSIESIK_	0	0	0	0	0	0	0	0	0	0	0	1048.82	2362.65	1630.75	2231.36	1269.72	3829.86	14796	1747.02	1802.14	14874.4	2481.3	0	11555.2	5
B9EJ86	_LFELDPLTGEWHYK_	0	0	0	0	0	0	0	694.589	1751.99	0	0	1324.24	0	0	335.579	714.875	1425.77	2553.11	0	0	3925.41	0	0	2258.39	3
B9EJ86	_VVLPTFILEPR_	4012.09	0	3392.1	0	0	0	0	0	6574.48	0	0	6787.3	0	3614.66	5655.07	4566.01	16475.1	49781.1	5016.41	1646.23	47782.1	10210	6549.14	36801.8	5
B9EKR1	_VTLMSEEHKC[+57]LSNEEK_	0	0	0	0	0	3427.83	0	0	3307.61	0	0	2380.68	28348.6	18069.9	20383.7	27640.2	25717.1	38412.2	35569.1	27755	42073.3	38579.1	17007.4	36218	5
C0HKE1;C0HKE2;C0HKE3;C0HKE4;C0HKE5;C0HKE6;C0HKE7;C0HKE8;C0HKE9;Q8BFU2;Q8CGP5;Q8CGP6;Q8CGP7;Q8R1M2	_AGLQFPVGR_	1923860	1087860	2174670	906073	607535	3682630	969541	686880	3326470	784372	847575	3259490	1314130	375112	2558080	1365810	1430580	5569560	1465810	1400430	4553370	1664080	365332	4570790	5
C0HKE1;C0HKE2;C0HKE3;C0HKE4;C0HKE5;C0HKE6;C0HKE7;C0HKE8;C0HKE9;Q8BFU2;Q8CGP5;Q8CGP6;Q8CGP7;Q8R1M2	_HLQLAIR_	841989	470529	885289	391119	243082	1787500	397398	269452	1577660	301001	306788	1565790	498993	125313	989812	599341	697469	2794610	660955	564306	2359920	713385	148117	2252350	5
C0HKE1;C0HKE2;C0HKE3;C0HKE4;C0HKE5;C0HKE6;C0HKE7;C0HKE8;C0HKE9;Q8BFU2;Q8CGP5;Q8CGP6;Q8CGP7;Q8R1M2	_NDEELNKLLGR_	8577.25	6163.83	19185.5	4433.04	3178.99	30641.3	6522.13	0	27589.5	4740.44	5897.36	24872.3	6362.93	0	19425.8	16946.5	13629.8	45478.8	11803.3	21283	42191.1	17091.9	0	40169.5	5
C0HKE1;C0HKE2;C0HKE3;C0HKE4;C0HKE5;C0HKE6;C0HKE7;C0HKE8;C0HKE9;Q8BFU2;Q8CGP5;Q8CGP6;Q8CGP7;Q8R1M2	_NDEELNK_	0	0	0	0	0	1569.8	0	0	18566.3	0	0	0	0	0	3408.43	0	12020.6	42404	0	0	0	0	0	31693.3	5
C0HKE1;C0HKE2;C0HKE3;C0HKE4;C0HKE5;C0HKE6;C0HKE7;C0HKE8;C0HKE9;Q8BFU2;Q8CGP5;Q8CGP6;Q8CGP7;Q8R1M2	_VTIAQGGVLPNIQAVLLPK_	85292.4	38965.4	89202.9	46466.9	17788.3	243784	43262.6	33213.8	221505	26907.4	26220.4	97740.9	45362.9	5318.92	144644	14403.9	74009.2	403573	91432.6	65880.1	445973	93131	7560.39	288760	5
CONT_P00760	_SSGTSYPDVLKC[+57]LKAPILSDSSC[+57]K_	727162	2003300	1033710	0	130095	0	1101360	1709820	1063450	0	66928.4	745095	0	969940	948174	600649	1153140	994835	52709.2	0	187668	2697250	243847	417374	5
E9PVA8	_AASQGTQVPTVTEGVAAALLLSK_	0	0	0	0	0	0	0	0	0	0	0	0	1023.34	0	0	0	0	17987.8	0	0	17093.1	2870.47	0	12491.1	5
E9PVA8	_ALQAAIQQLAEAQPEATAK_	0	0	0	0	0	744.689	0	0	1978.69	0	0	0	7868.68	13370.2	9752.33	7207.57	16520.1	24293.6	8536.39	15803.1	18542.9	12647.7	9454.72	22466.6	5
E9PVA8	_ASLLDPVPEVR_	12511.1	13075.4	19112.3	0	0	25258.1	6924.83	6596.4	27589.7	8067.77	12154.3	29449.5	98147.6	123267	82452	92360.7	122045	147665	87199.2	125681	133304	104553	107946	119655	5
E9PVA8	_ASPDTPPER_	0	6173.7	6204.69	2564.77	0	15287	4399.63	3930.03	11441.1	2828.26	0	10496.7	48963.3	55277.4	53620.5	37656.4	59554.8	71000	35878.1	57796.5	64161.7	44115	53873	69137.6	5
E9PVA8	_AVMSNLSAHGVK_	0	0	0	0	0	0	0	0	2679.43	0	0	2350.26	8690.24	8399.75	8733.07	8475.01	11848.5	17992.6	6850.35	10139.4	16420.8	10833.6	7010.6	14183.9	5
E9PVA8	_AVSLLHTHTIPSR_	0	0	0	0	0	5154.72	0	0	3259.37	0	0	0	17724.2	22774.4	13914.1	18793.4	29609.9	35928	15413.5	22567.7	26787.6	21569.6	23539.8	25322.8	5
E9PVA8	_AYSDQAIVNLLK_	0	0	2351.41	0	0	6063.08	0	0	5633.7	0	0	5905.76	21602.3	28618.9	24822.3	21661.5	40035.5	43137.3	21468.1	15098.1	47913.7	28136.1	25053.3	43276.6	5
E9PVA8	_DAPNDASYDAVR_	0	0	0	0	0	7953.14	0	0	5797.12	0	2670.78	4925.27	23136.4	28438.5	25611.1	14621.5	41515	54018	20776.8	37392.9	47044.6	25084.7	26306.6	42159.2	5
E9PVA8	_DLAPYLPSVTPGLK_	0	0	0	0	0	5020.41	0	0	6981.57	0	0	0	30277.5	33727.6	33107	29230.5	48027.1	49517.8	25882.9	27369.7	61923.8	39818.9	26204.7	52313.6	5
E9PVA8	_EILSELGR_	4349.28	2994.88	2896.93	0	0	5557.31	0	0	3990.29	0	3675.2	4024.27	17054.6	24676.7	14803.7	15575.9	29009.2	34785.9	18361.7	22043.6	31214.4	27864	21775.6	31027.6	5
E9PVA8	_GAAYGLAGLVK_	0	0	0	0	0	0	0	0	0	0	0	0	41974.7	75205.2	35518.8	49193.3	59597.1	62800.1	47879.5	101048	66574.1	94705	75676.9	56677.5	3
E9PVA8	_HLDQIIPR_	0	1052.92	0	0	0	1830.3	0	0	0	0	0	0	22257.5	19213	8879.26	13217.3	22374.2	31043.8	12160.7	17160.8	26085.9	19668.5	20219.8	24994.9	5
E9PVA8	_IIIEDLLEATR_	2524.67	2198.41	0	0	0	7913.92	1268.7	2102.01	11110.7	0	0	8238.53	23544.8	30849.2	32315.9	31727.6	47414.2	78312.6	25201	24797.7	77693.1	38622.7	29780.3	62807.4	5
E9PVA8	_ILPEIIPILEEGLR_	0	0	0	0	0	1466.33	0	2594.5	0	0	1072.83	0	4260.12	16332.1	12561.5	8764.87	17748.8	43817.3	14335.7	16305.8	39457.6	18360	0	28253.6	5
E9PVA8	_LANGLLDELK_	0	0	0	0	0	907.841	0	0	0	0	0	0	7812.79	10532.3	8679.37	6392.22	15295.5	17075.3	7145.23	13591	15216.4	8624.27	9015.83	16919.1	5
E9PVA8	_LDAGNQLALIEELHK_	0	0	0	0	0	0	0	0	1023.59	0	0	0	5706.85	7849.02	9576.85	4515.89	13039.8	12220	4295.41	11157	14006.4	6973.32	9006.05	11732.4	5
E9PVA8	_LLTWVIGTGSPR_	6363.82	0	2425.98	0	0	3678.65	0	0	5352.92	0	0	6555.24	12329.3	20188.3	20803.3	21056.8	32709.9	42484.3	22824.9	26751.5	45006.7	25055.7	20139.7	34021.8	5
E9PVA8	_LMDEAVLALR_	0	0	0	0	0	0	0	0	0	0	0	2718.39	5772.82	8671.02	7395.49	8103.41	11538.2	22240.4	6413.33	10313	23610.5	7980.08	8851.8	19278.1	5
E9PVA8	_LMEIYQEK_	0	0	0	0	0	0	0	0	0	6099.36	0	0	18732.2	0	0	15295.3	0	0	13812.6	0	28872.2	0	0	0	4
E9PVA8	_LMQQLLESDKYAER_	0	0	3816.61	0	0	0	0	0	0	0	0	3673.93	11718.5	16569.7	13631.2	13149.3	28795.6	35268.6	13237.5	18735.3	36044.2	22137.2	15791.2	33193.5	5
E9PVA8	_LM[+16]EIYQEK_	0	0	0	0	0	1445.26	0	0	0	0	0	1774.33	5558.85	7826.45	5154.23	4117.21	7322.97	7376.2	0	9542.67	8763.9	4713.26	6195.73	5549.99	4
E9PVA8	_LSVADAQAEAK_	4465.35	8216.24	7698.7	3684.93	0	12217.4	3834.16	5426.08	11136	0	3769.51	10632	38767.9	42898	34833	28094.6	51557.9	68484.9	34181.2	42705.2	55876.3	41260.3	37428	55059.8	5
E9PVA8	_LTEVLTDSHVK_	592.874	0	0	0	0	2242.31	0	0	499.211	0	0	3868.54	14791.6	17825.4	20644.3	10945.3	24494.7	36222.4	12118.1	25470.8	35653.6	18536.4	17530.2	27958.3	5
E9PVA8	_LTSADALRPSVVSITGPLIR_	0	0	0	0	0	0	0	0	1665.57	0	0	0	3583.56	7056.67	13344.7	5630.49	20685.5	37556.4	2784.15	8769.94	41360.6	12242	6200.81	29344.7	5
E9PVA8	_LVLPSPDTDEK_	0	0	0	0	3364.96	8306.36	0	0	7833.35	0	1700.4	8172.85	22190.2	38363.9	16433.8	24479	71601.6	73360.7	35646.7	56510.3	69964.1	36334.3	50799.9	76870.3	5
E9PVA8	_LYRPPPVLDALGR_	10593.6	5271.7	11221.5	1891.47	0	16531.5	2634.64	3472.86	16462.9	0	3140.92	19218.2	51366.3	65780.8	56476.7	50356.3	88837.2	111034	48277.1	78724.4	102922	66379.3	57275.5	83933.9	5
E9PVA8	_NLLHSLQSSGVGSK_	0	2363.43	249.24	0	0	871.652	0	0	4767.66	0	0	2370.89	13472.1	16699.6	10388.6	10540.9	19453.9	29774.9	11661.2	18278.1	32452.6	17327.1	13632.3	20785.9	5
E9PVA8	_QAGAEALSQAVAR_	3789.39	1555.65	4425.88	0	0	6376.03	0	0	6738.29	0	1789.22	5476.26	27384	32881.7	24671.3	23319.6	40607.7	43854.6	21501.2	36858.3	41460.6	30442.2	30231.6	42309.3	5
E9PVA8	_QLDDEEVSEFALDGLK_	0	0	0	0	0	0	0	0	0	0	0	0	3330.84	3540.47	6877.11	4939.83	6060.25	12095.8	0	4610.13	19467.7	4125.02	1736.93	13838.4	5
E9PVA8	_RGEELLQSLSK_	0	0	0	0	0	0	0	0	0	0	0	1707.03	10866.6	12480.2	5377.06	10368.3	22607.4	22512.3	13825.4	20248.6	23515.2	14328	15074.6	20077.1	5
E9PVA8	_RGVTSILPVLR_	0	671.055	0	597.521	0	4171.59	0	0	2533.44	0	0	5941.93	15869.6	24859.4	6176.54	16304.6	37275.9	40455.4	22011.4	29534.9	40020.3	18743.1	17306.2	36234.9	5
E9PVA8	_SDTQLVVR_	4143.07	0	0	0	0	5700.27	0	0	4922.85	0	0	6373.24	18861.4	25232.7	18722.9	17159	32352	38093.9	19387.9	27830.6	34394.4	17613.1	22601.9	34390.8	5
E9PVA8	_SGAAQGLAEVMAGLGVEK_	0	0	0	0	0	0	0	0	0	0	0	0	2856.47	4652.31	5340.85	4470.2	7429.14	20239.8	5503.86	6483.57	17739.2	9872.22	4737.11	11752.7	5
E9PVA8	_SIIQSAQQDSIKK_	4164.35	0	4326.73	0	1279.4	6883.21	0	0	4196.04	0	0	6613.2	24866.8	28795.7	15688.9	23567.4	34630.5	35290.7	20997.8	31483	35364.9	26823.1	28040.3	30634.5	5
E9PVA8	_SIIQSAQQDSIK_	0	0	0	0	0	0	0	0	0	0	0	0	18666	18561.6	17161.1	11537.3	22233.4	20634.1	9155.77	26717.9	16985.1	18807.6	17190.8	0	3
E9PVA8	_VDENGPELLPR_	0	0	0	0	0	0	0	0	0	0	0	0	3954.73	8575.74	3798.83	2332.96	13200.3	13432.8	2620.57	13483.3	0	6267.67	9690.13	7001.28	5
E9PVA8	_VDIAPHVR_	0	0	0	0	0	0	0	0	0	0	0	1717.15	7742.44	12177.2	14519.4	8481.6	18629.7	21786.6	0	16356.1	19385	11188.9	10355.1	18296.9	5
E9PVA8	_VDPLFTELLNGIR_	0	0	0	0	0	0	0	0	498.26	0	0	0	1092	759.292	1875.3	0	4729.97	10007.6	1626.03	5870.34	11528	2516.98	0	4855.15	4
E9PVA8	_VVLPYLVPK_	4336.94	2122.18	5993.4	0	0	9497.77	0	0	8145.53	0	2191.74	8349.91	30221	39545	37942	25274.8	48235.8	69996.4	30223.6	47019.7	64993	39521.3	33569.9	58991.7	5
E9Q4Z2	_ALGIGAYLVR_	296539	546971	538849	183302	362623	422330	229045	353178	449097	167590	284761	418258	411593	417305	713184	278190	438997	720269	297592	367620	758489	417774	304240	728833	5
E9Q4Z2	_EVTDSRSGNIMFHSFGNK_	25238.6	166483	69832.3	23257.1	48337.1	70901.9	21408.6	40742.5	72006.6	8257.11	1081.05	146063	23014.5	42504.5	87219.8	73021.7	146044	219789	24182.4	59867	184763	65934	31916.6	142371	5
E9Q557	_AEENALQQK_	124891	17788.3	24035.7	33093.1	36906.1	31580	11674.5	20535.3	24596.5	14974.7	22776.6	20242.2	34462.6	28342.7	22286.9	32234	17717.5	47923.1	16157.5	21461.9	54445.1	53808.6	14573.1	9560.26	5
E9Q557	_AESGPDLR_	457002	209072	175748	237460	260088	217764	128723	164396	183965	129380	157170	170968	264654	217075	154958	356897	142552	382086	160264	170619	373307	528215	133040	93285.2	5
E9Q557	_AFIGFEGVK_	417618	30041	37557.4	46757.9	47946	37453.3	21181.1	21524.7	37302.2	27002.2	30888.1	30630.1	55528.2	35149.7	37826.8	37488.2	33329.1	86190.4	35363.5	29656.1	46551.4	79439.3	27528.3	16291.8	5
E9Q557	_AITGFDDPFSGK_	557288	43161.6	51600.4	65957	69159.8	66037.3	35442.7	46168.5	56875.4	37996.7	45052.9	49672.4	76881.7	60309.9	54719.8	68021.4	49766.7	106821	56206.6	55689.6	114755	127894	29982.2	26870.9	5
E9Q557	_ALC[+57]DYKQDQK_	52905.4	5349.03	9935.88	11139.6	17929.9	13214.2	5875.07	8604.31	10329.6	6312.82	10116.6	7629.95	11404.1	14849.3	6912.06	32598.6	6199.43	25572.6	4350.48	12490.1	30140.4	59689.1	6795.24	2196.27	5
E9Q557	_ALLQAILQTEDMLK_	75961.9	13849.2	8678.62	48470.8	16067.6	35361.3	10596.3	23056.2	41875.7	10272.6	18588.8	7615.4	23307.2	30783.9	22909.3	32370.1	25974.4	84454.9	18095.8	24466.3	143177	102922	9013.12	15167.8	5
E9Q557	_ALLQAILQTEDM[+16]LK_	89403.3	31902.5	19197.7	61838.8	40927.5	49051.4	14090	36182.6	39282.6	20640.1	28235.9	27683.7	42646.7	46182.2	26157.4	39899	37064.9	93826.4	27513.6	29415.7	90690.6	80389.9	20855	21547.9	5
E9Q557	_AQIDNLTR_	603754	88928.7	104848	131516	169038	133134	67617	100022	109287	86405	107368	102328	173948	141603	103802	165324	90666.5	199487	85433.7	111420	239389	332495	79356.3	48058.6	5
E9Q557	_AVTGYNDPETGNIISLFQAMNK_	78375.6	12083.9	19905.1	29602	27343.1	22368.3	13884.1	20881.8	35469.2	6548.6	14557.1	16238.3	23723	22587	13266.3	19607.8	10872.7	65105.5	15277.8	14388	62004.6	81361.1	12517	8901.55	5
E9Q557	_AVTGYNDPETGNIISLFQAM[+16]NK_	47113	11183.7	16996.9	21638.3	19763.4	7163.14	7258.58	12332.4	18709	7220.53	11286.9	13334.7	20328.5	14103.2	7118.72	20780.9	7294.36	38556	11106.8	2874.24	19878.9	37928.7	10165.6	5041.86	5
E9Q557	_C[+57]IKDEETGLC[+57]LLPLKEK_	40256.1	0	5370.31	0	7714.43	2180.61	3634.49	4240.76	5530.06	0	1913.23	891.803	0	6707.07	989.623	15612.2	1370.41	12228.6	0	5603.79	16133.7	53669.9	3219.24	0	5
E9Q557	_C[+57]IKDEETGLC[+57]LLPLK_	77738	7907.42	11245.7	17212.9	13167.8	17714.4	9400.25	11501.4	17059.6	5282.55	13085.3	7914.72	8963.96	14671.7	7782.11	25242.8	11826.5	22516.5	5797.02	9842.13	20753.2	55619.6	6210.65	4001.87	5
E9Q557	_DLKDEIVR_	333951	81531.4	87469.5	110642	140031	107603	53372.1	60380.7	89458.5	67831.7	81156	78879.1	132644	115336	70988.5	150911	68820.3	189129	79439.7	85234.2	181064	249208	61828	47025.1	5
E9Q557	_EEDTSGYR_	69694.4	17122.7	12459.4	19990.5	18196.4	17265.7	10371.5	15261	15192.2	8960.3	13255	15592.2	20631.2	15592.9	13170.2	26221.2	15245.7	27553.4	9930.52	16024	28215.7	45162.2	10011.2	7846.59	5
E9Q557	_EHLMLEEELR_	67129.1	9908.25	13781.3	21096.3	21930.1	17575.3	7495.08	11022.2	20479	7923.47	9228.89	15981.8	17227.5	14910	12180.2	33691.2	12298.1	40857.5	12301.8	12131.9	38888.3	76443.5	7822.47	8517.57	5
E9Q557	_EHLM[+16]LEEELR_	51386	9554.93	9807.61	13892	17024.7	12916.5	3053.14	7439.91	8263.48	6410.11	9615.57	8617.87	13947.1	13351	5812.65	15500	7566	20613	7666.55	10065.6	29392.3	28626.4	5044.07	1979.35	5
E9Q557	_EISMQKEDDSK_	8710.74	0	0	0	2395.1	859.584	0	332.559	0	0	0	0	991.839	944.997	567.067	2364.32	0	5672.64	0	589.437	3141.16	5867.54	0	0	5
E9Q557	_EKEYEIER_	81375.4	19927.5	22526.2	26582.9	32844.4	29264.6	11265	21667.4	24859.5	16682.3	19727.8	18904.1	31464.8	28028.3	19885.5	41187.6	21348.5	54806	20856.9	21151	48226.9	68182.2	15359.3	11524.2	5
E9Q557	_EKSAIYQLEEEYENLLK_	3311.52	0	0	0	0	0	0	0	0	0	0	0	1199.81	0	0	3428.16	0	3479.86	0	1126.27	4546.23	8227.12	0	0	5
E9Q557	_ENAAYFQFFEEAQSTEAYLK_	13176.4	0	0	0	0	0	0	0	7723.31	0	0	0	0	0	0	0	0	2194.78	0	0	21172.7	11287.1	0	2000.87	5
E9Q557	_ERENLRQEIEK_	91716.6	20408.4	20495.2	26668.5	38680.3	24169.9	11995.4	15406.3	17515.2	12367.4	17966.7	16187.9	34399.9	28118.6	10189.3	40516.6	8666.91	39683.6	12649.9	16412.7	38554.2	72033.6	14607.7	5943.63	5
E9Q557	_FDQQKNDYDQLQK_	49618.1	14506.5	15003.1	18957.3	21855.6	16800.5	8739.77	12373.7	16284.6	7568.83	11388.2	12375.9	23047.6	19280.7	10277.6	27989.2	9639.69	32513.5	9341.73	10215	27297.4	43277.3	8569.07	0	5
E9Q557	_FGDSNTVMR_	212862	76276.6	92731.5	112886	137538	98230.1	69739.6	71674.8	88665.3	51805.6	76185.2	83734.8	125200	95652.8	69594.5	181671	66745.8	204048	75845.1	84150.4	184008	361540	59699.7	39212.9	5
E9Q557	_FGDSNTVM[+16]R_	116353	60211.5	49562.1	70203.4	73503.4	60038.4	29473.1	48936.7	44841.2	35584.9	52354.9	50641.8	79676.2	60952.7	36857.5	70086.8	34121.4	96471.5	37364	50533.5	67212.4	93713.2	37002.3	23413.1	5
E9Q557	_FLDQNLQK_	947234	278794	291805	375672	441078	364003	200277	213522	296998	215236	262966	258163	429669	362414	223569	516421	225412	565984	241135	266601	525772	826226	204181	139005	5
E9Q557	_GFFDPNTEENLTYLQLK_	26230.7	2567.94	7411.18	8446.27	10650.5	3821.87	3538.58	4316.95	7438.85	0	3738.46	0	4912.95	4943.67	1614.64	12574.3	2601.65	12760.6	2617.34	2662.29	19479	9691.37	0	0	5
E9Q557	_GIVDSITGQR_	370909	27279.2	25818.5	38899.6	41558	30719.2	18359.5	30689.6	34837.8	21775.3	27969.9	26080.3	44323.8	33369.2	26801.3	29712	27489.4	64059.2	30425.9	28471	29289.5	72812.9	20415.7	11811.4	5
E9Q557	_GLVGIEFK_	605837	193810	189880	295247	297779	259448	160414	189944	208237	123510	155946	162696	273073	253793	126421	341630	158818	434373	170375	177585	304212	568052	126157	93442.3	5
E9Q557	_GYFNEELSEILSDPSDDTK_	51052.4	6529.73	7341.4	27101.2	18151.8	16140.1	10455.2	18162.9	22299.7	4428.54	7914.2	11730.6	17723.5	18080.5	13810	4936.23	5065.91	47536.2	7255.46	13501.3	36399	51229	5323.4	4391.47	5
E9Q557	_IEPHTGLLLLSVQK_	104883	0	0	0	0	5591.01	0	1579.56	3170.5	0	2411.75	0	5887.42	0	1837.92	0	0	12623.6	0	0	24045.4	12735.1	0	0	5
E9Q557	_IEVLEEELR_	829325	187380	206523	359819	346088	284687	167227	210338	247498	170579	207469	213101	262595	260490	162346	436743	180576	466248	211314	134888	488120	668931	113928	142199	5
E9Q557	_IKDFLQGSSC[+57]IAGIYNETTK_	326454	47366.5	60523	76578.7	66844.6	92536.9	39681.8	60656.2	91608.3	33044	65230.5	56107.6	55406.3	63535.7	45955.3	121569	65997.8	168885	33628.5	59249.8	167712	262782	38017.8	41008.6	5
E9Q557	_IKNDLNLKK_	22673.5	11048.3	8632.3	11355.7	16366.8	12522.6	5952.58	7076.05	8840.28	6365.16	7791.6	7155.8	15319.9	11976.6	7204.77	20508.9	7493.95	23984.4	8366.36	8615.96	22111.2	35505.3	6712.05	4596.06	5
E9Q557	_IKNDLNLK_	53015.3	10081.1	12923.9	20394.3	21688.8	18539.3	0	12183.7	15485.5	7120.85	14571.7	11542.4	17231.5	16975.8	10689.3	26583.7	14236.9	37371.5	8837.73	10459.9	38531.9	49810.2	7962.95	5128.89	5
E9Q557	_IKVLEQDKAR_	16747.7	9138.33	6897.9	5416.56	14725	4998.26	8018.23	2552.27	1280.53	20249.5	2705.22	1432.36	13432.7	8175.4	5377.46	22884.3	0	13545.5	11197.9	14674	1828.83	36579.5	7294.41	1047.45	5
E9Q557	_ISTEEAIR_	317285	37229.6	38176.5	48105.3	54381.3	40894.9	22417.7	20670.2	38728.4	23704.3	31032.5	32181	50525.3	42076	36682.4	41481.2	27630.2	79121.3	33010.1	29920.9	37346.7	79739.5	21964.1	12238.6	5
E9Q557	_ISTISSVR_	241499	0	5059.29	0	11662.5	0	0	4672.65	5716.98	0	0	3357.76	10412.3	5859.42	8541.62	5352.75	0	12521.6	7642.3	0	18719.6	47139.5	0	0	5
E9Q557	_ITNLTQQLEQASIVK_	306860	43707.5	48191.6	65003	77060.2	64067.5	28963.1	48867.9	62517.2	31358.6	49200	50123.2	75934.3	61648.4	51880.2	90106.6	44038.1	108656	37011.7	51664.8	122321	169065	32178.2	23549.7	5
E9Q557	_IVHKGDEC[+57]ILKDNNER_	42443.1	9479.49	14023.5	12057.9	23002.9	14930.7	9008.64	9745.56	8914.38	13120	8009.87	12604.2	12175.6	17240.4	10076	43991.7	10107.9	36243.8	4986.91	22465.5	23545.6	96375.6	10530.8	4218.97	5
E9Q557	_IVHKGDEC[+57]ILK_	255557	58093	67950.6	66040	85865	81003.4	43736.8	54356.6	80612.8	36523.9	74536.3	61781.8	54002.4	71381.4	46607.7	145791	67708.8	142034	31523.4	54247.4	186176	219463	41563	27394.5	5
E9Q557	_KIVQLKPR_	21370	6364.73	6994.46	8636.25	9174.81	7702.88	3707.93	5378.7	7573.06	3543.95	4777.85	6374.37	10337	7446.19	5494	15581.9	5784.43	19550.6	4218.66	5184.56	19560.5	24365.4	3352.71	3602.82	5
E9Q557	_KREYENELAK_	32342.5	10125.9	9068.04	11306.2	15637.9	10517.7	3994.8	7170.54	6181.73	11041.1	5448.68	5319.05	14672.1	10779.6	8636.9	23944.4	4038.96	20219.3	12549.2	12013.8	14995.4	34162.3	6327.58	1549.1	5
E9Q557	_KTGSQYDIQDAIDK_	67315.3	0	0	0	0	0	1623	0	4550.68	0	1623.99	0	0	0	1670.89	0	0	14366.6	5236.54	0	4583.55	15609.5	0	0	5
E9Q557	_LGIYEAMK_	349916	116858	101575	181122	155366	138273	85729	110086	116832	75478.8	97400.6	112275	144493	136049	58089.5	157149	99861.1	250494	92225.1	93633.9	238518	336420	62201.8	42074.6	5
E9Q557	_LGIYEAM[+16]K_	119221	59966.1	52153.8	65671.4	77731.2	65683.8	30989.5	41424	50552.4	32516.9	43331.5	48447.9	66258.4	58465.8	33698.6	70553.4	46825.9	105232	44571.1	43014.2	57725.3	102944	33725.1	32833.1	5
E9Q557	_LKQESDQLVLNQHPASDK_	19135.9	4143.49	4289.53	5340.79	6083.78	5985.09	0	0	5507.91	0	4174.3	3232.21	6381.12	5110.89	2375.15	8102.17	3838.76	9467.49	0	2524.18	15862.7	13284.1	0	2702.29	5
E9Q557	_LKVQEQELTR_	27501.5	0	7652.1	5464.34	0	3092.76	11594.8	11741.5	21179	1372.02	1979.34	3503.99	7080.68	6067.07	4400.07	9360.72	23975.2	14938.5	9152.85	10524.1	26157.1	32158.3	0	9641.77	5
E9Q557	_LLEAASVSSK_	385546	18611.2	41260.4	52258	49592.6	34640.2	20710.7	28658.6	33134.1	25964.8	37615.5	25587.3	51136.9	38140.6	37681.3	44181.2	34867.1	76117.7	32704.9	37905.8	33807.8	95746.5	19907.1	12199.6	5
E9Q557	_LLEAQAC[+57]TGGIIHPTTGQK_	233164	7586.22	9244.67	11008.9	12920.4	8243.94	4603	7098.55	12159.7	0	7345.98	8742.87	11601.2	11551.5	3804.02	11982.5	18271.7	24832.6	4112.85	5618.78	18179.5	42550	5826.57	3764.77	5
E9Q557	_LLEAQIATGGIIDPK_	169943	50143.5	46001.6	132713	72180.7	59923.3	35749	65787.3	74175.3	35734.2	37881.4	43214.5	71776.8	69678	45655.9	148871	34376.4	181100	36927	62329.6	154447	254791	36113.8	32087.6	5
E9Q557	_LLEAQLASGGVVDPVNSVFLPK_	27281.8	0	0	0	0	0	0	0	0	0	0	0	0	0	0	3613.83	0	4281.39	0	0	13058.5	9756.81	0	0	5
E9Q557	_LLQLQEQMR_	305030	93557.2	94604.6	113029	135354	114271	67369.5	81617.8	103035	55064.5	74614.2	87418.6	115773	103624	72122.3	206005	81448	200966	70164.5	77636.5	267187	377597	63508.3	53401.7	5
E9Q557	_LLQLQEQM[+16]R_	268621	161032	115361	154152	172160	142390	75730.4	98405.8	106994	94899.1	102161	137139	168770	150967	80774.2	174420	82182	218539	91357.9	113223	116101	229244	86747	55981.2	5
E9Q557	_LNDSILQATEQR_	553603	99986.1	113163	147982	163947	139416	74582.8	105040	131722	90184.7	104632	112983	171920	144267	105814	191366	103105	260181	94185.1	103364	267110	347262	78485.5	61622.9	5
E9Q557	_LPVEEAYKR_	146993	37541.7	40344.1	57640.4	59005.1	47077.7	21286.3	25408.8	36084.2	26684	32762.6	33475	53870	53602.3	14503.2	72917.4	27981.8	110773	22665.8	42029.2	60064.2	142807	30881.5	13391	5
E9Q557	_LQRLEDELNR_	27130.5	16583.2	15071.7	11539.8	31124.6	14830.1	10768.4	13134.2	8116.55	27256.1	6875.79	9824.8	20231	14688.9	4713.04	49202.9	10257.8	32617.2	26318.5	23964.2	15213.8	63786.9	16330.5	14017.7	5
E9Q557	_LQSLTENLTK_	444523	62472.3	96640.2	134717	163932	83172.7	9660.41	63215.1	100688	69257.6	95421.5	86333.4	158277	111686	60964.6	152660	69511.8	67547.7	74278	90080.1	148909	289545	34746.9	15089.3	5
E9Q557	_LTEEETVC[+57]LDLDKVEAYR_	80527.8	13381.3	14008.6	28733.8	18619.9	23939.1	9157.89	22991.5	37567.5	13883.3	18823.7	21108.5	12184	24174.2	12709.5	86288.8	21825.4	68912.3	8315.35	7198.26	151107	119612	8418.39	22662.1	5
E9Q557	_LTYEIEDEKR_	226453	76453.9	72839.8	100561	120195	82499	56175.4	62687	74745.6	51476.1	69608.7	69557.6	109876	92969.3	63004.1	137129	58926.4	146617	60787.7	72667.4	134778	214294	52450.9	37239.5	5
E9Q557	_LTYEIEDEK_	205545	64539.1	66002.1	86761.8	102591	79077.4	45037.1	48166.1	67177.7	37822.7	69011.5	62738.6	97393.4	81996.7	55413	108554	59317.8	136252	43981.9	51020	129105	169258	47273.4	34327.4	5
E9Q557	_MSQLEVK_	157191	23094.4	47323.1	61511.7	57789.8	24062.5	42179.1	26485.2	54167.4	38162.9	25610.9	22797.4	70053	45787.9	32821.5	100167	36926.3	104193	31391.6	45865.6	127830	238475	31131.5	30463.4	5
E9Q557	_M[+16]SQLEVK_	82853.7	54877.7	31132.8	43714.9	55125.5	44049.1	17613.7	33773.3	27167.6	26831.1	31273.9	31102.8	50952.4	38599.8	31315.5	49933.5	26699.9	59272.8	31493.8	29543.4	38483.2	62420.4	23893.3	13165.2	5
E9Q557	_NDLNLKK_	23077.5	7354.84	6306.49	12097.9	13518.5	9113.47	5212.87	6438.88	9619.61	4495.1	7289.29	7337.87	12432.7	9321.79	6379.34	14328.2	6186.21	19147.3	5713.98	6710.09	18744.5	25336.2	5284.51	3205.98	5
E9Q557	_NDYDQLQK_	158859	51685.3	46328	56544.1	55698.9	52042	36026.2	40616.1	53402.8	30967.3	44504.4	55444	66600.5	50832.4	47790.4	64379.7	0	123474	37869.2	42375.4	98370.7	108366	28488	0	5
E9Q557	_NHYNEEMSNLR_	92069.7	15840.5	22896.5	29971.5	36759	24226.9	11433.8	19353	27164.7	10802.8	20146.3	20986.2	33884.2	25315.7	17547.3	39879.6	17583.7	55343.5	15653.3	19453	56131	85418.7	14512.5	7522.63	5
E9Q557	_NHYNEEM[+16]SNLR_	32741.8	9253.79	3771.01	11364.9	11887.1	9462.73	3187.16	8806.41	6675.56	6876.92	8946.69	6912.19	12618.5	10567.8	7204.5	11699.7	6397.92	18804	8131.6	8307.73	18924.6	16376.9	5793.34	1588.59	5
E9Q557	_NKYETEINITK_	194160	35143.1	41879	52109.4	62221.8	49068.4	25352.7	31561	42049.8	29716.4	33987.8	32566.9	61016.9	51782.4	28115.7	66149.6	32939.3	89510.7	33585.4	38033.9	91627.2	123634	25666.5	16027.1	5
E9Q557	_NLHSEISGKR_	12064.9	4034.69	4314.55	4716.75	7525.73	5684.72	3723.78	3565.96	3142.26	5745.39	2806.34	1953.56	7847.87	5629.21	4191.39	15743	2433.05	15748.8	5503.75	6692.36	10598.8	25603.9	2950.6	0	5
E9Q557	_NLHSEISGK_	182112	71128.9	74797.2	105835	113232	93663.8	56121.5	66752.6	85045.8	44703.6	72895	73790.7	109234	88851.7	72759.5	120378	62916.8	185728	62092.1	68304.1	175001	184846	45068.2	51006.9	5
E9Q557	_NMPLQHLLEQIKELEK_	0	0	0	0	0	0	0	0	3460.83	0	0	0	0	0	3033.41	5325.03	2507.35	9125.04	1907.49	754.208	26019.3	24599.5	2649.14	0	5
E9Q557	_NMPLQHLLEQIK_	38957.7	0	0	0	5683.87	556.575	1796.91	0	7425.68	0	3313.71	2854.3	4304.54	2913.58	5699.37	19574	6726.57	24530	1550.08	0	47558.4	47765.2	0	2008.62	5
E9Q557	_NM[+16]PLQHLLEQIK_	74309.2	7997.91	3221.24	12146.9	10840.9	10279.5	0	3768.49	12789.2	4264.34	3425.35	7266.94	16306.1	3570.04	5579.41	14218.1	6769.41	15955.6	3533.95	2797.39	39512.7	14401.8	0	0	5
E9Q557	_NQFETEINITK_	190939	17194.8	23899.5	31899	32294.3	36172.3	9785.99	21993.1	23752.9	13145.9	21470.7	20046.4	37124.8	24230.7	10241.9	42849.2	23401.7	60066.4	16708.7	25020.2	92389.8	87421.5	13338.8	8681.27	5
E9Q557	_NTKIEVLEEELR_	25472.9	5040.86	4969.89	8448.36	14754.6	8210.55	3661.54	5409.15	0	6029.55	4226.21	0	10081.6	9051.67	3789.43	27046.7	0	18413.8	9721.55	6372.88	12771.7	45249.4	5076.75	0	5
E9Q557	_QALEASNR_	131241	26871.7	36532.5	40770.5	47840.6	42041.7	22117.7	30110.7	34171.5	23983.6	30302.4	30083.4	50154.5	41823	29267.6	53955.9	26666.4	70753.9	29206.5	30404.4	57126.6	84070.9	23874.6	19427	5
E9Q557	_QEAFSIR_	341961	88564.9	92717.6	112053	131552	105008	58115.7	64383.5	96335.1	61265.9	77815.9	86390.3	127463	98113.5	62482	188129	63865.8	203110	65453.8	104032	207596	283766	63642.7	46784.4	5
E9Q557	_QLQNIIQATSR_	514493	167347	162414	216053	237647	186664	118730	143287	154193	124096	145838	142211	240619	195579	123386	295750	107004	298246	119128	148795	301701	505990	130491	67365.2	5
E9Q557	_QMGQPC[+57]DAYQK_	86952.7	17944	24572.7	20089.4	26890.6	28209	12503.5	10635.1	18878.3	3661.12	13013.1	16829.5	18431.1	17640.7	9079.46	62429.1	14374.3	42812.7	5520.7	15345.4	65521.4	100136	9069.58	5221.36	5
E9Q557	_QM[+16]GQPC[+57]DAYQKR_	17368.9	5193.49	5224.02	4599.13	8957.59	5453.02	3040.46	3453.31	4464.3	3614.14	0	6799.12	4299.05	9058.67	3329.71	15538	3390.94	18029.3	3161.77	7907.65	5763.85	26833.8	4707.6	1538.03	5
E9Q557	_QM[+16]GQPC[+57]DAYQK_	28853	0	7005.35	7061.13	0	0	0	0	0	0	0	0	0	7431.14	0	0	5726.35	0	0	5100.32	0	0	0	0	5
E9Q557	_QQIQNDLNQWK_	152533	36713.7	47923.4	58938.3	61822.4	45186	29634.6	45512.7	51560.3	28588	44080.5	40093	62527	55830.7	39019.5	99183	36267.1	89576.1	38180.8	41049.5	95144.7	129441	29787.8	21356.5	5
E9Q557	_QSLDDAAK_	45363.7	6939.79	9781.24	11447.5	12441.2	10262.6	5763.21	7515.85	12029.6	5786.96	9370.94	10516.3	11770.9	10944.9	8696.82	16775.9	0	23600.4	0	13811.2	30784.6	28687.5	0	0	5
E9Q557	_QSLEEAAK_	53967.8	11220.4	11686.7	14080.1	16053.1	14995.7	4053.41	9531.69	14501.2	4727.43	9960.47	13393.4	15688.2	13625.9	10883.4	20997.3	13313.7	31871.5	9848.34	0	22274.8	31654.9	7658.03	8410.62	5
E9Q557	_QVQNLVNK_	176698	56234.5	54367.4	68285.9	76910.3	62262.9	40119.2	47070.5	49455.8	33035	46781.6	49808.9	81051.8	59790.3	35426.3	103945	36480.5	109920	37591.9	47281.1	117616	165008	40230.2	27506	5
E9Q557	_RAEENALQQK_	45329.4	9261.14	10681.9	13683.5	15358	13429.4	7860.55	9859.91	11973.2	8204.05	11055.2	10623.6	16762.5	14034.5	11657.6	16622	10983.4	26602.3	8688.17	11888	26970.9	31628.8	8205.82	6461.51	5
E9Q557	_RGYFNEELSEILSDPSDDTK_	7524.56	0	0	3186.57	0	0	0	0	0	0	0	0	0	0	0	3593.19	1218.09	9549.65	0	0	0	9130.94	0	0	5
E9Q557	_RRAEENALQQK_	41375.3	10454.2	12397.2	11266.6	16524.9	10420.2	9199.91	8907.95	11821.4	11769.4	8640.45	9932.69	13203.3	13581.6	12485.6	16554.7	6827.4	22165.2	8363.09	10649	24554.8	31339.2	8641.12	8041.21	5
E9Q557	_RRQDSLESMK_	39518.9	11926.2	17401.4	20622	29586.9	18446.4	9911.22	9494.26	13390.9	9566.78	11126	8724.38	18253.1	17338.7	15461	45052.5	6962.59	34224.7	10101.3	11907.5	30773.3	73566.3	7752.21	4365.56	5
E9Q557	_SAIYQLEEEYENLLK_	179308	52660.5	41110.1	109254	75688.7	75733.5	44494.4	70658.8	84028.6	49583.4	60537.2	29243.2	99759.3	81226.1	60574.2	110821	41782.9	181700	54888.5	85624.1	221900	233512	43451.7	38394.3	5
E9Q557	_SLNESKIEIER_	58426.5	44678.5	48326.3	0	44625.1	28504.5	16916.3	0	13480.5	31044.2	0	12835.1	26021.3	49301	20381.7	75056.6	0	85769.9	49434.7	42658.1	18548.8	90854.1	18480.4	0	5
E9Q557	_SLVSWHYC[+57]MIDIEK_	13363.9	0	0	0	0	0	0	0	0	0	0	0	0	0	0	5023.21	0	7302.91	0	0	23085.8	10859.8	0	0	5
E9Q557	_SMVEDITGLR_	223333	14749.4	18532.9	27109.1	27512.9	21247.3	10873.6	15667.5	30836.6	9173.47	14588.8	18005.6	26689.4	19939.6	19324.8	24663.7	23218.5	56436.9	20130.6	18471.4	14190.5	71750.6	10115.6	12909.5	5
E9Q557	_SM[+16]VEDITGLR_	64671.7	9650.72	6955.06	13216.8	11193.7	9505.55	0	5832.47	9223.03	6532.41	8997.15	7233.63	10751	7579.43	6177.85	5595.67	6081.64	16011.4	6998.86	5526.81	6609.05	9101.84	8655.39	12395	5
E9Q557	_SQLQISNNR_	332819	67396.4	70177.6	98817.7	115286	86248.3	43138.1	65503	66968.2	53336.8	67706.7	66680.7	105147	96079.6	55111	123370	54441.1	146212	59717.4	72253.5	145361	201977	47676.1	33183.4	5
E9Q557	_SVEEVASEIQPFLR_	104608	1426.63	2922.43	7324.35	7112.55	3360.05	0	993.835	6999.82	2213.75	2318.77	3439.94	9561.25	4281.29	5246.45	7486.76	3303.06	21807.8	3895.14	1710.57	24514.5	23297.8	1592.05	965.307	5
E9Q557	_SVQNDSQALAEVLNQLK_	80181.5	8943.37	9673.64	23486.4	16357.7	17656	6164.55	11273.5	30623.8	5817.05	11697	12656.8	18563.9	14836.6	13715.5	28319.8	17625.8	55770.9	6500.98	12660.9	125867	56008.6	4864.76	8950.16	5
E9Q557	_TGSQYDIQDAIDK_	294840	7060.84	6580.37	12283.1	7875.31	6329	5418.97	6650.19	12759.7	5472.8	6541.13	11764	12286.8	9403.49	11282.3	9737.19	13353.8	27558.3	10001	9744.63	44849.6	56000.3	3675.79	9126.08	5
E9Q557	_TIQDKNKEIER_	8479.86	7399.78	8274.75	8792.17	15341.6	12495.8	6531.25	9369.29	7546.96	21027.3	4836.72	0	18533.4	6711.84	8461.5	14794.5	0	26138.3	22984.7	14618.7	0	22046.2	9284.55	0	5
E9Q557	_TLELQGLINDLQR_	108281	14217.1	13359.7	40988.4	29680.4	16403.6	9595.91	20778.8	29865.4	11564.1	17267.8	16647.2	29346.3	28422.5	18060.7	44404.4	17762.6	67915.6	16269.9	19726	81311.9	94478.5	13859.6	10230.6	5
E9Q557	_TMVQSPSGVILQEAADIHAR_	0	0	4808.8	0	0	9247.39	0	0	0	0	0	4539.2	8728.57	4296.38	3112.55	25415.1	2063.23	20766.2	0	4381.2	29637	48273.8	0	0	5
E9Q557	_TTIHQLTMQK_	12678.4	0	0	0	0	638.256	0	0	369.911	0	0	0	331.838	388.539	748.285	0	193.446	3109.84	0	0	1778.36	6322.85	0	0	5
E9Q557	_TVSVSEAIKK_	86194.3	5417.86	4180.71	6444.58	9363.66	8131.35	0	0	5678.49	3672.1	0	5643.01	10829.1	7562.13	7462.96	6171.4	0	15513.3	7752.83	6643.04	18578.2	15768.8	0	0	5
E9Q557	_VQEQELTR_	394308	69600.3	81534.9	103419	113230	99608.3	48292	68664.6	76907.9	69438.9	73369.7	71718.1	120653	100157	75283.8	124117	62634.3	156073	69934.7	81346.7	170072	230458	56501.8	38496.5	5
E9Q557	_VQYDLQK_	340566	33486.3	66424.6	78984.4	97169.1	79144.6	40725.6	58213.3	66992.4	56504.1	60741.5	59632.5	102937	86067.5	51685.1	104431	57098.1	137005	59935.8	69356.5	145689	211195	50249.9	31747	5
E9Q557	_VTAMQLYEC[+57]QLIDK_	69203.8	0	0	0	0	7463.74	0	0	0	0	0	0	0	3650.78	3940.79	8940.52	5950.86	15505.2	0	0	26584	28355.2	0	0	5
E9Q557	_VTQLTDR_	688961	207259	202571	285478	313883	245069	146213	178218	220123	147029	187876	196135	298712	248667	174226	412159	181372	405110	153384	171171	454153	586392	137114	111613	5
E9Q557	_VVIVDPETNKEMSVQEAYKK_	152437	12762.9	23384.6	26026.5	30837.1	25287.7	12023.2	14801	16971.9	10957	11801.3	11875.3	27577.5	23449.1	17427.3	47143.4	11600.3	51550.2	13087.2	22058.7	38449.7	107489	7413.49	2955.58	5
E9Q557	_VVIVDPETNKEMSVQEAYK_	83126.6	9558.58	11302.7	12249.8	12794.9	16693.9	5162.76	9598.28	15879.9	3340.49	5052.65	12724.9	14445.2	10777.7	13396.5	23145.9	16464.8	50075.3	7579.02	8763.94	41179.3	47960.6	5934.06	10425.6	5
E9Q557	_VVIVDPETNK_	428102	60232.5	85991	115844	115036	98136.4	48337.9	60753.3	98097.3	44144	84389.4	72922.3	114944	96430.8	55469.8	122948	75482.8	155098	49252.9	65073	151009	211968	48147.5	37983	5
E9Q557	_WEYENELSK_	190829	13197.6	30944.1	41057.2	37284.4	29182	20133.6	22175	35390.9	25625.3	23788.8	22424.2	45504.2	33944.2	24707.3	48558.1	26270.8	71450.7	25854.5	31376.7	80795.5	99413.7	21009.6	17555.5	5
E9Q557	_YIELLTR_	1133340	404463	363226	497259	588268	467659	265647	354977	378275	274999	326796	363338	547024	472949	283336	757717	303823	761679	301201	319130	748564	1154360	267734	190792	5
E9Q557	_YKQSLDDAAK_	88722.5	16415.5	16956.8	20692.3	30067.6	20551	10225	16950.4	16439.6	16269.1	15422.2	13704.3	30648.9	26462.8	19963.2	31327.9	13487.5	43560.9	14551.9	21858.1	38455.9	59466.9	13036.2	7473.64	5
E9Q557	_YQAEC[+57]SQFK_	416948	89781.5	115272	110293	143924	128876	70411.3	106934	132690	67724.2	125697	119092	100207	134218	79216.7	229947	121047	251529	57916.5	107586	279635	394759	83034.3	61444.1	5
E9Q557	_YSLVEAK_	253475	17172.6	21889	28807.3	31369.6	26716.1	12424.3	19751.4	21119.2	17178.8	20865.8	16321.1	38053.9	30601.3	17826.9	26739.5	18613.3	47713	18722.9	23759.3	46547.1	57192.2	11237.5	0	5
E9Q5G3	_ELFDVVANPLVDDLIHGK_	0	0	0	0	0	0	0	1127.42	1660.04	0	0	0	0	0	0	0	0	9154.41	0	0	11740.2	3566.12	0	6616.83	5
E9Q5G3	_LVQAPLDADGDNVLQEK_	4822.95	1879.75	8608.99	5241.15	0	4482.74	0	7551.26	13444.5	1874.72	0	14576.8	3477.83	2448.13	6034.43	5806.69	22399.3	49175.9	1892.55	3052.39	33745.1	16224.8	2906.71	33265.7	5
E9Q5G3	_NLQQELESQNQK_	0	0	3792.17	0	0	0	0	0	5380.07	0	0	5689.98	0	0	2687.67	0	8377.65	18787.1	0	0	12148.3	6465.37	0	11681	5
E9Q634	_APESLFLLEEMR_	3715.02	0	0	0	0	0	0	9304.51	22919.3	2272.02	4671.11	19547.3	0	0	3128.84	2802.59	17266.4	48433.4	2225.18	0	76922.4	23317.9	0	51023.3	5
E9Q634	_DIILQSNPLLEAFGNAK_	1891.56	1285.43	0	0	0	0	0	14050.3	28127.4	1252.79	9299.13	15967.4	0	0	1994.22	0	20007.1	67384.7	3055.02	3185.69	117930	28207.2	0	67300.5	5
E9Q634	_EKIDFADTVTK_	4724.36	1896.22	0	2618.22	0	593.732	1099.92	6474.25	14238.8	2258.75	6671.31	11312.6	210.244	0	1023.85	4308.91	12953.5	26003.7	2186.74	2312.68	41364.7	15576.3	4035.02	30290.2	5
E9Q634	_ENQC[+57]VIISGESGAGK_	3553.54	0	0	0	0	0	752.816	4415.13	13287.3	0	7231.86	13895.9	0	0	1832.8	0	14266.6	29971.8	0	2679.13	42951.7	9428.72	0	31183.3	5
E9Q634	_FSNTLELK_	4808.87	0	2406.35	0	0	0	5621.04	9798.11	20924	4280.58	7792.73	18861.7	0	0	2963.84	3987.71	18007.7	44431.6	6029.44	4950.39	74400.8	17184.6	3667.01	44232.2	5
E9Q634	_HSGVDDMVLLSK_	0	0	0	0	0	2326.86	0	0	5857.57	0	0	0	7804.62	0	7696.16	0	7439.4	35817.8	0	0	31219.8	0	0	19639.3	5
E9Q634	_ISNFLLEK_	22278.9	12790.3	8905.2	12162.7	4843.76	0	12943.7	29723.1	47653.3	8837.19	23701.1	48220.1	5500.92	3862.22	7387.31	15640.1	48311	99641.1	13474.6	10841.8	157551	47267.1	11473.2	110959	5
E9Q634	_IVC[+57]DLIESK_	0	0	0	0	0	5212.58	6287.39	10821.1	34549	0	12273.9	30035.1	0	0	0	0	27190.9	55789.3	0	5847.37	114809	20254.7	9341.1	72980.1	5
E9Q634	_LSQTPESLDFLKVPDQGVAGVR_	0	0	0	0	0	0	0	5850.77	23736.8	3917.59	7650.22	20339.7	0	0	0	5333.09	17049.5	27613.4	5099.54	3190.81	80827.9	17733.3	2408.35	51878.7	5
E9Q634	_LSQTPESLDFLK_	0	0	0	3450.56	0	0	4040.37	7139.36	18899.6	0	8436.4	19515.1	0	0	2278.39	3026.63	14880.6	39621.5	3071.15	3850.62	62091.4	16433.6	3036.93	44138	5
E9Q634	_NFIGDYIGMEERPELQQFVGK_	0	0	0	0	0	0	0	2548.52	6028.75	0	0	3114.07	0	0	0	0	2901.26	15649.4	651.371	0	32257.8	3454.34	0	14885.7	5
E9Q634	_QVQFHQGFGDLAILKPSNK_	0	0	0	0	0	0	0	0	29709.7	0	0	0	0	0	0	0	22855.3	71377.5	0	0	72637.7	39012.6	0	48322	5
E9Q634	_VFDFLVDSINK_	12276.3	4497.22	0	4085.02	2100.81	0	2173.86	19811.5	41409.9	3598.19	14230.8	41019	0	0	6239.6	6965.47	32056.5	85942.2	6607.72	1726.58	135286	33684.5	5078.93	92243.9	5
E9Q634	_VLQVSIGPGLPK_	4088.65	5130.26	2211.07	5631.57	0	1885.28	6119.68	18013.8	29944.3	6842.67	11258.7	26325.4	879.163	0	1329.36	7756.97	29620.2	66131	7161.03	9162.8	103892	32672.9	5621.09	67337.9	5
E9Q634	_WTPIEYFNNK_	9063.32	1887.19	2267.32	0	0	0	3115.22	13168.9	30277.2	0	11742.8	24170.9	0	0	4461.54	4223.17	21002.3	63580.6	3334.35	3841.66	117936	26384.8	4059.35	70774.7	5
E9Q634	_YFEIQFSPGGEPDGGK_	0	875.63	0	0	0	0	0	9141.64	18446.7	0	0	13508	0	0	0	2202.38	17878.5	39701.1	1784.34	3236.93	72905.5	16916.3	1590.92	48288.9	5
E9Q7X7;Q9CS84	_NGLM[+16]LHTGK_	14097.4	13791.9	13109	10108.4	7604.18	12741.1	11854	10363.3	20140.8	9544.52	7410.19	22604.3	11412.5	7546.59	17722.1	18643.9	24339.6	55164.2	11531.8	10096.4	52879	23436.7	8167.59	35374.9	5
F6ZDS4	_ASTALSNEQQAR_	6536.68	3576.06	3838.29	1568	0	11513.1	0	2145.17	11600.3	0	2687.79	9880.61	2139	0	5518.46	1665.3	4916.68	14000.7	0	2434	13493.2	3879.73	2547.29	14284.1	5
F6ZDS4	_SLEGQVENLQK_	0	3683.75	0	0	0	14666	0	0	15389	0	0	13841.2	0	0	8475.85	4595.74	8131.15	17539.8	3352.25	3942.62	27231	6373.91	3633.02	23533.3	5
G3X9C2	_TVIAQHHVAPR_	156629	50520.2	53310.3	81607.4	88003.3	71105.8	48029.2	57008.4	70420	34533.6	54090	58273	81088.8	66030.5	42235.7	96366	41365.2	142632	35414.5	53531.7	91411.1	219721	42349.3	26865.8	5
G3X9C2	_VTDSSVSVQLRE_	62489.4	27509	25582.7	42362	34828.6	32381.5	19007.4	21683.8	30740.2	15449	19237.7	24333.2	41924.1	32253.8	21868.3	55833.2	19520	68630	19676.1	25265.2	44938.4	115113	19724.3	7259.58	5
G3X9C2	_VTDSSVSVQLR_	18839.7	10530.1	7842.3	16488.7	14088.2	14798.4	4422.81	7464.08	12015.1	3775.23	6926.84	7163.86	14587.6	10119.3	3851.48	15945.8	5011.69	28649.2	5123.19	7044.39	13343.2	33475.2	4384.24	0	5
G5E870	_LLDTNPEINQSDSQDSR_	3257.46	0	3550.91	0	0	0	0	0	3718.64	0	1647.84	4131.91	6086.57	4788.66	6314.21	3876.91	7579.37	15276.1	4037.57	5247.85	13821	7441.34	3947.53	14163	5
O08528	_ASGC[+57]EGEDVVTLLK_	19257.3	0	0	0	0	0	0	0	0	0	0	0	0	978.406	841.508	1363.69	4719.69	6760.89	0	0	11773.1	4043.53	0	6329.8	5
O08528	_TVFDVAVDELSLNPGK_	0	0	0	0	0	0	0	0	1003.87	0	0	0	595.652	0	2847.85	0	0	9023.46	1558.55	1245.29	9090.81	0	0	5815.17	5
O08547	_ANNLSSLSK_	10959	2843.14	1844.01	0	0	3813.24	1737.11	0	4464.4	0	0	6701.41	27045.5	11473.8	18396.7	15330.3	29077.1	32499.5	17743.9	12535.3	27608.5	22964.7	8549.27	27069.9	5
O08547	_DLQQYQSQAK_	23350.4	4820.62	4652.08	3121.49	0	7561.6	4242.28	0	13777.4	0	3550.08	14888.9	37061.9	19974.4	23094.8	34658.2	46070.1	56799.8	30104.1	23814.5	46099.3	38561.5	16097.8	48267.5	5
O08547	_IMVANIEEVLQR_	10774.6	0	0	0	0	0	0	0	6757.45	0	0	0	16550	5396.66	12791.5	22062.9	23129.8	41447.7	16336.3	6154.98	40032.2	28282.1	4670.29	33430.4	5
O08547	_LAFAYLEDLHSEFDEQHGK_	47162	76328.2	53008	61964.8	50305	67794.7	51762.6	65313.1	67339.2	48366.2	53258.2	57333.2	64330	73457.2	42013.8	55081.2	95336	90919.4	78145.1	72389.6	95137.7	94257	60956.4	77001	4
O08547	_NLGSINTELQDVQR_	20390.6	0	3575.59	2449.79	0	7116.28	0	0	8858.81	1583.46	2905.88	8702.16	31410	17471.1	21839.5	26814	33285.2	43430.8	21017	13869.9	36543.4	34022.8	11433	34915.2	5
O08553	_DIGAIAQVHAENGDIIAEEQQR_	7765.47	0	0	0	0	0	0	0	0	0	0	0	0	0	0	748.309	0	2697.39	0	0	9310.62	0	0	2295.56	5
O08553	_DNFTLIPEGTNGTEER_	24693.5	3354.11	0	0	0	0	0	1677.85	0	0	0	0	0	0	0	0	0	0	0	0	18017.5	3605.32	0	6536.6	4
O08553	_GLYDGPVC[+57]EVSVTPK_	44117.2	3251.31	0	0	0	3142.28	0	0	11991.7	0	0	6887.38	0	0	2139.07	930.074	7572.52	14531.1	0	5456.32	37173.5	5984.62	0	21112.5	5
O08553	_ILDLGITGPEGHVLSRPEEVEAEAVNR_	36063.4	0	0	0	0	7741.82	0	0	6627.98	0	0	6105.44	0	0	4224.54	0	5034.48	14648.2	0	1904.32	38730	3903.5	0	16967.9	5
O08553	_IVLEDGTLHVTEGSGR_	41643.7	0	0	0	0	11218.7	0	0	9544.45	0	3548.5	8316.28	2834.77	0	4398.89	2628.88	6349.8	13485.7	3571.19	3835.26	24934.6	4895.33	2240.78	17980.2	5
O08553	_MVIPGGIDVHTR_	28151	0	0	0	0	2956.69	0	0	7671.65	0	0	3822.74	0	0	1384.83	0	2636.38	10871.4	1740.06	1983.82	22165.9	2877	0	13948.6	5
O08553	_VFNLYPR_	108765	7973.13	0	3191.06	5552.34	27551.1	6978.66	3794.05	26484.9	0	6582.65	24136.2	9327.83	7046.1	21352.8	8747.25	20766.5	35725.4	11079.4	14406.4	59531.3	13584.8	9636.22	49199.4	5
O08573	_FEEGGYVVC[+57]NTK_	2972.22	3097.8	3864.66	0	1190.62	0	0	0	12115.4	0	5294.45	10319.7	1947.83	2842.67	8284.92	8839.27	22421.2	44186.4	1473.54	3888.1	50385.5	17550.9	2268.26	30150.8	5
O08573	_FNENAVVR_	5373.7	5574.71	8188.73	3243.03	0	1593.77	0	5531.82	12730.5	0	6157.92	11968.3	7475.46	7019.65	11389.7	13473.8	28959.9	43401.6	5253.95	11628.1	49823.9	22216	6127.78	34988.9	5
O08573	_NTQINNSWGQEER_	0	1034.64	2288.96	0	1590.05	0	0	0	7176.38	0	0	3839.15	2070.38	2486.46	8183.13	6076.96	11047.7	25076.3	0	3096.26	27219	11204.6	0	20062.7	5
O08579	_DDIFSSLEEEGKDR_	0	0	0	0	0	0	0	0	0	0	0	4087.55	4252.98	4931.61	9262.64	8582.32	15050.2	27993.3	4942.8	6635.67	20781.5	8973.35	0	18708.9	5
O08579	_DYNDDYYEESYLTTK_	0	20195	11944.1	2679.8	0	4141.62	0	14387.1	15843.7	0	832.793	0	13049.7	21377	23991.3	16433.5	34594	0	11923.8	33660.3	31170.9	19058.2	6318.2	35538.8	5
O08579	_KEDALLYQSK_	2197.91	0	0	0	0	0	0	0	0	0	0	0	4187.71	4292.97	5097.76	3377.59	7883.6	6397.41	2886.61	5057.67	5121.13	4705.17	2398.79	5871.15	5
O08579	_LIYGQDSAYQSIAHYRPISNVSR_	0	0	1619	0	0	1222.84	0	0	2066.83	0	0	4767.3	11050.5	7379.32	11253.3	13282	19337.7	28255.4	6713.05	10312.5	30052.5	16594	4200.89	22966.3	5
O08583	_QQLSAEELDAQLDAYNAR_	0	0	2881.06	0	0	10547.8	4344.83	2730.18	14320.7	0	0	11487.3	2060.34	1076.81	6453.82	3785.55	8155.32	25167.8	2552.84	6082.94	32362.7	10583.7	0	18991.3	5
O08583	_SLGTADVHFER_	13498.6	16094.6	25262.6	13111.5	9731.76	32547.7	23985.3	8277.56	43095.1	10165.1	21591.9	35148.5	14082.5	13217.9	32333.4	18176.6	27695.5	64840	22670.8	30799	71494.9	23844.9	10594.5	49023	5
O08585	_ELEEWYAR_	10614.8	16797.8	16439.5	6810.96	5691.48	20116.3	9450.22	14645.1	30622.4	7568.29	9719.99	29108.2	27791.5	21701.2	33008.2	31955.4	53341.8	86370.1	27178.6	32686.3	89930.1	43141.5	9098.7	74252.9	5
O08585	_LEALDANSR_	51258.5	91642.2	90184.4	79070.1	91392.2	105377	66790	70275.9	97865	45763	63113.3	106293	138052	140831	108413	130972	164082	274805	117258	140373	249728	210097	68408.8	174376	5
O08638	_EQEVTVLKK_	107481	305087	46069.3	131770	184731	52314.2	607874	1076410	851699	573728	681420	604142	100099	116438	106016	303260	1098610	854605	625780	661864	2566490	1246720	564296	1602150	5
O08749	_ADGSTQVIDTK_	0	0	2980.49	0	0	9786.67	0	0	7021.03	0	0	8495.79	0	2690.08	7424.58	0	5551.36	9428.13	0	6706.18	17221	6684.97	0	12967.6	5
O08749	_NETLGGTC[+57]LNVGC[+57]IPSK_	5525.22	0	0	0	0	0	0	0	2934.97	0	0	4559.49	0	0	0	0	0	0	0	0	5259.27	2777.12	0	4866.07	5
O08795	_ESLQQLAEVTR_	0	9568.88	6146.98	0	5049.31	25469.4	2422.77	0	17181.8	0	5272.53	15571.3	12950.9	12588	21148.3	12224.8	20296.5	29838.9	8110.91	12611.8	34138.3	11385.7	9910.31	31829.4	5
O08795	_ETVVTSTTEPSR_	0	11471.9	10683.3	0	7933.42	31919.8	4991.11	3852.07	23507.2	0	6748.44	23266.2	15949.5	11860.4	29292.2	13105.2	25647.4	38515.6	10111.5	17251.7	42505.7	18387.1	11073.8	36334.6	5
O08795	_LWEEQQAAAK_	15862.4	5941.44	3650.53	0	0	9828.42	0	0	2513.08	0	0	6894.76	7711.31	6691.7	10277	7114.13	8988.65	10753.2	0	7315.75	16209.9	10539.1	5479.04	7553.07	5
O08795	_SLEDQVETLR_	0	21977.3	16966.8	0	12776.5	45500.7	9535.12	8175.42	32200.5	0	11765	33462.8	26285.6	24459.3	41228	28217.4	41395.4	64119	19803.8	28732.4	63567.2	0	22787.4	67901.7	5
O08795	_YEQGTGC[+57]WQGPNR_	1975.56	957.744	1059.32	0	0	4426.32	0	0	4272.29	0	0	5632.71	980.53	0	6945.35	2578.48	4327.56	13104.3	0	1956.14	15099.2	6315.32	0	16204.3	5
O08807	_QITLNDLPVGR_	13475.1	10927.3	20000.4	8462.21	11768.4	39475.1	10262.8	9982.23	49594.7	0	9791.21	50472.9	26993.5	24625	33210.2	18903.2	32368.3	69778.7	21746.6	13483.1	126901	30135.8	12422.2	97881.9	5
O08810	_FFDDPMLLELAK_	1439.3	0	0	0	0	0	0	0	4749.61	0	0	2190.36	844.141	0	3331.22	0	0	7472.24	0	1107.59	13404.6	3850.52	0	11898.8	5
O08810	_ILDAVVAQEPLHR_	3256.29	0	2331.56	0	0	4658.77	953.595	0	3646.88	0	0	0	4022.66	2300.39	4359.38	1288.49	2435.02	6242.45	0	2733.02	14558.7	3241.39	3955.32	0	5
O08810	_LGEFFQTK_	7882.13	0	7454.65	0	0	8946.38	3779.69	2934.45	12538.1	1961.49	0	15819.5	5235.37	3801.41	14116	5787	13165.8	27887.9	6098.42	8063.07	31037.9	10509.6	4908.49	26994.2	5
O08810	_YDWDLLAAR_	2414.45	0	1842.49	0	0	4082.14	0	0	8609.54	0	639.008	6602.68	1526.67	874.282	6810.17	2040.45	4944.84	12653.1	2458.36	2473.03	21147.6	4274.91	931.33	18437.8	5
O08900	_AFLQNPDLGDAASVEAR_	2122.67	0	0	3626.43	0	0	0	0	8143.76	0	0	9255.81	0	0	0	4735.75	11169.1	29719.4	2731.29	0	25137.4	12101.2	0	24361.1	5
O08900	_SHTGERPFQC[+57]NQC[+57]GASFTQK_	0	1443.4	0	0	0	0	0	5611.11	8860.75	0	1736.65	8977.4	0	3393.54	2984.29	0	15971.8	34230.2	0	2649.97	23140.6	12283.5	3338.08	23013.7	5
O09061	_AGGSASAM[+16]LQPLLDNQVGFK_	11564.2	12443.5	12053.1	5334.02	3021.37	25657.2	2804.94	2509.07	22186.2	0	0	24344.9	6523.88	9777.35	21795.1	13691.3	24106.3	37904.1	2994.2	8943.49	38632.9	19279.6	4903.89	27087.5	5
O09061	_DVYTGDALR_	67584.3	70168.4	63395.2	46038.1	38343.7	119702	30840	35019.1	106094	21517.4	26226.9	103690	67537.6	63537.6	100249	78717.2	116733	226011	46714.5	61179.6	180348	109985	38409.9	168806	5
O09061	_EGIREETVPLR_	3545.97	9754.9	11067.5	0	3457.32	21167.5	0	0	19381.1	0	0	21677.7	8500.61	8476.52	25710.7	9528.85	24306	41320.8	7291.86	11351.6	37498	11012.4	5651.32	39268.3	5
O09061	_GAVYSFDPVGSYQR_	62383.2	59126.5	53721.6	39921.8	26321.6	104413	25879.6	25570.7	94860.2	18816.2	23350.9	87827.3	48997.5	46234.8	87277.7	57274.9	91917.9	163312	39115	50232	158082	80576.6	32558.7	144155	5
O09061	_LSEGFSIHTR_	9542.74	12370.4	9779.79	6709.96	4441.11	26223.7	2731.4	4259.89	22817.6	3387.84	1643.18	22582.9	10997.6	10732.7	31825.9	18913.5	23561.7	60633.3	7056.31	6785.71	47050.9	27512.3	6961.83	42071.1	5
O09061	_NMQNVEHVPLTLDR_	242.964	2888.03	2633.86	700.831	0	9635.46	791.093	0	8023.49	0	0	8984.62	2658.14	1835.43	10918.6	5105.79	11358.7	28516.5	2158.12	1873.32	23959.5	3918.7	755.111	23944.1	5
O09061	_NM[+16]QNVEHVPLTLDR_	0	27595.8	30720.6	4872.73	6384.81	56943.4	4641.29	3103.22	45346.2	5365.64	4784.79	39429.1	17033.3	18980.2	55428.5	22656	43881.3	67359	11133.5	21117.9	54158.8	23141.7	11895.2	56592.2	5
O09106	_LHISPSNMTNQNTNEYLEK_	0	0	0	0	0	0	0	0	8972.37	0	0	9413.25	0	0	0	0	10031.2	20592.2	0	0	28743.8	0	0	9864.84	5
O09106	_M[+16]THNLLLNYGLYR_	0	2246.66	1365.46	0	0	4722.81	0	0	6318.86	0	0	5819.22	0	0	1953.5	4393.52	15693.5	13973.9	9824.4	0	28462.2	66501.6	0	15890.5	5
O09165	_ELQAFENIEDEIK_	0	0	0	0	0	0	0	0	0	0	0	0	0	0	5823.39	0	45761.6	132915	0	0	115815	0	0	122067	5
O09165	_GVGFGLVDSEKDAAVAK_	0	0	0	0	0	0	0	0	0	0	0	0	0	0	2421.92	0	9853.33	17811.2	0	0	19879.2	0	7.12795	16456.9	5
O09167	_EKGTWVQLK_	0	5358	12687.3	3785.47	0	21498	0	3162.46	20339.6	0	3877.09	25350.9	5885.54	2194.12	11866.9	8458.05	10179.9	44207.3	6124.91	4504.11	39875.8	11589.1	1939.93	42015.2	5
O09167	_GTWVQLK_	44034.3	50176.3	90747.8	43037.5	24627.9	125868	43614.2	36723.4	135962	41095.7	38504.2	139684	52783.6	35068.3	90637.8	55957.6	70651.4	219387	57178.1	46822.6	201550	74770	27754.5	184606	5
O09167	_HGVVPLATYMR_	24017.8	35353.1	75380.3	37614.6	20079.4	128801	32629.1	29156.7	131194	32338.8	33349.4	117532	44609.7	22512.7	92387.8	47892.2	65132.4	248631	54062.6	36714.1	233446	75280.4	21025.5	212083	5
O09167	_KGDIVDIK_	59601.8	74713.7	136886	63819.8	37225.3	200402	59111.5	46922.8	177184	53997.8	52660.9	191067	72542.6	46038.8	147245	73042	93732.1	324243	75524.5	66890.2	255641	85957.3	37527.5	262404	5
O09167	_VYNVTQHAVGIIVNK_	27386.3	39660.9	79000.7	38909.1	22746.2	145264	36905	27535.3	130454	29370.1	30421	130920	40400.3	23515.8	83788.2	51876.6	69310.1	250101	49372.8	36164.8	213795	64302.4	16835.1	215236	5
O35129	_AQFLVEK_	76034	34004.6	55848.6	27160.4	21847.6	80158	32510.3	19834	69045.5	27323.5	20256.3	72818.5	162626	128287	125291	151666	180540	255371	132184	100633	194387	159616	61716.2	196919	5
O35129	_DLQMVNISLR_	14718.3	4889.7	10028.3	7395.11	2040.32	18782.3	5584.89	6448.86	21140.1	2506.99	2262.89	15836.4	34311.9	25556.7	39769.7	44577.2	50374.2	87020.3	36190.6	23442.9	75736.9	49024.8	12103.9	57792.7	5
O35129	_ESVFTVEGGHR_	42242.6	20894.4	33440.1	16626.5	7485.28	43343.4	14967.9	11933.7	50170.3	7418.18	11580.6	39713.9	103793	68928.5	105977	93079.3	119889	195646	89930.4	68188.6	150442	103684	27851.6	149110	5
O35129	_EYTAAVEAK_	31868.7	12339.9	23980.4	13464.4	8302.98	32166.5	12059.5	10042.7	29475.1	10429.5	6726.02	26450.1	71092.9	57753	70815.5	58301.9	76408.7	116414	64600.8	42437.7	87186	68583.3	25815.6	85482.9	5
O35129	_FNASQLITQR_	33828.2	6899.89	13550	8594.05	0	26324.4	7444.87	6541.48	35789.9	4336.1	2834.47	29505.9	42524.7	34692.1	56522.1	38179.9	64932	182419	49997.3	26873.6	170183	48988	16283.9	137189	5
O35129	_IGGVQQDTILAEGLHFR_	41441.5	13655.1	24950.4	15560.6	6466.41	39634.6	14075.7	12714.7	48253.3	10129.4	8050.08	45476.4	83264.6	48983.5	91987.8	82866	103564	204708	72155.8	47677	177220	98211.4	24888.4	138646	5
O35129	_IPWFQYPIIYDIR_	12645.2	1045.27	6991.72	1812.93	0	13495.7	0	3151.97	19872.1	0	0	10855	29029.8	25809.8	37503.1	10964	29360.9	75219.9	35230.1	23709.2	90502.4	40020.2	4774.65	65989.5	5
O35129	_IVQAEGEAEAAK_	0	0	40498.8	0	0	42190.5	0	0	0	0	0	49482.7	164455	150593	187747	143226	216687	247624	134395	98069.3	196705	100700	0	152023	5
O35129	_IYLTADNLVLNLQDESFTR_	0	0	0	0	0	0	0	0	0	0	0	441.208	0	0	3451.56	1952.01	2501.59	14489.4	1710.5	1405.58	19626.2	5950.31	0	7141.02	5
O35129	_LGLDYEER_	71338.7	18195.8	37241.1	20604.8	17383.4	38545.2	1726.18	2422.47	62651.6	10324	18898.7	66102.2	94976.1	64337.9	86241.1	73560	126304	62139.3	75457.6	58823.4	148398	85741.3	17595.2	79127.9	5
O35129	_LLLGAGAVAYGVR_	30274.8	8937.59	15135.2	20831.2	8226.63	41355.8	12225.9	6129.85	35723.4	11057.2	8013.71	27245.4	82844	47235.2	67901.5	73140.4	93537.4	172060	76595.5	48498.2	165588	62262.4	24614.1	149344	5
O35129	_M[+16]LGEALSK_	0	18103.4	11092	0	0	19976.1	0	0	4382.22	0	2993.99	9844.79	51701	40482.4	35770.7	21741	39778.3	41538.7	30153.4	33552.5	19246.9	68828.3	0	23109.5	4
O35129	_QVAQQEAQR_	9775.89	0	4192.33	0	0	17039.7	0	0	0	0	0	0	0	0	0	0	0	88578.7	0	0	11123.2	0	0	100427	5
O35129	_VLPSIVNEVLK_	47158.4	22640.4	30950.5	16915.8	0	35394	15775.8	0	77912.4	0	4172.46	55609.5	41491	52837.2	109393	70835.3	120079	298513	77919.9	23815.5	291672	101032	20554	216693	5
O35129	_VLSRPNAQELPSMYQR_	56163.1	21753.5	38502.5	19924.1	8987.96	54394.5	18869.9	17277.6	62247	15547.2	13315.9	53053.2	106484	88735.4	124219	110692	140923	260582	108136	70557.9	213390	152316	42180.7	194588	5
O35226	_AAAASAAEAGIATPGTEDSDDALLK_	0	0	0	0	0	7668.09	0	0	5692.33	0	0	7653.7	6124.99	4563.27	12315.7	7738.09	5850.49	22709.6	3532.13	7880.93	16130.3	11198.3	3061.66	15801.1	5
O35226	_EKVNVDIINFGEEEVNTEK_	0	0	0	0	0	3759.59	0	0	837.697	0	0	3981.79	0	2674.94	5553.86	2231.63	5059.84	11288.1	0	1698.49	11292.2	0	0	11154.9	5
O35226	_IIAFVGSPVEDNEKDLVK_	28347.2	26440.9	31314.9	9882.3	10436.5	53484.7	8285.48	7929.24	38861.1	4523.32	9350.52	46971.1	32278.5	38217.3	59070.7	36745.7	52899.8	106877	29571	35322.2	96907.9	39319.8	21721	83847.1	5
O35226	_LQAQQDAVNIVC[+57]HSK_	8232.79	6605.93	1652.75	0	2311.91	0	0	0	5728.07	0	2536.4	6716.05	5319.22	7372.08	6531.39	9534.58	16957.3	26996.6	3378.21	9057.35	21312.9	13548	7514.48	11937.1	5
O35226	_SVMGALASQATK_	7576.23	26707.2	34010	11915.7	12732.9	58801.4	10988.9	8855.64	42648.4	5137.53	12644.2	45797.3	39039	43952.2	70145.2	35776.7	55772.1	102974	30910.2	42202	85381.3	44259.2	25192.6	78788.2	5
O35226	_SVM[+16]GALASQATK_	0	6423.51	8756.66	0	0	12200.5	0	0	9491.33	0	1884.08	8030.03	6301.34	11385.6	13490.1	5700.81	13453.5	18096.5	9933.47	14909.7	12517.4	8182.8	6185.26	14655.5	5
O35226	_VNVDIINFGEEEVNTEK_	6446.69	10236.5	11134.7	4284.63	3266.27	17007.7	0	3164.21	27082	0	3737.91	19240.9	12745.9	15431.7	28913.2	17398.7	25173.9	62669.6	11523.6	5267.72	60868.6	23410.7	7715.79	53341.2	5
O35286	_EVDDLGPEVGDIK_	22168.8	0	14853.1	9087.1	0	25585.6	7178.23	9336.61	35490.5	8318.93	7771.6	34221.5	18769.1	17835.1	25804.8	21419.4	30555.4	76438.2	17782.7	21019.5	87817.9	38850.7	15119.6	67063.7	5
O35286	_HRLDLGEDYPSGK_	0	0	6253.18	1539.27	0	7862.71	4508.32	0	14885.4	0	0	13780.3	4443.47	4168.21	8828.18	10493	12734.3	26422.9	8365.43	7343.56	30620.2	16329.2	3140.08	27510.1	5
O35286	_LQLPVWEYK_	7876.52	0	0	0	0	10629.7	0	0	20084.5	0	3772.06	11658	4555.67	4380.29	8805.06	5952.2	6282.22	32760.7	7184.53	2307.25	43537.8	15358.3	3473.05	29051	5
O35286	_SNLGSVVLQLK_	6267.43	0	3953.87	2532.55	0	8231.48	1838.33	0	13828.8	0	2271.02	11775.1	2939.09	2655.52	7454.72	6551.73	10030.4	34661.7	7169.64	8137.86	42923.3	10157.6	4043.23	27915.9	5
O35286	_TLATDILMGVLK_	2023.21	0	0	0	0	1730.3	0	0	12586.2	0	0	2086.93	0	0	0	0	0	27187.5	2691.8	0	37073.6	6258.11	0	19184.1	5
O35286	_YGVIILDEAHER_	14081.9	4491.76	8262.94	3406.55	0	13738.6	3991.96	4525.75	21138	2374.35	5397.05	21778.2	2312.8	6288.1	10321.3	9094.37	18109.7	45479.6	9564.05	10224.6	50993.9	18342	8581.35	40142.6	5
O35295	_GGGGGGGGGPGGFQPAPR_	0	0	4114.1	0	0	8324.71	611.021	0	7883.54	0	0	7926.07	0	0	5025.13	0	5698.25	15544.2	0	0	17140.3	3363	0	17443.2	5
O35295	_GGGGGGGGPGGEQETQELASK_	0	0	0	0	0	3402.01	0	0	3193.09	0	0	3260.56	0	0	3425.54	0	1542.85	6226.21	1043.14	0	8204.38	0	0	8572.6	5
O35326	_LNEGVVEFASYGDLK_	0	0	7221.93	0	0	18770.1	0	0	26549.7	0	3209.67	18854	0	2143.67	10827.8	5709.23	6508.04	47708.9	3901.65	5134.2	57614.4	11832.7	0	36431.1	5
O35326	_QAGEVTFADAHRPK_	0	2318.21	4245.91	0	0	8557.48	1838.46	0	12118.5	0	0	10691.6	0	0	3990.71	1480.75	4646.84	17918.6	2389.42	3017.02	21224.9	4118.88	0	18783.1	5
O35350	_GHAYSVTGAK_	31187.7	10831.9	12992.6	12878.8	11324	16076.7	8645.55	8401.93	14282.4	6045.52	7848.59	14464.2	21059.9	18923.7	22212.3	17091.2	16444.1	35059.4	12019.6	14915.4	27692.7	38992.4	11703.2	23342	5
O35350	_NYPATFWVNPQFK_	23085.5	3893.09	5122.86	0	2340.97	6169.54	0	0	12922.1	0	2073.77	7740.49	7709.76	6885.85	13776.4	6281.56	7860.99	16468	2549.99	4441.68	32807.5	16600	2239.36	17863.5	5
O35350	_VLSEEEIDDNFK_	0	7001.97	15258.4	2337.21	5158.32	22180	2583.05	5070.1	17842	0	6273.14	17203	21854.1	21332.1	27188.4	17412.2	16963.1	35879.6	12520.8	17217.9	31114.2	19129	13997.4	31083.3	5
O35350	_YLGQDYETLR_	0	0	33741.7	0	0	41671.9	5572.16	0	59538.7	0	0	0	30307.4	26349.6	55506.1	41272	51729.8	128597	26669.1	28355.4	83387.3	52918.1	15399	80630.6	5
O35435	_LPEDQAVINR_	0	0	0	0	0	0	0	0	9406.32	0	0	0	30795.6	18350.5	10018.3	19183.2	19192.4	21436.9	10426.8	16236.2	33501.2	36879.8	9697.57	13427.3	5
O35435	_TSVDAAADYVEGVR_	904.414	0	0	0	0	2847.46	0	0	0	0	0	0	11028.7	11369.3	9439.31	7855.38	10008.6	18818.1	6771.81	11787.8	18307.4	13249.1	7085.91	12304.7	5
O35465	_TAEDGPDLEMLSGQER_	0	0	0	0	0	0	0	0	1403.35	0	0	573.982	4099.98	4978.53	5619.62	4341.39	8097.79	18858.2	5756.87	4454.28	18041.9	9354.71	2700.79	15527.7	5
O35465	_TIHAELSK_	0	0	0	0	0	0	0	0	0	0	0	0	8735.81	9153.58	0	6038.36	14162.5	37616.6	0	0	25420	7216.01	3829.8	21349.9	5
O35465	_VLAQQGEYSEAIPILR_	0	824.082	4291.83	0	0	6332.08	0	0	3965.87	0	0	7704.39	13703	11630.4	19765.2	13199.4	21273.5	37520.4	9356.2	17010.6	38783.3	14487.7	4887.99	28939.8	5
O35593	_AVAVVVDPIQSVK_	51423.8	39376.1	43531.6	19148.1	19353.5	83516.5	19375.8	22885.8	70015.2	14675.5	22104.9	70518.5	55642.9	71109.7	103616	64706.7	100810	200030	62815.2	74673.3	171971	77800.4	47715.5	161974	5
O35593	_AVEEEDKMTPEQLAIK_	6987.23	8293.23	15347.3	4128.69	3999.51	21033.1	6159.93	4202.43	20950.8	0	4984.33	21255.5	21304.3	19438.8	29448.6	21192.4	31789.7	57491.6	17110.4	17507.9	47546.4	23604.3	12850.2	51350.1	5
O35593	_AVEEEDKM[+16]TPEQLAIK_	4242.43	9913.75	14214.1	0	6117.92	18294.3	3379.65	2563.19	12664.7	0	0	12129.7	13155.2	17044.5	24063	12021.2	20380.8	25363.8	8016.53	15113.6	22254.1	9712.63	11098.8	24375.5	5
O35593	_LINANM[+16]M[+16]VLGHEPR_	0	4347.25	0	0	0	0	0	0	13468.5	0	0	6274.36	2197.63	0	6572.21	4291.59	17157.6	5661.41	0	6705.89	0	10498	2337.59	23584.8	5
O35593	_VIDVFAMPQSGTGVSVEAVDPVFQAK_	0	0	0	0	0	0	0	0	5780.59	0	0	717.483	0	2842.12	6395.38	0	4108.24	18720.1	3456.78	3007.22	23339.2	7235.77	2524	11595.6	5
O35598	_AIDTIYQTTDFSGIR_	0	0	0	0	0	2751.75	0	0	5563.87	0	796.633	3337.91	5707.72	9773.48	12545.3	8929.13	18195.7	27946.5	8233.87	8376.45	27427.7	11778.8	4819.28	22321.9	5
O35598	_HYEGLSYNVDSLHQK_	0	0	0	0	0	2563.52	0	0	0	0	0	0	9879.95	12774.7	8928.23	9566.16	16253.2	22240.3	7584.37	12953.5	26260.2	16261.3	9081.41	13574.5	5
O35601	_DLQIKPGESLEVIQSTDDTK_	2872.25	0	2183.25	0	0	3755.77	0	0	9790.07	0	0	10933	0	0	4075.87	3034.72	11079.2	39627.4	1227.92	0	36240.7	9439.29	0	27710.1	5
O35601	_FGTQPNSVSR_	0	0	6343.11	0	0	3936.22	0	0	6369.08	0	0	3473.8	2883.56	0	0	0	7628.03	34925.4	0	0	25866.5	3985.15	0	24346.4	5
O35601	_FMPAAQDTDSKPR_	3368.39	0	7515.44	0	0	2611.7	0	0	6154.01	0	1459.85	5801.25	3643.69	0	7223.47	2339.17	10720	28814	0	1235.44	19337.5	5442.33	0	19567.2	5
O35601	_HTFGQKPSLSTEDSQEENTSK_	0	0	0	0	0	0	0	0	556	0	0	0	0	0	692.655	0	1918.53	7228.38	0	0	7082.64	2088.09	0	6557.04	5
O35601	_LTAGTPWGQSQEK_	0	0	0	0	0	0	0	0	0	0	0	4370.06	3769.68	0	4645.25	0	16385.5	44233.8	0	0	39044.8	1681.35	0	35524.1	5
O35601	_TPGPKPGPAPPVPENELKPGFSK_	0	0	2682.94	0	0	1401.51	0	0	7474.65	0	0	6034.11	0	0	7942.16	0	8460.8	29643.1	0	0	12647.8	0	0	16448	5
O35601	_VAGQSSPSGIQSR_	10127.1	11601	14240.5	11909.7	4622.39	9614.79	6828.16	9538.65	22850.3	7794.19	6024.82	20275.6	10803.3	4254.3	18655	16394.3	26635.2	70589.2	6533.87	8522.31	59129.7	24965.1	6577.22	53431	5
O35609	_AQQEFAAGVFSNPAVR_	0	0	620.666	0	0	0	0	0	0	0	0	0	13622	16599.3	14844.3	13461.1	19423.6	31476.2	9893.18	14641.6	27027.2	15810.5	11332	24754.5	5
O35609	_TAAANAAAGAAENAFR_	3022.43	0	7612.9	0	0	9128.8	2897.92	0	12575.6	0	4611.18	14451.3	31300	37204.4	35095.5	31139.8	43964	59809.1	25992.3	38259.8	53286.8	36792.1	32603	51632.3	5
O35640	_ILVC[+57]LLQGSR_	40012	0	0	0	0	0	0	0	0	0	0	0	0	0	0	0	18438.7	0	2854.93	21490.5	0	0	0	0	5
O35648	_ELGENMSDEELR_	9327.23	0	0	5823.92	9660.75	0	0	0	19295.4	0	0	13202.2	2452.7	0	6055.61	9203.57	20676	25050.4	0	0	29814.8	1730.33	0	23075.5	5
O35658	_AFVEFLTDEIKEEK_	1689.54	6518	7871.66	2507.67	0	19341.8	1295.01	2600.16	23365.8	1718.95	1178.98	23393.8	11559	10888.8	23635	17597.6	29678.3	53471.2	14637.8	4682.21	62253.9	22056.5	3575.97	45865.4	5
O35658	_AFVEFLTDEIK_	0	4062.97	0	0	0	2590.08	0	0	5346.11	0	0	1653.03	3267.41	1347.09	11041.2	2816.66	13696.3	25047.7	2435.15	503.313	23601.7	8567.6	1127.5	13118.2	5
O35685	_ELTDEEAER_	2218.31	0	4127.25	0	0	24156.6	0	0	9848.71	0	0	11034.7	3623.86	2364.78	15693.7	5034.33	7876.11	23055.8	0	0	24514.2	3323.26	0	23560.3	5
O35685	_LITQTFNHHNQLAQK_	0	0	0	0	0	11768.4	0	0	6515.52	0	0	5662.46	2851.42	0	6511.64	0	5440.54	13423.1	0	1453.43	20020.8	0	0	14167.9	5
O35685	_LVTSDPEINTK_	0	3923.08	12862.6	0	7780.42	36717.9	0	0	24123	0	0	27725.5	10648.9	4038.53	33653.1	12125.8	24158.5	61717.2	3237.7	3962.09	64704.9	7190.75	0	51879.3	5
O35704	_VVVTVEQTEEELQR_	0	0	0	0	0	1879.11	0	0	2726.24	0	0	0	5498.47	3858.65	5181.55	5870.4	10326.4	17776.4	5106.84	6727.2	18402.3	12154.7	3980.52	17500.8	5
O35714	_C[+57]IC[+57]VTPEYHC[+57]GDPQC[+57]K_	0	0	1893.42	0	0	0	0	0	3743.29	0	0	3002.46	6198.91	5144.27	7205.82	7233.43	6582.91	9166.63	4397.81	4333.62	0	11242.8	0	14049.2	5
O35714	_VESQGDIVFGFR_	0	0	2116.73	0	0	0	0	0	6894.09	0	0	3631.66	8112.57	5963.91	13397.5	14587	12855.3	32158.5	3195.63	8708.2	35691.7	19379.7	3881.07	26359	5
O35737	_ATENDIYNFFSPLNPVR_	31286.1	11461.8	22055	11939.4	7785.49	28584.4	8101.47	15220.5	48275.3	6930	11345.1	39314	14241	14743.7	38017.9	7086.76	32063.9	115856	12166.3	20437.7	135008	32207.1	16681.6	97178.7	5
O35737	_EGRPSGEAFVELESEDEVK_	61103.9	15775.1	25299	12997	8641.81	37236.5	11377.1	18778.6	53193.5	10190.1	12712.2	50271.6	18636.2	16548.8	39260.3	25009.1	43540.8	109020	19814.1	21443.6	109544	45210.1	18200.3	92301	5
O35737	_HTGPNSPDTANDGFVR_	4450.46	0	2655.66	0	0	0	0	0	6138.92	0	0	6021.31	0	0	5961.03	0	5866.39	13162.6	0	0	16579.9	2459.61	2733.14	16408.7	5
O35737	_SNNVEMDWVLK_	13830.2	3210.92	5775.59	0	0	3766.57	0	2302.56	12536.2	2181.38	1208.76	6931.76	2893.29	2723.43	5634.57	7950.31	10726.3	22770.9	4247.17	4610.72	36102.4	15179.1	3735.27	24407.6	5
O35737	_STGEAFVQFASQEIAEK_	83539.1	14233.1	32277.9	19642.7	12586.5	23425.6	13755	19651.9	73212.5	10929.5	20880.9	62856.8	22904.4	17572.4	50930.9	31153.9	50311.4	134982	24421.1	10614.6	179255	62551.5	18283.2	127396	5
O35737	_VHIEIGPDGR_	75474	36909.3	50480.9	24898.8	27161.2	66520.2	21122.4	33153.8	80168.1	18310	32315.7	86790	36446.8	38060.8	80447.2	40739.9	83600.7	194644	37950.1	46154.9	205680	72789.7	37871.1	168542	5
O35841	_DAYQVILDGVK_	0	0	0	0	0	6358.05	0	0	4898.78	0	0	5218.67	8741.3	6815.72	15344	8876.71	15014.5	18877.8	9744.8	6589.75	24767.4	9826.86	5734.84	21084.2	5
O35841	_ELPQFATGENLPR_	5946.38	0	1870.47	0	0	8422.28	0	0	4599.56	965.169	984.551	6341.36	13479.1	11176.8	22483.9	12197.4	21393.3	29394.8	13843	15593.6	35372.7	16158.2	7677.68	31337.4	5
O35841	_YSSNLSNFNYER_	0	0	0	0	0	0	0	0	0	0	0	0	2939.85	2831.63	7102.23	3071.19	4286.67	8840.76	2945.57	4380.18	12498	0	0	8531.99	5
O35857	_ELDESVLGQTGPYR_	0	0	0	0	0	4846.12	0	0	5959.32	0	2931.54	9050.82	17726.4	18651.2	19577.5	15908.4	27132.4	33904.4	12410.6	7936.8	37915.6	27493.4	6462.01	37536.1	5
O35857	_KLEESDALQEAR_	0	3856.16	0	0	0	0	0	1709.03	9450.39	0	2851.14	0	13021.9	12274.8	18680.9	18042.7	23747.5	33297.8	14627	9498.8	28985.9	20379.6	9038.88	26672.6	5
O35857	_VFEANEEALGVVLHK_	0	0	0	0	0	0	0	0	0	0	0	0	5048.25	1921.04	2995.77	2916.67	3763.76	9557.09	0	3183.39	11187.5	2629.81	0	10393.7	5
O35887	_HLVYESDQNKDGK_	9533.46	12220.7	1501.35	3377.43	0	9446.68	0	0	33351.5	1354.8	0	13889.5	7020.5	0	19240.4	5526.36	50385.9	69859.3	0	0	66221	15669.8	0	7059.07	5
O35955	_ALSTPTEPVQR_	0	17546.2	22399.1	2854.15	5556.88	48618.8	7004.34	2524.44	42453.8	0	0	39315.4	17489.9	12928.4	53117.7	29783.1	43530.4	76705.8	14408.9	19541.8	65254.9	23945.1	10854.1	73718.3	5
O54734	_DTHSLFFR_	1448.86	0	2961.94	0	0	5860.82	0	0	5270.87	0	1401.02	6306.69	17507	16520.6	24512.8	16926.5	22136.5	37875.2	16289.2	18787.8	28182	20757.3	9430.96	25403.5	5
O54734	_ELGSEC[+57]GIEFDEEK_	11104.7	0	3486.52	0	0	5614.08	0	0	6435.38	0	0	5915.36	16580.8	13582.6	18252.1	16258.2	21267.6	38641	13707.2	13221	33739.2	21843.4	6381.86	29915.4	5
O54734	_GFELTFK_	23103	6353.3	8378.21	3792.28	4275.45	19953.5	4884.4	3419.15	19640.8	0	5815.69	17845.9	38697.6	33560.6	36513.9	39370.5	48285.6	79226.8	31943.8	34118.9	74741.5	46495.3	21145.8	58123.7	5
O54734	_LPDVYGVFQFK_	0	0	0	0	0	0	0	0	0	0	0	855.579	0	0	2205.66	3689.3	5338.2	26331.2	2919.8	0	24796.5	5361.71	0	18199.1	5
O54734	_NTLLIAGLQAR_	33307.4	10810.6	17983.1	12887	8803.66	30263.9	12120.3	10309.8	28473.4	6772.72	10209.3	29445.7	54601.5	56662.6	59654.3	61784.9	68499.9	117519	55858	52843.5	96130.9	69367.3	37294.3	94485.4	5
O54734	_SSLNPILFR_	73365.8	31223.6	50531.2	25835.9	24001.6	69528.1	27117.3	25709.2	65321.5	22662.4	30740.9	69260.2	145729	140395	135769	133961	153631	242401	116488	138787	209446	161013	100396	193006	5
O54734	_TADDPSLSLIK_	41020.4	13813.7	25287.6	11997.4	10943.9	37082.8	6809.85	6907.99	35952.9	8678.96	12926.8	33378.6	77153	71213	77466.6	69979	85504.5	132725	63719.6	66240.7	109462	78653.4	40116.5	105342	5
O54734	_TAVIDHHNYDVSDLGQHTLIVADTENLLK_	0	0	0	0	0	0	0	0	0	0	0	0	7043.52	0	7907.24	9428.66	10246.4	0	7484.37	7454.87	26903.2	13502.1	0	13273.8	5
O54734	_TLVLLDNLNVR_	17732.4	5733.41	8228.58	5667.67	2618.32	11019.9	2737.67	4351.15	23135	0	4148.5	13010	36488.1	36796.3	45530.6	49133.2	48493.6	89413.9	33143.1	21934.8	81016.5	49601.3	24921.5	67302.7	5
O54734	_WVFKEEGVLR_	13359.1	1186.75	4097.68	1868.74	0	7090.88	3470.55	0	9583.33	1579.98	0	8759.41	17812.9	15647.5	15557.3	24248.6	23320.8	41956.3	15295.7	18545.4	39839.8	31451.8	10388.6	33709.8	5
O54824	_ALPDGPVTIVIR_	0	17694.6	7372.23	0	8313.05	10939.5	9119.84	55958	82209.1	3707.48	34728.3	51947.7	0	6084.69	17925	11151.7	86117.5	115319	13544	37903.7	288264	46471.7	26506.7	157931	5
O54824	_ALSPDPLLR_	24444.6	74420.3	34231.6	16594.7	40983.7	32472.5	50020.8	125578	126819	39820.9	83347.4	89834.1	27182.3	31878.5	57020.9	46239.8	161748	168505	51266.3	93749.5	342962	113830	70360.8	228978	5
O54824	_DPPGPQPQASSSIR_	14368.3	75560.3	30336.1	12367.5	32965.3	26021.2	34876.3	104754	146797	23669.3	93275.3	87523.2	19760.1	27563.3	50669.4	30072.6	166390	185671	36888.7	91996	386795	92915.3	68453.9	247670	5
O54824	_EATVC[+57]TVTLEK_	3486.94	20501.4	0	2193.08	12043.4	0	10299.2	48223.6	53930.9	5179.1	27836.3	35216	2311.32	4969.89	17259.7	12772.4	65199.9	73196.9	13010.6	27201.4	170501	45739.5	17286.1	92752.1	5
O54824	_EYSEGLTEPGETEDR_	2018.9	14427.9	4785.94	1820.99	4167.97	4587.45	4573.33	25659.2	28284.8	2149.06	16913.4	15318.1	3358.87	3729.48	9547.31	4256.24	40194.7	47049.6	5114.58	16746.7	91706.7	20580.4	13232.3	62503.9	5
O54824	_FEAWNVIK_	0	19586	0	0	8525.29	8450.28	9817.68	45703.3	53410.1	4490	24254.3	27503.4	4899.55	4993.45	14836.6	10222.3	57856.8	72447.9	9775.49	28330.2	181076	42648.8	18245.9	101520	5
O54824	_FSGLLGQGATVTAK_	21808.1	60365.4	25829	13623.1	29268.7	28741.7	36709.5	74299.1	108164	26178.1	63373.7	72556.8	18499	23735.5	45092.6	35183.2	134906	151000	37803.7	84719.4	316386	93196.4	55700.2	189025	5
O54824	_GATHNDALAILR_	6179.2	25801.6	9317.89	3250.97	10541.5	11812.4	11187.1	44496.3	57604.4	7165.63	29858.4	35259.9	5518.84	8271	15086.3	11996.8	67824.3	71004.5	13853.2	36715.2	166852	42387.9	24563.2	98291.2	5
O54824	_GNEVLSINGK_	2527.3	13801.7	5902.33	1349.89	3944.97	6505.46	4729.66	17400	23564.3	3201.38	17580.3	11554.1	2138.55	6024.89	7995.73	6056.16	32024.5	34334.6	5237.47	17497.7	67602.4	24781.6	12938.9	45660	5
O54824	_GSLHGDKPLTINR_	1525.78	19816.2	5306.43	0	7177.04	6070.64	8654.5	32195.7	45938.8	4691.7	20895.9	27239.4	0	4433.23	13181.1	8645.66	51951	58978.6	11999.4	27985.3	129376	29582.1	16667.1	87050.7	5
O54824	_ISSFENFGSSQLPDR_	16417.8	54952.9	23191.4	10202.7	23523.7	24603.1	25148.2	91320.3	91707.8	17568.1	59207	60119.4	13202.2	20136.7	37529.4	26218.7	108939	117496	31351.8	68133.8	266526	70023.2	41950.5	161845	5
O54824	_KGPPVAPKPAWFR_	0	5375.63	0	0	0	0	0	25156.7	11166.8	0	8341.86	5670.31	0	0	0	8812.95	20924	18102.7	6788.84	15925.8	49427	30411.1	6792.88	27908.8	5
O54824	_LLTTQSEDTQGPGLK_	12453.2	44215.7	18537.9	8688.78	23795	19664.5	23866.4	65537.4	82966.9	17391.6	53989.9	50176.8	14619.2	16230.2	31205	23206.7	105986	110394	25790.4	65598.9	240780	66908.5	45919.7	144486	5
O54824	_LSLQPSSGETTKFPGK_	0	20957.8	11368.4	0	8806.07	7275.8	4696.43	47603.1	55267.7	0	30847	32593.3	4667.31	3821.83	9831.81	14754.4	71726.6	73674.5	15061	41091.6	185055	48849.4	22621.2	93118.5	5
O54824	_LSLQPSSGETTK_	454550	233471	0	0	190834	0	315353	383987	439792	0	304210	629847	88101.5	0	120956	210538	400382	538592	311827	112215	438792	127973	238137	246844	5
O54824	_LYSISSQLSSAVMK_	0	7272.09	1622.45	0	0	2562.07	0	24515.9	29056.9	0	10916.1	11641.1	0	1422.7	4664.44	4504.18	30365.7	44078.6	4757.46	12097.8	113420	25147.3	5037.22	56467.5	5
O54824	_NHC[+57]SSQAGQSVISLLSAEELEK_	0	0	0	0	0	0	0	0	9138.35	0	2185.24	3689.91	0	0	0	0	8350.77	12568.1	0	0	30926.8	3119.97	0	16100.9	5
O54824	_RPPEVASAIQPTPVSRDPPGPQPQASSSIR_	0	4646.6	0	0	3843.88	0	17009.2	26901.7	7599.16	12974.2	5849.28	6163.87	3079.46	0	3175.4	18444.6	25454.7	15706.8	16841.8	16664.4	41703.5	35015.7	11736.7	32345.1	5
O54824	_RPPEVASAIQPTPVSR_	0	68790	84195.5	0	41145.8	18126.6	36771.6	88435.5	101243	21313.6	92167.1	0	16644	25611.7	47310.3	30818.3	143497	0	36581.7	96874.5	0	86941.4	79525.6	0	5
O54941	_IAAEIAQAEEQAR_	0	12557.9	22465.8	0	0	41495.8	0	0	33493.2	0	12968.5	36348.9	15491.1	21122.5	36592.4	20110.4	35183.9	77097.8	20369.8	0	73227.9	3975.61	0	72784.4	5
O54941	_LGGNPGTNSR_	0	0	6404.53	3015.34	31605.4	9306.44	2710.95	2950.04	9713.41	2535.22	2310.61	9138.32	5172.44	3060.2	9252.64	5508.35	6399.98	19663.4	4368.69	1495.92	16899.2	0	0	12781.5	5
O54957	_EYVNVSPEQQPVTR_	0	7599.09	5952.24	0	0	18269.4	0	2742.65	14975.3	0	4780.41	14205.1	31666.8	30404.1	35085.2	31204.2	49682.8	47524.8	22684.6	36478.3	43992.8	29321.3	24456.8	49435.7	5
O54957	_SILIKPPQITVPR_	0	0	8959.15	0	0	8011.3	2710.2	3331.16	22330.7	0	0	13631.7	23238.5	45654.3	39916	28943.8	66209.9	65776.4	19327.7	47534.3	97964.7	49950	40108.3	81529.2	5
O54962	_DFVAEPM[+16]GEKPVGSLAGIGDVLSK_	0	0	0	0	0	0	0	0	6995.09	0	0	9604.71	0	0	1141.1	0	2380.47	7731.25	0	0	8780.95	0	0	7157.07	5
O55022	_FYGPEGPYGVFAGR_	25360.6	6156.07	7899.94	0	0	16436.3	4494.2	0	18699.7	0	0	17719.8	41864.9	25219.3	41074.9	35284.5	51578.4	69369	29081.3	33107.1	68969.6	44201	17960.4	64036.7	5
O55022	_KFYGPEGPYGVFAGR_	7493.23	20284.6	0	9686.88	0	6398.89	0	56017.6	67860	0	42548.1	37811.5	12644.6	4669.4	14335	26782.6	100665	40404.2	33380.6	31995.9	186757	39723.6	5389.19	119370	3
O55029	_DNNQFASASLDR_	0	7724.6	6950.25	0	0	0	0	0	0	0	0	0	30493.9	29025.4	29355.1	27990.9	34041.1	52311.8	16777.8	34542	42131.7	35050.8	22945.8	32574.6	5
O55029	_GSNNVALGYDEGSIIVK_	15116.4	5337.8	7071.29	4928.69	5293.01	14081	2925.97	4319.1	13712.3	0	5529.86	12418.9	19602.7	23829.2	24287.1	22888.9	32614.4	54482.9	14564.1	27919.5	57147.8	37013.8	14725.9	43498.1	5
O55029	_GVNC[+57]IDYYSGGDKPYLISGADDR_	14433.2	2675.66	3247.35	1464.16	3137.28	5998.85	1365.42	3231.65	10150.5	0	3252.02	10214.2	7733.09	13092.1	10419.6	15984.7	22419	33274.4	6432.57	16378.2	38350	27298.6	7188.48	28011.2	5
O55029	_HSEVQQANLK_	7277.29	3661.04	5406.58	0	3081.2	8757.96	2717.17	3262.55	8688.46	0	4577.56	9343.98	14512	14638.7	17907.1	13822.8	18564.2	27606.5	12127.8	15889.8	28240.9	16327.5	14075.9	25930.1	5
O55029	_SFGSAQEFAWAHDSSEYAIR_	3482.89	0	0	0	0	0	0	0	5798.14	0	0	3005.75	2534.03	2486.66	4463.09	5417.51	10018.6	22809.2	3138.24	7506.68	24722.7	7273.22	3663.64	21333	5
O55029	_TFEVC[+57]DLPVR_	30784.3	20553.8	8411.43	0	8097.71	15568.5	3434.29	9883.37	27485.3	0	6223.45	23082.9	15312.2	28947.1	25555.1	24945.6	44008.5	77811.3	14573.1	32189.8	85312.4	50312	18012.5	55870.5	5
O55029	_VAHFLEK_	6049.83	5693.96	17468.5	0	0	3205.62	0	0	49370.4	0	0	63710.2	12582.9	13696.1	17173	8187.48	23997.2	31280.5	10048.8	14214.9	34325.8	20290.6	13611	29372.3	5
O55029	_VFNYNTLER_	32809.2	16327.2	20436.6	12442.9	11917.1	29685.9	13886.6	11730.9	32189.3	6895.38	16269.2	28899.1	44656.4	51984.3	50867.5	45701.9	54584.8	83599.9	41821.5	45448.2	86059.3	63442.3	41023.6	68896.8	5
O55123__FDET[+80]RHVM[+16]DKGFPR_	_FDET[+80]RHVM[+16]DKGFPR_	40877.6	88886.4	42612.9	33973.7	16595.9	53249.6	31341.8	29965.6	109875	20246.8	17753.1	100904	27541.6	24497.4	55126.3	69276.6	99134.9	238443	42475	21566.1	237328	84273	15467.1	166432	5
O55131	_DVTNNVHYENYR_	8237.76	4128.04	4936.26	0	0	18923.8	2236.49	0	17721.7	0	4124.22	15148.2	5264.87	0	7908.55	4786.25	10614.8	23253.2	4979.06	6845.7	31718.5	5334.14	2889.48	27786.8	5
O55131	_FEDYLNAESR_	28994.4	5611.62	2955.78	0	0	20445.3	0	0	22977.5	0	5332.36	20203.6	3024.93	2580.49	11698.7	3524.95	11116.2	30921.2	5132.94	8804.88	39130.9	7503.37	2999.64	36092.2	5
O55131	_ILEQQNSSR_	10691.7	9131.32	8816.01	0	0	30774.4	4648.54	0	24309.7	0	7750.34	22209.5	5711.03	3483.14	22579.2	6442.73	12222.9	42518.1	9156.62	7035.43	48641.3	13549	3400.07	46913.8	5
O55131	_IYEFPETDDEEENKLVK_	28356.8	7691.74	0	0	0	22593.9	4839.43	2658.12	23127	0	3243.25	26989.4	0	2450.59	14759.9	9240.73	19819.5	41218.8	6399.09	9240.33	58555.3	9311.82	4093.31	52466.3	5
O55131	_STLINSLFLTDLYSPEYPGPSHR_	4414.37	0	0	0	0	2212.07	0	0	6828.12	0	0	0	0	0	0	0	916.916	14812.9	0	0	20998.6	1263.25	0	13785.2	5
O55135	_HGLLVPNNTTDQELQHIR_	31162.4	14145.8	9922.93	7891.03	9325.43	10227.8	0	0	9132.75	0	0	12818.8	12130.3	11914.4	7792.29	13048.5	11124.2	40817.5	0	12926.6	27192.9	18238.3	3570.2	13449.5	5
O55135	_TSIEDQDELSSLLQVPLVAGTVNR_	5394.77	0	0	0	0	0	0	0	4699.77	0	0	0	0	0	2395.39	3458.97	1197.25	20808.3	0	0	11617.6	6124.96	0	3749.75	5
O55142	_AIFAGYKR_	11820.2	8372.71	17863.9	7295.83	5129.9	22533.3	10173.1	0	21087.5	7379.27	4827.31	27262.6	8138.19	4017.08	17529.2	14708.5	15827.4	47809.3	0	5610.51	45903.6	20529.8	3341	38320.5	5
O55142	_DETEFYLGKR_	7838.13	4307.45	11132.3	1177.42	0	19207.6	1286.75	613.334	19938.1	0	0	17820.8	4591.16	0	13748.5	10260.6	10049.1	39804	1612.61	1566.27	37767	12930.8	0	33340.7	5
O55142	_DETEFYLGK_	49813.7	38326	60028.1	41897.3	16881.2	100702	33826.3	22630.8	115160	28972.9	18212.5	118140	43576.2	19171.9	79785.9	40675.4	68449	214353	47241.6	24114.4	195545	63219.7	10719.4	181094	5
O55142	_EHTALLK_	23068.6	15841.5	33353.8	16709.4	8839.14	54688.3	0	11758.7	61327	11782.8	8933.25	63054.3	22554.9	8053.13	41733.6	20694.3	31968.5	116841	21656	0	91150.5	30895.7	5498.3	104927	5
O55142	_IEGVYAR_	201586	172696	233170	170401	72467.1	254099	118075	90376.1	320716	94610.6	65356.9	378790	159808	61532.6	288475	165316	297955	952461	137572	82387.8	614987	311223	37168.8	617697	5
O55142	_NNTVTPGGKPNK_	0	0	0	0	0	3013.12	0	0	0	0	0	6056.11	0	0	0	0	1783.8	62676.5	0	0	1739.13	0	0	1392.28	5
O55142	_VMLYPSR_	48175.8	39238.5	66534.6	29595.9	15868.8	118178	27980	22056.5	135550	28995.2	17436.4	140674	38546.4	21766.6	95070.8	41866.5	70832.4	277295	52219.8	25373.5	244709	66740.4	9004.54	223980	5
O55143	_DIVPGDIVEIAVGDKVPADIR_	0	0	0	0	0	3930	0	0	4274.72	0	0	0	12252.6	16317.4	16280.9	17003.6	11140.6	41150.4	12713.7	0	31641.1	19949	12001.7	25950.6	5
O55143	_EFDELSPSAQR_	17059	13651.3	23023.6	6922.25	7382.92	35301.4	8661.6	8067.11	38451.5	12706.3	13111.7	36384.8	107075	96319.7	101281	92338.4	98034.2	113934	81917.7	90972.7	126124	105401	70739.6	92297.5	5
O55143	_EFTLEFSR_	22364.9	5881.81	7848.95	0	2696.7	12557.4	2812.07	0	12309.6	0	2860.24	12817.9	42087.6	41491.1	33985.6	41082.9	49294.4	68685.4	28534.2	45269.6	63150.7	46915	32576.9	53981.9	5
O55143	_EWGSGSDTLR_	30316.6	6981.46	10691.2	3078.1	4458.37	14240.1	7018.03	5614.84	18563.5	3327.85	4624.12	19125.1	38028.8	35135.4	39119.6	33055.6	38676.6	65660	33811.6	32563	58478	44981.5	27463	57299.1	5
O55143	_GTAVAIC[+57]R_	46810.6	9207.76	12449.3	0	0	18053.6	7693.79	4504.04	21528.9	3991.47	6661.49	24431.1	38388.8	40961.9	45268.4	43507.5	65679.3	75903.7	38709	48426.2	67369.8	59281.9	34398.1	66450.1	5
O55143	_HTDPVPDPR_	28501.7	0	9062.68	11262.4	0	13319.6	0	0	12401.2	0	5566.34	13051.4	70797.1	66286	66033.6	58097	66527.2	101688	47906	43078.2	82479	72713.8	54212.6	85788.5	5
O55143	_IGIFGQDEDVTSK_	44126.1	10116.4	15430.3	9315.34	7474.56	25435.9	10517.9	8005.61	29500.2	9811.25	9928.47	27844.8	72440.4	69238.7	61566.4	68103.9	81471.8	108507	60004.2	57954.1	90305.8	79142.3	58703.2	88606.6	5
O55143	_IRDEMVATEQER_	7449.19	0	3008.42	0	0	4450.45	8077.16	3333.26	10259.6	0	2851.44	9470.4	23932.6	20918.3	23573.7	22424.8	26807.1	44804.3	21475.6	14073.5	38982.4	25825.2	19311.3	37772.3	5
O55143	_M[+16]NVFDTELK_	13326	2116.09	3081.76	0	0	7025.2	0	0	1486.59	0	0	3515.13	19873.1	22690.7	21782.1	14536.2	21957.9	26498	14237.2	40880.1	13835.6	15583.4	23339	18453.1	5
O55143	_NAENAIEALKEYEPEMGK_	0	0	0	0	0	0	0	0	0	0	0	0	0	0	2097.24	0	5327.7	10713.1	0	0	14446.7	3869.95	0	15027.7	5
O55143	_NYLEQPGKEC[+57]VQPATK_	0	0	0	0	0	0	0	0	3478.91	0	1617.81	3333.87	6382.72	10854.9	7760.57	12047.5	14487.8	13178.5	9606.49	10350	16584.5	17558.8	7360.29	14983.9	5
O55143	_NYLEQPGK_	0	0	0	0	765.553	5161.3	0	0	7189.48	0	0	3757.11	13413.1	16596.1	6193.57	13464.5	21306.8	26107.8	14831.5	15795.8	23351	16881.6	11534.1	21479.2	5
O55143	_SEIGIAMGSGTAVAK_	0	0	0	0	0	2244.42	0	0	0	0	0	0	14478.9	13439.9	10392.1	12722.7	14210.8	24716.3	13125.1	15760.7	24824.6	18533.7	10036.9	20001.1	5
O55143	_SEIGIAM[+16]GSGTAVAK_	0	0	1784.29	0	0	3567.1	0	0	0	0	0	2189.43	18330.9	17084.7	9880.1	12127.5	11676.9	11717	9440.26	17184.2	0	6820.35	13884.9	10150.8	5
O55143	_SLPSVETLGC[+57]TSVIC[+57]SDK_	12178.2	0	0	0	0	0	0	0	0	0	0	2437.01	6614.46	9147.47	10334.3	11984.3	19304	17262.3	6531.06	4889.32	30112.5	25574	3801.51	23590.6	5
O55143	_TGTLTTNQMSVC[+57]R_	9410.42	0	0	0	0	0	0	0	2194.7	0	0	1898.14	7579.07	8368.13	4685.25	9698.64	11440.1	23368.1	3531.7	5955.15	18030.1	15611	2409.76	14900.1	5
O55143	_VDQSILTGESVSVIK_	30486.2	7655.23	13680.7	9901.65	4853.17	24816	5639.36	5764.27	26667.7	6040.51	7278.92	25655.8	67032.2	69462.2	68168.4	70779.2	73683.5	125418	59392.7	66756.4	107734	82634.6	51973.6	97078.4	5
O55143	_VGEATETALTC[+57]LVEK_	31682.6	3078.63	2672.52	0	0	3809.6	0	0	8415.45	0	0	11919.5	14424.1	26628.3	18767.9	27112.6	41247.9	49722.2	13363.7	30617.1	48654.7	40214	20070.4	38889.7	5
O55143	_VSFYQLSHFLQC[+57]K_	13569.1	0	0	0	0	0	0	0	0	0	0	0	3577.23	2498.41	5434.65	6170.66	12429.9	23686.5	0	3575.95	23945.7	12978.6	4067.6	19985.2	5
O55234	_ATAGAYIASQTVK_	38146.8	9756.53	9228.01	13964.5	14217	12235.2	7776.73	5675.74	9182.51	1749.84	5900.1	8410.66	14668.3	10196.5	4266.22	8205.17	9029.05	26728.9	5878.83	6144.76	18342	36777.3	4522.71	7398.03	5
O55234	_DAYSGGAVNLYHVR_	15788.7	0	0	2324.43	0	1913.3	0	0	1023.43	0	0	0	0	0	0	0	0	5108.03	0	0	3029.71	8237.65	0	1127.04	5
O70133	_AAEC[+57]NIVVTQPR_	22372	4202.97	6764.24	0	3010.15	4963.96	4242.79	4915.46	17776.2	0	7384.01	14729.2	0	2690.02	6796.77	3160.21	13238.9	29856.5	3183.56	5058.1	45639.5	11562.5	3416.22	36194	5
O70133	_DFVNYLVR_	7330.61	3569.27	0	0	0	8976.93	0	4060.18	0	0	4270.93	0	3762.26	2112.18	10567	4202.67	11033	13123	6571.59	5348.88	0	5481.17	0	0	3
O70133	_ELDALDANDELTPLGR_	22891.4	1964.21	7530.74	2083.08	0	9039.33	0	3979.06	23022.7	2052.98	3134.8	17793.8	2915.96	0	9178.9	3997.86	10446.3	28883	5880.69	5074.5	46531.4	12229.4	2602.38	32354.8	5
O70133	_HLENNSHFGSHR_	0	0	0	0	0	0	0	9038.87	11271.3	0	0	7885.07	0	0	0	0	0	23784.5	5882.83	0	11871.8	0	7987.1	0	5
O70133	_LAAQSC[+57]ALSLVR_	0	0	0	0	0	0	0	0	4700.91	0	0	0	0	0	0	0	0	3590.09	0	1664.94	17971.2	0	0	9621.06	5
O70133	_LGGIGQFLAK_	37676.5	0	16628	0	0	17641.4	10256.1	0	31789.8	0	9318.5	28465.7	15186	10283	15407.3	21628.1	24177.8	55010.6	12880.1	11394.7	66167	28436.7	6092.42	51418.5	5
O70152	_EVAEQLAEIYGPDR_	0	2675.72	1163.48	0	0	3423.89	0	0	4091.89	0	0	6007.49	16135.6	8712.62	15340.6	10784.8	19379.5	28408.4	12013	9348.44	27859.8	18930.9	3418.06	26751.6	5
O70152	_LGGNEIVSFLK_	0	0	1202.92	0	0	2961.26	0	0	3337.36	0	0	3776.03	6892.4	3853.3	9134.34	8653.82	14106.9	22838.5	6876.18	1844.87	22238.9	8689.74	1723.57	16500.1	5
O70152	_LGLGTAYIHGIK_	0	0	0	0	0	0	0	0	1449.58	0	0	0	4906.05	2616.91	4001.13	5307	7363.31	12003.8	4956.46	2998.76	9109.7	4348.32	0	8341.75	5
O70194	_IFHTVTTTDDPVIR_	10049.3	3970.56	8478.51	2182.46	2900.92	16660.7	1825.87	1689.58	19361	2002.29	4534.08	15926.2	4685.3	5275.44	12390.1	6620.9	13044.8	34842.5	3511.24	6615.46	35534.6	6597.52	4100.41	27144.3	5
O70194	_NMVQFNLQTLPK_	0	1000.84	3330.71	0	0	9575.93	0	0	10727.4	0	0	7430.43	1329.58	0	6783.8	0	5496.93	21450.7	0	2189.44	21521.4	4025.63	0	16462.2	5
O70251	_LAQYESK_	42236.7	36109.1	47749.5	23808.2	17316.5	101898	30401.1	20813.4	93324.6	24367.9	20167.9	85684.6	34593.9	19396.6	81318.9	37045.6	44153.4	117817	39607.2	26345.5	119193	38931.1	16834.7	126871	5
O70251	_SIQADGLVWGSSK_	57389.4	22675.9	25397.5	14595.4	6635.02	50371.3	14068.1	10119.2	59855.2	9721.56	10014.1	50899.8	17957	10930.6	41222.7	22803.4	24592.9	90685.7	22388.8	17344.3	110108	31966.2	7814.78	92369.3	5
O70251	_TPAGLQVLNDYLADK_	10060.8	17096.4	25189.5	14110.2	4226.51	46533.2	14354.5	8524.02	81406.5	8812.25	4150.29	72360.3	16618.7	4826.54	44459.3	23811	30168.9	95021.3	23906.2	5492.93	138464	29860	3996.22	94286.7	5
O70251	_YGPSSVEDTTGSGAADAK_	0	12165.6	16571.6	0	0	60552.4	1049.24	0	42963.2	907.62	0	14959.7	3418.83	0	37827.3	2140.81	13897.3	67711.1	2980.77	8449.67	38438.9	1489.72	0	56411.4	5
O70252	_DHPAFAPLYFPTELHR_	0	0	0	0	0	3707.48	0	0	0	0	0	0	8921.46	7149.85	24423.3	13762.1	43268.7	34116.6	6368.93	10131.6	36959.9	16776.2	0	40536.1	5
O70252	_IHYVGQNEPELLVAHAYTR_	0	293.278	540.85	0	0	0	0	0	1882.05	0	0	5665.26	13102.2	8679.67	14943.5	17007.9	20391.4	29797.8	8603.81	11166.8	26762	16340.2	5623.67	24803.6	5
O70252	_NKDHPAFAPLYFPTELHR_	0	0	1968.11	0	0	3732.21	0	0	4263.55	0	0	4751.8	9607.04	8560.36	12149.5	7808.31	17818.1	26857.6	5865.81	9948.04	30057.7	11513.3	0	23256.5	5
O70400	_DFEQPLAISR_	16751.5	43407.9	14699.4	0	15995.3	41800.4	0	0	25568	0	5553.16	21121.7	3799.13	21377.6	45893.5	8908.75	46569.6	75016.1	1850.48	14655.1	63763.1	5010.99	21015.9	50003.1	5
O70400	_GHFFVEDQIYC[+57]EK_	15775.3	6847.89	0	0	0	1907.51	0	6444.14	0	0	1414.58	0	0	2590.68	7489.79	0	8715.78	12461.2	0	3132.88	9676.39	0	2726.98	10816.3	5
O70400	_IWSPLVTEEGKR_	0	35666.4	17679.4	0	13302.7	35482.2	0	10078.1	32202.3	0	5749.07	24042.7	7658.75	20244.9	37008.3	17835.8	48030.7	81509.9	2266.57	15693.9	64026.1	9437.37	19572.5	52200.6	5
O70400	_QSTSFLVLQEILESDGKGDPNKPSGFR_	0	0	0	0	0	0	0	0	2444.94	0	0	0	0	0	2077.22	0	2569.03	12731.3	0	0	14647	0	0	9069.73	5
O70400	_SAMPFTASPAPSTR_	10109.9	35290.2	18045.2	0	12356.9	28949.2	3292.19	10046.6	28189.2	2743.49	7456.68	25718.3	8487.03	17583.4	37248.2	18716.7	38265.9	74375.8	4266.81	14262.5	58628.9	16491.8	18489.1	56684.7	5
O70400	_SAM[+16]PFTASPAPSTR_	0	30247	10074.7	0	9394.98	19060.4	0	3915.49	24374.3	0	0	16737.1	4030.83	10155.7	25380.4	0	35580.4	47131.8	0	12840.4	68520.9	0	18594.9	35767.9	5
O70400	_TSASGEEANSRPVVQPHPSGSLIIDKDSEVYK_	0	13871.1	6676.28	0	2829.23	13617.4	0	0	8734.22	0	0	5038.58	0	5014.2	12665.5	0	14438.7	20312.9	0	2830.64	16961.4	0	3142.44	15288.4	5
O70404	_GENLDHLR_	0	0	0	0	0	0	0	0	1616.4	0	0	2379.42	10057.3	0	2408.22	0	15198.3	18815.6	4991.63	0	16476.4	6358.96	0	13962.6	5
O70404	_NIM[+16]TQNVER_	5990.06	0	0	0	0	7357.58	0	4188.57	5642.05	0	0	7067.26	18157.4	8473.69	8757.34	9946.61	16272.4	21314	11951.7	7277.31	13629.4	16526.3	5092.39	11250.8	5
O70404	_NKTEDLEATSEHFK_	12290.2	2969.33	0	2141.92	0	3968.7	0	0	10674.3	0	1316.65	12212.8	33205.2	9749.36	14628.7	15674.2	44418.3	55829.4	25810.5	12524.8	44510.2	30006.8	5368.39	39816	5
O70404	_NLQSEVEGVK_	0	0	2340.6	0	0	0	0	0	7037.36	0	0	12700	44361.6	9160.79	15343.3	18858	54463.5	49946.3	30013.5	9433.15	54168	27516.9	6016.6	32041.1	5
O70435	_AVENSSTAIGIR_	49258	35869.6	35332.8	21953.2	22120.4	72999.8	18248.1	13489.8	59606.7	11597.5	15985.7	62935.6	32926.1	37662.2	63927	53850.8	62138.9	145143	27228.9	34343.2	122948	78181.7	20836.4	112966	5
O70435	_EEASNFR_	39384.3	38912.5	37084.5	24562.7	24686.7	67941.8	17885.5	16800.6	58911.5	10874.2	15705.7	56563.6	33373	36716.1	80953.9	41020.1	63176.5	135975	24175.1	35834.9	114593	67896.8	21979.1	116663	5
O70435	_HVGMAVAGLLADAR_	4777.89	0	0	0	0	11407.6	532.276	0	11010	0	0	15142.2	2048.93	2856.69	10606.6	9203.01	14580	45865.8	1393.35	1515.75	48180.8	27316.9	0	27031.2	5
O70435	_IIYIVHDEVKDK_	23626.6	16948.2	17991.5	13009.7	6677.82	38263.9	7442.42	5111.98	37622.3	0	6370.9	40272.9	14697.2	19558.9	29622.5	27247	36527.1	74802.6	15532.9	13233.6	74572.9	36062.9	7524.67	64974.6	5
O70435	_IIYIVHDEVK_	5588.01	8815.1	8420.24	0	1206.77	22536.9	0	0	15569.8	0	0	19362.5	6141.48	4287.44	22648	11161	23130.3	49374	4612.21	9389.32	40550.1	15544.9	2074.04	35142.1	5
O70435	_LYEEGSNKR_	397.646	8153.85	7313.07	3915.91	3255.42	13162.6	2827.86	3045.25	15840.8	0	3174.51	10925.8	4374.35	7136.56	17817.6	8252.03	14895.2	35275.1	5364.52	8562.09	24426.8	18093.3	4290.52	24291.3	5
O70435	_SNFGYNIPLK_	37898.9	20319.2	22584.7	8482.72	11512.6	48907.9	10069.2	5995.1	45018.2	4317.71	6219.56	42303	17332.9	23209.9	48242.8	28905.1	43349.2	99633.6	15092.5	23287	98838.4	40376.3	14260.5	85749.9	5
O70435	_VFQVEYAMK_	28712.3	20365.5	17839.7	13949.2	5890.45	38926.6	10979.8	8563.17	40671.5	9181.22	8305.85	40632.3	16219.9	18453.7	41999.6	37069.8	48005.9	97710.4	22613.3	17825.5	93024.2	63545.3	11777	79511.2	5
O70456	_GEELSC[+57]EER_	225918	0	0	0	4919.94	0	0	0	1393.62	0	816.328	754.022	0	0	0	0	1546.34	5987.27	526.301	2967.35	2065.96	18798.9	1004.92	0	5
O70456	_SAYQEAM[+16]DISK_	110156	0	0	0	0	0	0	0	0	0	0	0	0	0	0	0	2413.03	2489.85	0	0	0	4746.18	0	0	5
O70456	_YLAEVATGDDKKR_	756466	7458.42	11439.4	14807.7	27920.4	7538.3	5206.27	5670.93	9692.71	8321.8	9873.75	6854.19	24119.3	13425.8	10429.4	14414.1	6415.84	29538.9	10209.8	29256.2	11300.6	93573.9	7184.49	5220.54	5
O70456	_YLAEVATGDDK_	790671	5208.1	7215.07	11508.6	23537.3	0	3151.84	3950.9	6994.47	0	11926.8	8930.02	15306.1	7699.15	9895.07	6550.66	6894.2	24923.7	5192.06	21182.3	16171.4	64955.6	7683.61	9185.6	5
O70503	_GIFVQSVMPYLVATK_	0	0	0	0	0	1519.82	0	0	3136.38	0	0	1542.94	7499.63	5478.33	13516	1462.39	12216.8	35697.4	8213.6	4426.33	32512.8	14302.7	4079.77	27158.4	5
O70503	_IQKPTLDKPSAETFVK_	2763.77	0	6656.02	0	0	11275.6	2554.65	0	11008.5	0	0	13628.5	27989.2	22162.4	24182.8	23265	35235.3	43352.6	23054.6	18280.7	45068.6	26868.1	14165.1	42046.6	5
O70503	_LNQVSNNIK_	1077.97	1676.38	3672.65	1640.92	1514.75	5586.66	2095.04	0	6561.47	1411.58	1914.7	5586.6	16210.6	9611.17	16229.6	9161.91	16075.5	18807.1	9630.96	11498.7	20108.3	10486.6	6505.57	20386.1	5
O70503	_SQDKLNQVSNNIK_	5640.83	6559.18	8919.04	7743.83	5844.92	11202.2	8791.38	6586.09	16894.4	4681.05	4990.01	18840.2	31568.3	27538.6	32943	35112.5	34466.1	49945.7	26261.2	25200.9	40656.1	39005.6	17178.8	39526.1	5
O70507__GGGSGGAGGGS[+80]SLGHLHDSAEER_	_GGGSGGAGGGS[+80]SLGHLHDSAEER_	0	5808.5	5137.85	8755.87	7756.62	5427.83	3962.35	5010.55	5430.41	5279.91	4139.22	2486.92	5769.42	7827.73	3500.33	14909.6	3059.5	9739.74	5425.81	4593.65	0	14549.5	2317.65	0	5
O70555;O70559	_C[+57]PEPC[+57]PPPK_	1367410	47191.7	89261.1	104913	194418	68358.2	69949.8	74590.4	88709	50699.7	97119.4	85558.4	66844.5	106113	60448.4	126793	90828.6	165752	33137.5	139960	156323	1552040	74005.1	21530.2	5
O88342	_AHDGGIYAISWSPDSTHLLSASGDK_	15243.3	16370.6	3565.08	0	0	17970.6	0	0	47271.7	0	778.214	37851.4	0	0	15007.4	6183.16	17720.8	39290.1	7276.98	16646.7	100629	16386.3	5022.83	63571.8	5
O88342	_FATASADGQIFIYDGK_	0	2351.78	0	0	0	6506.51	0	0	22695.8	0	0	15503.6	0	0	0	0	7334.03	12512.6	0	0	70319.6	6461.1	0	32988	5
O88342	_FGAVFLWDTGSSVGEITGHNK_	0	5403.86	0	0	683.751	5964.2	0	918.61	31660.4	0	0	22973.2	0	0	7670.28	3661.03	9873.06	28365.1	0	2896.07	88215.7	15805.4	3889.18	44229.3	5
O88342	_FTIGDHSR_	0	23272.7	4006.97	0	0	21503.3	0	3649.12	47900.2	0	0	44088.3	0	2789.52	17797.9	6699.83	23985.6	42850.8	4700.73	19258.7	93915.9	21110.5	10493.5	69744.7	5
O88342	_GPVTDVAYSHDGAFLAVC[+57]DASK_	32666.3	20342.3	3280.97	0	0	22796.2	0	0	43506.2	0	2680.94	53092	0	0	15347.7	8688.33	30493.8	42744.7	3680.47	13065.5	100512	30014.3	0	67310.3	5
O88342	_IAVVGEGR_	144653	142708	55207.3	29817	23892.9	130125	62018.5	41942.8	274045	41737.3	33985.2	258667	18232.5	35616.1	54259.6	52242	149592	164617	59391.2	110555	394889	125335	77668.6	294835	5
O88342	_IKDIAWTEDSKR_	33937.9	28655.6	9996.08	3666.96	1825.77	25258.2	8875.03	6018.84	66911.5	4986.73	3846.55	61619.2	0	5295.66	20289.4	12039.1	32221.3	41759.2	10847.7	25185	105057	30640.2	10475.9	80774.5	5
O88342	_IWDTTQKEHLLK_	17291.3	14907.2	0	0	0	16902.5	0	0	31503.4	0	0	29729.6	0	0	6977.16	8773.58	0	20270.6	7951.85	13735.1	55589.2	26985.5	0	48586.9	5
O88342	_LHHVSSLAWLDEHTLVTTSHDASVK_	0	0	0	0	0	3261.38	0	0	14419.1	0	0	16063.7	0	0	6713.58	0	7927.12	575.331	0	0	40774.7	7038.91	0	21960.8	5
O88342	_NIDNPAIADIYTEHAHQVVVAK_	34518.8	31148.6	9836.83	1702.76	0	34693.5	5600.36	7130.15	79496.3	3689.08	1125.78	74023.7	1523.39	4349.04	23424.7	12895.1	35585.6	50442.5	11342.7	27329.5	135604	33349	10077.4	88821.5	5
O88342	_SIQC[+57]LTVHR_	0	7714.06	0	0	0	5885.26	0	0	17998.4	0	0	22433.6	0	0	4706.16	0	12001.9	17693.4	1538.78	6655.98	37975.5	8105.46	2295.91	33992.3	5
O88342	_SYIYSGSHDGHINYWDSETGENDSFSGK_	0	7560.24	0	0	0	7592.4	0	0	26042.4	0	0	21587.9	0	0	6927.08	0	10840.4	17236.3	1073.08	5911.48	46842.2	6550.59	0	30228.5	5
O88342	_VFASLPQVER_	92455.2	181979	48172.4	15564.1	19876.6	165895	40301.8	34781.3	344859	39491.6	25649.1	320541	9438.04	30644.4	117900	70598.9	198564	237020	47194.9	158332	548169	156633	74530.6	395978	5
O88342	_VINSVDIK_	76256.1	87065.2	28377.8	8424.2	8734.22	72895.7	28382.3	18975.5	162056	12449.2	13656.9	158125	7790.57	16730.4	61942.1	25963	83241.7	113064	32636.7	74835.9	256029	74482.1	43314.5	188680	5
O88342	_VVTVFSVADGYSENNVFYGHHAK_	2814.37	2108.97	0	0	0	2748.52	0	0	12927.7	0	0	10524.1	0	0	2122.41	0	3766.47	7731.44	0	1631.39	24299.5	4571.78	0	19180.1	5
O88342	_VYSILASTLKDEGK_	0	68810	24270.6	10128.6	4193.72	61939.5	28038.4	19422.3	133835	17501.5	9026.72	121693	5975.71	14007.7	43408.8	26004.7	69298.5	80942.8	28608.2	58671.6	204015	60324.1	38709.8	156636	5
O88342	_VYSILASTLK_	0	4880.67	0	0	0	5325.61	0	0	15657.4	0	0	12985.2	0	0	2461.67	0	5735.67	8164.66	0	4292.72	22888.5	3179.56	2829.81	15886	5
O88342	_YAPSGFYIASGDISGK_	3085.6	81778.4	24446.6	3303.57	4606.33	67287.1	20313.8	17290.9	147898	10168.3	6774.25	129426	2843.33	13105.7	56429.1	23634.6	82704.2	86853.3	26231	63923.3	228323	60031.4	32485.9	171312	5
O88342	_YTNLTLR_	0	73212.2	26187.7	7049.7	0	71345.1	19962	14768	142687	14064.1	0	139636	0	13299.6	49531.1	37405.4	81901.2	111744	30967.6	68981.3	249204	27996.3	41601.6	184139	5
O88413	_PDLQEILQK_	9220.38	81085.8	34227.4	5191.85	44326.1	50630.6	23919.7	47335.3	89941.7	15499.3	31986.6	73373	19315	16371.4	43957	31774	131203	128253	24718.2	56335.9	207992	46654.8	23017.5	136316	5
O88456	_SHYSNIEANESEEVR_	10532.8	6588.82	8506.27	0	2412.62	11979.2	0	2501.81	8532.5	0	4107.27	8884.98	13915.8	10394.9	16698.8	9267.27	16298.3	22886.7	7529.5	10585	27970.7	10235.9	4720.24	22942.6	5
O88456	_TDGFGIDTC[+57]R_	29439.5	5401.27	0	0	7491.54	4334.84	2098.89	2501.68	4033.76	0	3482.41	7061.46	5623.57	5803.43	20786.5	8484.08	10787.4	12491.4	3647.11	6421.09	16707.3	17838.4	0	8996.57	5
O88487	_ADAEEEAATR_	12050.9	2293.35	3621.57	1329.59	2040.39	8642.35	0	2292.76	9254.5	0	2735.6	8009.07	5159.74	7438.63	11555.9	3234.54	10439.8	20718.8	5740.72	9450.22	17740.4	4290.44	7354.05	19793.4	5
O88487	_SVSTPSEAGSQDSGDGAVGSR_	0	1880.01	0	0	0	7015.44	0	0	5184.17	0	0	4334.56	2616.63	8856.03	8908.86	828.102	9029.45	21168.4	2697.23	4877.11	18474.7	5587.73	4707.08	16551.7	5
O88531	_ETIPLQESTLYTEDR_	1765.66	6228.11	3935.75	0	2997.1	9544.94	3721.08	0	11950.6	3269.58	2187.29	8119.68	23861.7	17006.9	21791.4	25975.6	32917.1	35205	20337.7	31437	37802	35642.5	14483.9	35316	5
O88531	_LQQGYNAIGFSQGGQFLR_	0	0	0	0	0	1485.5	0	0	0	0	0	2017.05	3580.08	2313.56	4944.82	4635.26	10066.9	12662.9	3892.9	4268.65	12323.5	8009.4	0	13143.8	5
O88569	_DYFEEYGK_	59946.5	13143	25054.4	0	0	21763.7	0	13815	44776.8	0	12644.2	30988.5	14516.5	0	40860.6	0	23848	72536.7	12572.8	18814.3	102288	15362	8270.49	61872.8	5
O88569	_EESGKPGAHVTVK_	53750.1	12004.9	24433.1	6012.31	7382.91	16065.9	8610.88	8431.91	30173.6	7171.47	13558.8	22928.7	9638.26	9389.58	36449.5	12449	23477.9	66572.2	10738	16549.5	81110.2	18582.9	7280.1	59178.2	5
O88569	_GFGFVTFDDHDPVDKIVLQK_	7581.66	0	0	0	0	1212.02	0	0	3683.11	0	0	2742.27	1520.11	0	4763.35	1664.6	2317.71	9786.03	0	1699.2	22213.3	4711.66	0	13602.7	5
O88569	_GFGFVTFDDHDPVDK_	97408.9	20160.1	46074.4	10079.8	13071.8	40492	14005.7	15413.4	69599.7	8546.43	18538.3	57635	23685.5	14152.3	61382.6	18835.5	44052.4	101065	15276.7	32908.2	140439	35431.2	12217.2	104154	5
O88569	_GGGGNFGPGPGSNFR_	195350	76760.9	144994	40573.4	52969.9	120752	53808.7	32467.6	193061	33255.6	69120.1	157253	96802.4	55145.5	183018	82328.2	146735	402329	62632.8	109124	477716	119400	50290.3	353503	5
O88569	_GGNFGFGDSR_	114973	44879.7	83723.1	22027.2	31784.9	67898.3	31610.1	30298.2	106021	18205.7	42086.1	85232.7	56764.7	33620.5	106175	44261.3	73014.9	197114	37366	56208.4	240439	59510.5	30324.1	182357	5
O88569	_IDTIEIITDR_	132853	31043.3	61071.8	13843.4	20327	52983.5	23567.6	20403.4	101909	12256	28391	77555.3	33659.6	20698.2	80045.3	26363.1	69777.5	164296	26198.1	43435	210443	41741	20060.2	161689	5
O88569	_KLFVGGIKEDTEEHHLR_	17146.7	0	3308.37	0	0	6619.96	0	0	10764.7	0	0	5740.43	724.277	0	4431.27	3201.48	4200.26	18754.5	1337.14	1850.99	19659.2	6549.25	0	14015	5
O88569	_LFIGGLSFETTEESLR_	42610.4	3295.72	6213.89	5152.39	0	1977.1	3593.2	4034.88	26757	0	2647.94	9937.29	4615.56	0	18104.1	8932.51	13188	61734.6	6611.37	5102.01	112302	14975.3	0	48436.1	5
O88569	_LFVGGIKEDTEEHHLR_	45940.8	5475.47	20241.2	3000.09	0	10253.1	6560.14	1661.55	28813.4	3285.77	3808.63	30917.2	7067.54	3414.45	19558.3	8502.61	15790.4	44141.2	9834.47	8247.68	54250	10141.9	0	49498.2	5
O88569	_NYYEQWGK_	54104.2	0	28052	0	0	0	4347.38	0	0	0	0	17577.2	4015.13	0	29711.3	0	0	31455.6	0	14324.1	24434.2	0	0	21534.5	5
O88569	_QEMQEVQSSR_	30208.6	10440.8	24090.3	5424.63	6941.12	17173	8247.96	9247.4	33565	5894.04	12239.6	26499.2	15227.3	8541.7	33640.8	13445.3	25662.7	60367.7	10261.6	16815.2	79315.1	20007	8441.26	61137.9	5
O88569	_QEM[+16]QEVQSSR_	6547.84	4627.81	5074.54	0	1768.45	3340.03	2093.45	0	4249.56	0	2489.82	0	0	2014.95	6968.46	3786.06	4929.06	7078.94	895.926	4067.83	7589.7	4895.38	0	8124.35	5
O88569	_YHTINGHNAEVR_	21312.5	4053.48	11995.6	0	1935.06	8548.27	2221.9	0	15169.1	0	3558.64	11529.2	6614.59	2814.37	19005.9	4420.18	13431	26683.3	3090.13	6750.88	31488.1	6988.11	1729.7	27362.3	5
O88685	_AMEVDERPTEQYSDIGGLDK_	17880.6	17733.8	19756.6	8560.75	5408.89	39949.8	6254.6	10584.8	35928.6	7173.19	6966.54	35361.9	31406.1	32598.3	44488.9	37733.7	52394	88180.1	31333.1	33560.3	78517.7	50412.6	19905.1	82385.3	5
O88685	_DSYLILETLPTEYDSR_	13875.4	13305.1	17417.5	13032.4	6863.08	36851.6	6901.51	10667.9	41102.5	3038.08	8057.21	33963.6	29755.2	27529.2	53449.2	32287.4	46048.7	110603	31811.7	21633.1	110915	48318.1	19300.3	84559.6	5
O88685	_EKAPSIIFIDELDAIGTK_	0	2055.49	0	0	0	3682.53	0	0	12740.1	0	0	10543.1	0	8252.48	13659.4	3213.83	12794.5	55777.4	5484.63	11570.9	54004.7	10825.4	4267.05	40903.1	5
O88685	_GVLM[+16]YGPPGTGK_	1870.83	5206.4	2577.82	0	0	5760.67	0	0	9729.11	0	2475.16	3120.63	6455.77	9131.63	17386.5	5021.23	20772.4	18719.8	3971.99	13195.8	22099.7	11174.5	7321.03	20157	5
O88685	_LAGPQLVQMFIGDGAK_	0	0	0	0	0	0	0	0	0	0	0	1368.9	0	0	449.688	0	2009.41	25987.1	641.307	732.502	19864.2	0	0	13234.9	5
O88685	_MNVSPDVNYEELAR_	7161.67	3702.25	7103.36	4407.63	0	9742.44	3139.8	0	17149	2226.62	0	7540.68	10632.9	8126.73	15358.8	9976.95	17257.6	39001.6	9716.57	12916.8	35922.9	22565.6	5378.88	38515.3	5
O88685	_MSTEEIVQR_	8907.29	9910.87	10634.3	12230.8	16273.9	14170.4	14749.3	4651.26	28559.8	8591.67	2682.82	13290.5	20009.7	15031.5	15811.4	21447	25816.9	56540.2	11155.6	21130.2	53482.7	32285.2	17985.4	58814.1	5
O88685	_M[+16]STEEIVQR_	0	14413.9	16439.1	0	0	31197.5	0	0	18375.2	0	5568.29	19438.6	16644.6	22123.6	35300.5	15254.6	29892.4	47877.2	14865.1	24786.7	41284	18867.9	17617.5	38367.5	5
O88685	_QIQELVEAIVLPMNHK_	0	0	0	0	0	2605.52	0	0	5497.41	0	0	4292.69	3364.3	1756.44	7288.99	4596.97	10495.5	36917.6	5628.22	3239.77	29956.2	10428.8	0	18351	5
O88685	_QTYFLPVIGLVDAEK_	4992.2	7169.69	3921.72	0	0	23083.5	0	2623.56	21024.8	0	0	16098.4	19193.1	13961	22043.7	2167.87	27156	68715.6	14069.4	26881.8	49929.5	15566.3	11394.1	43029.3	5
O88685	_TMLELLNQLDGFQPNTQVK_	0	0	0	0	0	0	0	0	1539.29	0	0	1130.17	0	0	3231.23	0	0	8395.04	0	0	7407.77	2066.14	0	5518.97	5
O88685	_VDILDPALLR_	32920.5	31597.4	34811.4	14988.6	14125.4	45749.2	12591.6	15765.1	62790.6	10059.3	16854.6	61363.6	50793.7	48964	80884.6	53565.1	79702.2	127110	53533.3	15252.8	140027	70116	36894.9	131384	5
O88685	_VTHELQAMK_	2042.61	3314.13	3694.47	0	0	5500.85	0	0	7493.2	0	0	8289.82	6723.2	5369.43	9998.32	7591.24	13321.6	24479.6	6272.67	7411.09	19934.6	11412.7	3653.28	19162	5
O88738	_VIFVDDYAVGC[+57]R_	0	0	0	0	0	0	0	0	0	0	0	0	0	0	1916.6	0	0	0	0	2622.28	11688.6	2186.12	0	3691.8	5
O88738	_VLDLSNFEILAK_	0	0	0	0	0	0	0	0	2938.71	0	0	3123.63	2506.67	2956.72	5744.77	4759.05	6289.01	14924.4	4061.97	2042.75	15786	4389.2	2944.26	8840.83	5
O88738	_VSVTTNTTDSVSDEEK_	0	0	0	0	0	0	0	0	0	0	0	0	1464.41	2056.24	3437.59	0	4602.92	8762.7	1382.45	2882.85	7520.55	2189.68	2408.26	5572.29	5
O88844	_TVEAEAAHGTVTR_	22230.5	0	3022.53	5800.37	4814.33	4955.88	5160.46	2856.86	1583.63	0	3759.2	0	6187.86	4140.78	0	11090.7	4922.18	12918.2	4079.93	4465.36	4571.84	13898	3488.85	0	5
O88875	_RDPETDGITEK_	0	0	0	0	0	0	0	0	0	0	0	0	0	0	0	0	0	24272.4	0	4120.17	0	0	7164.71	4153.23	4
O88875	_VKRDPETDGITEK_	0	12664	0	0	0	0	0	0	0	2475.14	0	0	13087.6	10474.3	9040.92	12784.6	14082.9	17642.8	7984.18	10673	11541.5	13374.3	11389.9	15338.5	3
O88990__VLAVNQENEKLMEEY[+80]EK_	_VLAVNQENEKLMEEY[+80]EK_	25412.9	8171.53	18437.4	21321.5	7354.18	6672.51	11758.3	12629.8	22485	13433.7	5576.72	26746.3	16081.4	6328.42	21680	19603.2	36883.8	86134.3	9976.15	7066.9	76233	27112.4	4313.21	50569.2	5
O89053	_ADQC[+57]YEDVR_	13827.3	0	2985.83	0	3328.87	7904.31	0	15342.7	32486.3	0	18881.6	11744.3	0	0	5499.99	8154.31	43552.8	54175.9	0	15537.2	99209.4	21476	11447.3	63718.5	5
O89053	_ATPEPSGTPSSDTVSR_	43737.4	115598	95287.5	97033.3	45997.3	173851	99122.7	122593	289868	76582.5	122868	243223	63426.9	51593.1	136360	115185	299789	458545	122738	145413	559908	199673	146902	445924	5
O89053	_DAGPLLISLK_	67390.6	64963.1	56673.9	55982.9	29314.8	129572	60271	79668.6	181870	49366.1	78042.6	163246	36793.8	29783	86413.7	76214.9	170191	269104	84805.5	86677.4	374519	152490	88279.2	284180	5
O89053	_DGALIC[+57]TSC[+57]R_	42226.2	41882.7	24236.4	20861.7	19502.9	23347.8	25313.1	52052.4	100472	15643.5	59798.2	89386.4	12954.2	18116.7	38462	36706	124598	160331	28951.8	55672.8	240368	86732.4	46662.6	173079	5
O89053	_DRPHEGTRPVHAVFVSEGK_	9768.24	17606.6	15414.5	13352.9	4540.98	29039.8	16260	16373	59252.7	11727.4	16629.4	47118.4	7839.63	5873.93	19815	19122.9	53342.9	98870.6	21027.2	22631.5	140591	42005.3	21609.4	100049	5
O89053	_HVFGQPAK_	40966.2	38074	36053.4	39216	20454.2	65816.4	39265.3	41895.9	107842	31345.5	40870.6	106421	22940.9	19539.8	51019.4	48059.6	107236	189141	46133.1	55146.9	258641	93414.5	47418.5	198940	5
O89053	_KC[+57]EPIAMTVPR_	50421.9	55261.8	28779.6	43041.1	21276.6	40985.9	0	25098	39474.3	0	27056.3	36610.3	0	5704.59	10312.9	0	42087	53764.1	25031.8	0	245716	72933.7	16884.3	305018	5
O89053	_LDRLEETVQAK_	13250.6	22273.8	18295.3	19296.7	8996.08	37213.8	22057.5	22194.9	62055.1	15415.2	24966.5	61505.2	11688	8945.37	20982.6	30833.3	64858.7	109775	27035.4	30064.6	153421	53839.9	27747	111048	5
O89053	_LEETVQAK_	21592.9	20168.2	14120.9	17715.3	0	32990.9	17170.1	31594.1	62807.4	20489.5	32047.1	48786.1	7503.96	6936.91	24128.4	20567	70646.7	83409.7	25676.8	37751.9	162567	52765	30842.1	101120	5
O89053	_NLNAIVQK_	15357	34787.5	22489.7	26414.2	9375.68	58766.1	31973.1	30523.8	95515.6	23742.3	34544.9	88705.6	12783.7	10044.8	35882.8	28738.1	93179.7	145684	40006.2	41279.2	198551	63091.6	43196.4	157501	5
O89053	_QVALWDTK_	22401	25291.9	20875.2	20873.7	9709.47	37962.6	19750.4	27817.6	61132.8	18266.6	27729.9	56777.3	12943.5	9948.41	29172.7	30905.1	54767.4	91648.6	29201.3	22141.8	136369	54132.7	27986.7	103675	5
O89053	_VSQTTWDSGFC[+57]AVNPK_	27146.5	19083	6640.74	8057.12	2936.32	6680.09	6984.79	26488.3	48876.6	4790.01	23159	44500.3	3138.09	3642.69	12854.5	16399.1	59286.6	90063.2	10840.6	26205	138886	49042.3	14592.1	93311.9	5
O89053	_YFEITSEAPFLHYLSMFSSK_	0	0	0	0	0	0	0	0	0	0	0	0	0	0	0	0	0	0	0	0	7123.93	0	0	526.448	3
O89079	_LQEAYYIFQELADK_	0	0	0	0	0	0	0	0	773.043	0	0	0	0	0	0	0	957.908	5711.37	0	0	11061.4	0	0	5071.48	5
O89086	_GFGFITFTNPEHASDAMR_	0	0	0	2181.56	0	7911.94	0	0	13012.3	0	0	8076.59	0	0	5750.11	2680.37	2861.04	19954.2	0	2187.52	37676.7	0	0	23419	5
O89086	_YDSRPGGYGYGYGR_	0	14857.3	10244.9	0	6921.29	16561.6	0	906.582	24042.9	0	7512.27	14767.7	5506.52	7382.41	16303.6	3208.64	16381.2	28130.5	5095.17	10729.3	46714.3	0	11077.5	32118.3	5
O89100	_SQGGPHPSGTVGEEIRPSVNR_	3598.07	4470.63	11705.5	2711	4715.51	6831.44	0	4824.85	15707.5	2381.59	3180.31	15107.6	0	4343.71	17684.4	5134.56	16929.2	22994.1	5908.05	8430.65	38483.9	7542.39	4826.27	26408.8	5
P00405	_ILYM[+16]M[+16]DEINNPVLTVK_	0	0	0	0	0	0	0	0	0	0	0	0	0	1404.38	1583.27	0	4327.2	4752.61	0	965.919	2417.16	0	0	2089.75	5
P00405	_LLEVDNR_	44735.1	39684.8	49057	31520.2	26784.4	71509.1	34727.3	28241.7	75138.8	35657.9	36147.3	80017.5	152713	152017	118650	138970	215708	298801	150221	135458	234630	162297	113700	230164	5
P00405	_MLISSEDVLHSWAVPSLGLK_	0	0	0	0	0	0	0	0	3461.13	0	0	0	4292.81	3621.16	3531.3	2853.2	6028.4	26607.3	5992.76	4807.82	23651.8	12061.9	0	16367.6	5
P00405	_M[+16]LISSEDVLHSWAVPSLGLK_	0	0	0	0	0	1275.06	0	0	1258.77	0	0	1125.35	8838.83	11323.3	14347.8	5521.54	17772.7	28318.9	11361	8762.83	29584.2	7221.19	5626.3	19551.2	5
P00405	_VVLPMELPIR_	15949.3	18303.9	27794.1	14689.7	8215.25	0	13855.7	13459.2	59685.9	9888.12	12385.2	59855.8	104786	89041.7	108827	119153	167836	248648	108751	23811.4	227624	144373	62925.1	190804	5
P00405	_VVLPM[+16]ELPIR_	0	48566.6	12200.1	23540.6	23215.8	40615.2	2944.34	37892.2	29260.3	0	0	16101.3	102226	146219	44335.2	73565.1	169240	184481	50802.4	178564	71003.3	163953	83146.4	60405	5
P00416	_EGTYQGHHTPIVQK_	0	0	0	0	0	0	0	0	0	0	0	0	10096.7	8128.55	7850.68	3480.58	14150.1	15358.4	5993.14	5322.79	11166	7663.37	5042.22	9480.79	5
P00493	_SYC[+57]NDQSTGDIK_	3502.14	0	0	0	0	1156.94	736.287	0	3669.54	0	1607.48	3348.18	0	0	0	0	2143.27	4833.58	0	1496.29	11774.5	1742.98	0	6835.27	5
P00687;P00688	_ALVFVDNHDNQR_	9935.65	67423.3	5034.75	6772.26	13838.7	7487.35	2999.12	5115.76	6372.97	3716.36	3966.69	12606.9	21464.1	3429.42	2738.9	11041.9	3522.92	21871.5	4806.39	5272	3307.43	33041.4	3481.49	2423.4	5
P00687;P00688	_SGNEDEFR_	7053.03	53855.6	4182.69	7670.94	10130.6	7445.64	3034.98	5246.76	5121.37	2230.24	4502.28	13272.5	16302.5	3246.07	4147.27	8734.61	5464.48	13498.6	3415.52	4250.84	4309.66	23759.9	4071.68	5141.08	5
P01027	_LPYSVVR_	331557	0	0	0	0	0	0	0	0	0	0	15700.1	386.465	0	0	0	0	0	0	242559	2429.17	921.282	0	0	5
P01027	_LVAYYTLIGASGQR_	0	0	0	0	0	0	0	287.902	347.535	0	0	0	0	0	0	0	245.842	0	0	2335.79	0	182.263	0	0	3
P01027	_NEQVEIR_	123153	0	1955.84	0	0	0	0	0	0	1518.31	0	0	0	0	3597.55	0	0	0	0	110081	6489.06	7557.32	0	0	5
P01029	_VFALDQK_	58937.4	0	0	0	0	0	0	0	0	0	0	0	0	0	0	0	0	3265.1	0	73874.3	1356.75	0	0	0	5
P01590	_FLASEESQGSR_	0	10455.6	13003.5	5693.32	7135.5	25556.1	6708.35	6133.37	23802.5	5838.04	9300.16	24686.2	61746.6	56876	66944.8	45528.9	62601.7	101655	46679.1	57687	72524.2	66402.7	50005	79675.2	5
P01590	_IYHFVEGQSVHYEC[+57]IPGYK_	0	2272.92	3386.91	0	0	4773.51	0	0	0	0	0	10475.8	5230.39	5592.63	7234.9	6237.23	13343.1	20488.7	5400.05	4803.92	26067.5	12793.9	3169.98	26213	5
P01590	_TGWTQPQLTC[+57]VDER_	0	3325.53	5301.68	0	0	6706.1	0	0	7437.37	0	0	12903.4	16548.8	19010.4	28612.9	25492.2	28089.2	55460	19509.4	16868.6	52884.7	38845.3	6915.75	55544.2	5
P01631	_FSGSGSGTDFTLK_	325692	4904.91	0	0	4115.59	0	0	0	0	0	0	8289.01	4854.13	0	0	0	0	9398.86	0	265954	10993.9	20127.2	0	3561.91	5
P01787;P01788;P01789;P01790;P01791;P01792;P01793;P01794	_AEDTAIYYC[+57]AR_	37719.7	0	0	0	0	0	0	0	0	0	0	0	0	0	0	0	0	0	0	24906.1	4548.4	8840.93	0	0	5
P01831	_DNSIQHEFSLTR_	0	10833	14883.9	4043.65	4793.42	21983.3	3355.96	3882.88	22308.7	0	7631.75	26117.9	38714.8	32602.1	49670.5	29820.5	55273.1	87363.5	30489.3	42602.2	81901.4	44133.7	32750.2	78154.8	5
P01831	_HVLSGTLGIPEHTYR_	24269.1	60222.5	90976.4	29623.7	36675.4	123331	31145.2	40152.1	134278	22070.1	54185.6	130952	203515	185139	230092	199347	303546	495555	161454	241062	429994	245303	185963	436329	5
P01831	_KHVLSGTLGIPEHTYR_	0	0	0	0	0	8677.61	0	0	12772.4	0	0	12464.6	11899.8	13181.8	18974.7	16106.8	32983.4	56065.7	12443.6	19301.6	48212.6	31121.1	10278.5	44735.4	5
P01831	_VTLSNQPYIK_	22139.3	50507.2	72621.9	26348.5	35405.3	101180	19866.3	19755.3	97787.7	20714	50382.6	100867	157503	142975	187694	126925	201758	302381	131097	173984	292201	144781	132320	261909	5
P01831	_VTSLTAC[+57]LVNQNLR_	2784.59	13741.4	22020.3	8479.53	8287.71	34381.2	6797.85	13400.6	36472.3	3624.32	10131.8	37903.9	47070.1	42389.2	73536.2	58084.2	80250	151957	43283.5	56580.4	133512	79274.9	35502.3	132190	5
P01872	_LVESGFTTDPVTIENK_	8334.21	0	4040.47	5461.3	0	10993.8	7359.06	0	14223.4	6605.66	0	6426.6	9875.75	1525.54	3895.67	15749.2	9687.3	2520.96	14284	9421.02	3186.75	21723.5	4955.94	6005.97	5
P01872	_SILEGSDEYLVC[+57]K_	2831.62	0	0	0	0	5010.16	4178.13	0	6486.46	0	0	0	2758.51	0	2754.63	7309.03	4927.94	8069.94	4572.28	3946.57	0	12035.9	1521.62	5082.8	3
P01887	_TPQIQVYSR_	33604.4	45974.1	55964.3	34799.7	22354.6	73975.9	35275.2	29426.1	72605.5	28696.9	25368.1	71906.6	149925	91133.2	128943	145807	187098	242226	119157	115491	225977	157951	66571.8	214136	5
P01887	_VEM[+16]SDMSFSK_	0	0	0	0	0	2107.54	0	0	1652.53	0	0	0	5390.25	2053.85	5130.55	4334.03	8759.52	15564.9	2068.14	3065.13	11120.9	5613.02	0	12984.9	5
P01887	_VEM[+16]SDM[+16]SFSK_	0	0	0	0	0	3202.39	0	0	2944.66	0	0	6706.02	0	0	7308.75	5016.04	19116.7	33278.9	2550.33	8294.33	10044.6	0	0	10372	5
P01899	_APWMEQEGPEYWER_	0	0	3456.95	0	0	8044.15	0	0	13708.8	1323.33	0	13764.5	18317.1	17554.3	25354.1	25135.7	24570.5	60500.9	22176.2	14916.1	64992.8	35644	11759	56619.6	5
P01899	_AYLEGEC[+57]VEWLHR_	1945.65	4682.76	9887.73	1253.57	1073.91	11329.4	2653.95	3611.53	17691.9	936.105	1614.74	21106.9	24004.7	25924.7	31470.6	32998	45305	75233.3	26274.8	32461.9	70693.3	49248.1	14994.8	66465.9	5
P01899	_DYIALNEDLK_	57519.6	23018.9	36154.5	19922.6	60409.9	69460.5	12715.4	17795.3	78198.1	9557.01	22285	116176	82532.8	91969.6	110454	106493	141689	246093	81355.1	102573	244389	126241	66575.2	216573	5
P01899	_GGDYALAPGSQSSEMSLR_	14898.6	19221.9	33017.8	13710.3	12775.6	46763.9	14771.9	14498.3	49500.7	8319.68	17477.4	47564.9	101520	100830	111241	95176.4	115264	157529	92051.1	95698.4	139743	115551	77803.4	143131	5
P01899	_GGDYALAPGSQSSEM[+16]SLR_	0	0	18927.3	3985.05	0	23639	3486.81	0	20333.8	2347.88	5823.26	16210.4	64625.6	73131.7	64604.2	48589.6	71324.6	86234.8	37703.1	70105.6	68647.3	50164.5	50523.1	70783.5	5
P01899	_GQEQWFR_	0	9184.76	5652.39	0	3051.99	16771.5	0	3354.17	12572.9	0	4593.21	15453.7	36819.5	41698.3	54415.9	31496.5	36247.1	53311.3	37854.8	48622.5	19610	31482.4	29125.1	46280	5
P01899	_GYLQFAYEGR_	16733.2	27013.4	33417.3	19564.6	15509.2	52395	18539.3	20919.5	57744.6	11094.2	21539.7	57133.3	108107	103072	111413	117470	133697	230718	93289.1	120871	211986	126408	77814.4	187565	5
P01899	_KWEQSGAAEHYK_	0	7113.98	8167.58	13218.6	14439.4	13724.1	10994.2	7110.6	11764.7	4994.24	11141.1	8039.34	20243.7	27258.8	15067.4	25555.9	15862.9	36631.9	14261.5	13448.7	37543.2	25605.9	15360.3	22147.1	5
P01899	_TWTAADMAAQITR_	2823.86	5529.17	10298.6	5276.68	0	15029.4	4800.33	3008.7	26915.1	2630.64	4613.09	24167.6	36070	32229.5	45368.5	40561.2	55811.9	101597	39166.3	39104	107889	50994.1	23606.3	88350.6	5
P01899	_TWTAADM[+16]AAQITR_	0	1534.03	2242.1	0	0	4535.52	0	0	5018.98	0	876.814	3668.06	18204.9	25675.3	18349.8	16181.2	28607.7	32148.1	12699.4	26538.6	31254.1	19400.9	16542.9	21452	5
P01899	_VYHEGLPEPLTLR_	1069.28	3185.38	1733.67	1049.76	2056.65	12329	2275.82	2521.32	15045.6	1316.27	3017.1	12942.6	34877.7	41305.6	44724.3	38239.2	52089	82297.9	32565.1	42492.9	79016.6	47587.9	30986	71252.8	5
P01899	_WEQSGAAEHYK_	4677.47	0	0	21945.5	18506.4	0	0	14387.7	112286	0	0	14333	38179	34286	59615.5	0	59256.1	101324	55192.5	23728.9	100482	44366.5	29056	155925	5
P01899	_YFETAVSRPGLEEPR_	39271.7	54181.4	89371.7	39538.5	34240.4	119966	37907.2	16770.7	99445.1	32731.8	41502	104021	218586	244856	259429	220048	271811	434472	181603	232634	368616	260232	180412	297750	5
P01899	_YISVGYVDNK_	17137.7	39058.2	49484.8	26212.4	15699.8	69007.9	24390.6	15433.9	68802.1	24678.3	36227.1	69391.9	149115	157584	155991	129513	193092	268027	126339	157606	237426	151082	132931	208006	5
P01901	_AYLEGTC[+57]VEWLR_	6485.44	6557.07	11830.5	2818.39	0	17576.6	5662.82	4961.44	26976.4	3440.1	4460.66	28229.2	37797.5	36191.5	53021	52876.6	63768.2	126806	42218.7	31771.6	116062	72952.4	22922.5	103879	5
P01901	_EQYYTC[+57]HVYHQGLPEPLTLR_	0	0	0	0	0	0	0	0	0	0	0	0	2677.97	0	6195.31	0	6606.98	13063.1	0	4174.15	9394.9	5743.82	3065.06	15288.6	5
P01901	_FDSDAENPRYEPR_	13516.7	15101.3	24031	13766	9367.77	24755.9	15530.3	13970.7	33381.3	10999.5	10112.8	28518.3	76721.1	97110.2	72107	104749	94260.7	129128	66460.6	81414	113753	98697	74996.3	110160	5
P01901	_FDSDAENPR_	45222.9	88509.2	111605	61274.6	55192.1	172205	63702.6	64338.3	158494	53211.6	81780.5	149014	365713	384069	408015	296965	404804	599141	292198	407387	496753	375680	330879	504222	5
P01901	_GGSHTIQVISGC[+57]EVGSDGR_	7447.3	16162.3	27088.1	8880.9	5319.54	28413.8	10686.6	7556.84	34487.4	5191.48	10626.4	37730.9	74993.7	67472.1	85281.7	89467	109841	161826	60794.9	79673.2	144941	112044	47917.8	138470	5
P01901	_GNEQSFR_	19469	22677.3	22301.5	17587.2	14178.4	34891.5	15748.4	19264.5	39823	14163.1	23240.4	42293.2	73360.4	72993.7	76994.1	80294.6	105825	142711	70747.8	88799.8	133883	108173	77933.4	126284	5
P01901	_HKWEQAGEAER_	7718.17	14133.7	20690.2	7459.22	8693.51	26690.3	0	10234.1	33702.7	8344.31	12662.9	35458.6	75242.6	73638.5	93908.8	66905.7	93695.8	146524	65955.3	81750.9	123773	74635.8	59783.5	128302	5
P01901	_PAGDGTFQK_	0	0	4287.3	2835.35	2315.42	6597.44	0	0	6277.46	0	3738.73	10046.7	23498.9	17214.9	18236.6	9882.98	22714.6	26814.4	11410.6	20776.4	24429.9	19075.4	19836.5	23333.8	5
P01901	_TWTAADMAALITK_	6135.05	5610.98	12069.4	2580.9	2314.32	10581.7	3785.91	4222.58	26493.3	2965.16	2785.7	29995.4	47612.7	41476.4	45173.7	58044.7	65733.9	132601	48890.3	14838.4	137146	74874.8	29992.7	116827	5
P01901	_VMVHDPHSLA_	0	0	1523.5	0	0	2073.54	0	0	4815.97	0	0	4092.8	17795.1	15957.2	20619.6	22333.1	20452	38565.5	17694.4	17362.5	36629.8	27041.3	15795	35618.3	5
P01901	_WASVVVPLGK_	27047.5	28034.3	63699.3	34470.4	28979.5	77938.5	34251.9	26263.9	124904	27084.4	34971.7	99264	206944	185407	205281	213960	284492	439846	172580	210138	412267	276324	147291	385007	5
P01901	_WMEQEGPEYWER_	4867.29	0	5563.93	0	0	4767.88	2483.11	0	18907.6	0	0	11138.2	27525.9	20273.7	24681.2	33877.3	39617.9	70066.5	29187.5	22844.9	74223.5	52676.4	15177.7	78890.3	5
P01901	_WM[+16]EQEGPEYWER_	0	0	1220.53	0	0	1790.29	0	0	0	0	0	0	8337.61	10266	8203.26	11466.6	15348.4	27534.2	8780.59	9805.92	23587.2	17873.5	6976.01	24321.4	5
P01901	_YFVTAVSRPGLGEPR_	20576.1	35427.3	59888.1	26291.1	23736.4	75309	24284.8	23233.3	79570	22599.2	33436.4	84202.9	186609	200897	215286	206695	241089	369966	164103	227874	325125	237476	177403	293530	5
P01901	_YMEVGYVDDTEFVR_	7245.77	11717.3	17899.9	9800.94	3614.05	32727.2	8728.13	11151.4	39324.9	5164.06	9824.87	38850.3	67553.3	62091.1	88980.8	78114	94614.3	177232	62577	75184.4	176984	106901	49447.1	150966	5
P01901	_YM[+16]EVGYVDDTEFVR_	0	7829.36	13281.4	4759.22	0	21505.4	0	7588.39	17457.9	0	6552.75	19621.9	44731.3	50895.6	51436.1	39340.3	59334.4	71758.1	32844.7	60783.3	64236.5	48734	44368	59419.6	5
P01942	_IGGHGAEYGAEALER_	69496.1	84480.4	25262.8	44761.6	37297.1	41888.2	22416	22972.2	25445.2	26400.1	13140.9	134441	57368.7	21380.1	22806.8	37075.2	37695	74881.2	40189.1	29549.7	26484.2	140005	18655.5	16061.8	5
P02088;P02089;P02104	_LLVVYPWTQR_	115639	125666	46731.8	91476.7	60313.8	35676.6	36389.1	53999.7	77403.7	39161.1	31181.3	907047	99088.6	47017.2	65202.6	77586.8	100894	196516	76703.9	25004.4	168400	221309	45920.6	92702.1	5
P02301;P68433;P84228;P84244	_EIAQDFK_	590937	170018	314254	119704	100465	544840	97010.5	95196.2	545888	88533.2	133973	530900	170610	98518.3	421864	169210	242762	1090890	176796	255789	928311	233258	97686.8	889031	5
P02301;P68433;P84228;P84244	_STELLIR_	1086700	295123	533422	244718	169026	1034040	201166	166349	1000380	174955	222627	1008780	287619	184973	771426	300148	422175	1845130	328725	431616	1524300	383418	164472	1529700	5
P02535	_ALEESNYELEGKIKEWYEK_	2191.77	0	0	0	6100.66	3006.79	0	0	0	3238.54	0	0	5044.58	2324.24	0	2211.98	548.954	9585.72	5559.37	4670.61	0	30198.3	0	0	5
P02535	_ALEESNYELEGK_	16986200	14662600	12983900	21621100	23334900	17550100	15081500	14490400	14059800	9620370	12618400	13426800	21727800	23713500	8006970	19835700	10258600	30184200	13608700	14254000	25154600	44398500	9560700	7994200	5
P02535	_DYSKYYK_	21225	39871	15050.9	28755.5	44244.5	25531.7	20124.4	19228.8	15247.8	31622.5	14399	11869.7	32139.1	36264.3	13927.7	40530.6	9173.04	41534.9	26569.1	40959.8	40130.8	57682.9	20657.6	19992	5
P02535	_GSLGGGYSSGGFSGGSFSR_	4563550	3394620	3198290	4732290	4018700	3960760	2336010	2778640	3168150	2346380	2820150	2587660	4693070	3762660	2227390	5745810	2092330	6464590	2828050	3786380	5621440	12664300	2230610	1766480	5
P02535	_IKEWYEK_	3344270	3187550	3004430	5004330	5731720	3521780	3423370	3286660	3272880	2008470	3066070	3074400	4974160	5535850	2373050	4856370	2093270	7292460	2884100	3116600	6627130	11074100	2073070	1743930	5
P02535	_LENEIQTYR_	4126330	3741490	2721670	5209110	4797590	3982620	2810220	2689540	3754430	2268360	3138290	3980500	4749000	5282290	2139410	3758420	2434220	6882630	3072400	3608560	4922840	7997450	2476820	1844730	5
P02535	_QSLEASLAETEGR_	2796370	2145860	2249090	4241190	3443310	3317900	2231230	2200030	2931140	1574670	2458060	3054260	3020010	3967150	1399290	3041870	1998710	5823840	1965790	2048380	5685780	6927610	1587610	1298170	5
P02535	_SEITELRR_	586113	506954	429096	716513	658506	568524	399362	433134	553570	312851	412573	501413	652333	668738	305262	549950	329715	1104010	450869	441673	820337	1132770	337892	277978	5
P02535	_VRALEESNYELEGK_	0	5078.3	0	2357.42	6040.77	3145.8	9803.18	0	0	4557.27	0	0	8760.99	0	1115.64	5028.91	0	10015.2	6761.69	7696	4497.98	24602.4	1467.99	0	5
P03930	_IYLPHSLPQQ_	2212.16	18259.9	23969.4	14002.3	4040.17	31148.1	9605.65	9529.73	45299.4	7780.21	7833.21	51812.4	112565	55332.1	68340.7	52611.5	141970	171082	72530.8	30304.1	118772	70086.9	40995.5	108615	5
P03975	_AAGEGQFADWPQGSR_	25214.7	0	15029.3	28400.1	0	0	21606.9	19835.6	44126.9	29830.8	6178.95	34241.4	14398.6	3579.92	14294.6	41182.4	43345.4	110284	11725	6599.33	132048	104865	10010.4	102232	5
P03975	_AGETTGQLTK_	26793.2	9260.08	23092.7	38365.9	7917.66	9581.32	21968.2	21830.1	44570.7	29128.5	14405.5	48019.1	18828.3	7638.24	26735.5	33625.3	61275.6	128659	19889.1	15081.9	139426	95095.8	17871.4	116265	5
P03975	_ALWHEAAQAQAR_	9514.86	1348	7716.45	10782.6	1403.91	1116.16	6828.24	6782.46	16323.4	8749.41	5078.14	18603.1	6455.77	777.351	8071.29	10059.8	25032.8	47020.2	7493.21	4473.49	56817.3	34450.4	6211.82	43902.1	5
P03975	_ANAAALTPEQR_	68497.8	34856.3	67604.7	80292.8	23969	33537.2	55248.9	55025.7	102395	73497.3	40382.1	118335	70522.4	39026	74643.8	82383.1	163810	285861	61429.8	40298	288448	197134	57007.5	250697	5
P03975	_IFGESEQAAPLIEQLIYEQATK_	4363.51	0	1084.04	15702.2	0	919.746	2473.6	4417.27	22194.5	0	1835.18	4794.24	0	0	3885.05	5161.67	18261.4	73047.1	2167.73	1857.51	118315	41385.4	1551.34	60423.2	5
P03975	_IIQGPQESFSDFVAR_	36342.1	5246.67	25225.9	38492.6	0	9343.59	17213.2	22117.1	27524	29393.9	12959.1	64766.6	14753.2	3080.65	33463.2	40288.4	83192.9	176467	22222	12217.5	211535	128767	15410.7	156198	5
P03975	_IQQAFPVFEGAEGGR_	36115.2	19196.2	19793.4	38466.1	0	9899.06	24547.5	16352.6	43743.6	28523.7	18469	50473.7	22537.6	25372.3	20573.1	30311.8	64081.5	145014	14154.2	10756.1	164085	110078	0	120503	5
P03975	_KKDQLAEVSR_	0	0	0	0	0	0	0	0	0	0	0	0	0	0	0	0	0	6697.38	0	0	7544.34	3379.67	0	6056.07	5
P03975	_KYGTNANFTLVQLDR_	1536.04	1900.32	2995.39	4926.15	1090.88	0	0	2653.68	8094.63	0	1800	6639.18	3112.38	915.822	13942	14086.4	15148.5	46653.1	8279.98	1010.54	34303.8	21972.8	0	31533.8	5
P03975	_LAGMALTPADWQTVVK_	7040.29	0	8125.31	7213.67	2002.27	3946.79	5439.26	5044.82	33976	5265.62	5988.64	31075.2	0	0	7353.68	6107.51	31721.8	85977.6	4329.98	0	138325	49662	2791.16	94028.1	5
P03975	_LQGPPYAESPPC[+57]VVR_	6856.83	0	0	2268.35	0	0	1834.34	2896.16	11913.8	2889.19	2755.8	19560.7	818.858	0	743.526	4764.53	33103.9	27060.4	1256.46	0	91887.9	60350.8	0	72951.3	5
P03975	_TDNGPAYTSQK_	0	0	1714.17	0	0	0	0	0	0	0	0	5952.97	0	0	3464.48	0	9499.03	17516.9	0	0	18425	3737.02	0	12276.1	5
P03975	_VHAPVEYLQIK_	11653.1	934.655	8633.36	10481.4	38.5302	3016	8048.63	6748.71	22545.2	9459.72	3704.39	23267	5888.34	112.277	5216.92	9704.84	27765	57115.1	8496.37	2819.88	73260	45159.3	3764.37	50866.8	5
P04104	_RTNAENEFVTIKK_	130554	172858	144837	178089	216937	165402	107370	124660	139458	123933	100610	126009	180126	174651	100382	299860	91086.2	282520	137358	134720	112029	319561	105622	70682.1	5
P04104	_RTNAENEFVTIK_	43262.3	44470.2	45401	57664.9	60879.5	52863.6	31591.6	32646	48267.5	28027.1	39932.4	45970.4	62517.9	54181.7	27663.7	73601.7	29303.9	85581.4	35222.6	31327.2	29120.8	85226.6	27769.5	21099.2	5
P04104	_TNAENEFVTIKK_	6848280	7430260	6946170	8521540	9725960	8030540	4994730	5710610	6798880	5201680	4941310	5914260	8042300	8856440	4284590	15299400	4674880	14939600	6288620	5946230	6251100	16294500	4569820	3545430	5
P04104	_TNAENEFVTIK_	8494700	9139820	8723540	12445100	11570800	10907700	5557930	7992330	10042700	5233880	8256980	8918870	12068400	11432400	5141180	15844600	6781000	18136200	7384400	6301370	6563830	19497000	5742210	4611710	5
P04104	_YEELQITAGK_	7224.77	0	0	0	0	0	0	6329.7	0	0	0	0	24642.6	14675.4	3369.01	0	0	0	0	2900.13	16134.2	677.688	0	0	5
P04187	_DQQPEAIC[+57]GGFLIR_	0	0	6702.85	0	531.745	16150.1	0	0	11929.4	0	0	10377.8	2044.36	0	10281.5	0	4403.42	64633.8	0	0	67358.8	7291.16	0	54672.9	5
P04187	_DREC[+57]ESYFK_	0	0	4888.56	0	0	9435.96	0	0	9916.19	0	0	10775.8	0	0	12957.3	6437.89	4443.81	27282.9	4194.19	0	24004.7	10305.5	0	24324.9	5
P04187	_GDSGGPLVC[+57]K_	9439.38	5405.11	18413	4084.06	0	30472.6	7270.91	2427.28	31466.1	2854.29	4202.85	35007.8	10881.8	0	32557.1	15643	9851.76	89370.2	12699	8966.71	80758.5	18435.1	0	82984.6	5
P04187	_NVNVKPGDVC[+57]YVAGWGR_	0	0	8967.8	0	0	15823.4	0	0	19139.6	0	2272.78	22574.9	2949.71	0	21053.8	8206.29	9677.7	60379.7	2740.52	4092.1	60119.8	17561.7	0	55945.6	5
P04187	_TFSNDIMLLK_	0	0	0	0	0	22108.2	0	0	16566.2	0	0	18169.5	5233.08	0	17892.6	6788.85	0	68245.8	7583.89	0	64593.7	12680.6	0	61477.7	5
P04187	_TNQIC[+57]AGDPK_	3543.43	7274.33	21343.9	4785.56	0	31988.4	8586.83	3639.4	32779.1	4775.08	0	36485.6	12712.2	0	40109.4	18221.2	10563.8	77113.7	13579.3	7276.19	72868	21656.4	0	70246.1	5
P04187	_VAAGIVSYGYK_	10317.6	20767.3	39676.8	13996.8	4183.84	71472.1	14761.3	7170.24	71568.5	10151.2	12867.3	71806.4	26440.9	11357.3	79282.2	40773	32812.8	174784	36238.3	21271.4	184884	45766	9037.78	160825	5
P04187	_YSNTLQEVELTVQK_	1676.76	3997.7	14328.4	0	0	28520	3157.7	0	32138.7	0	0	26618.3	9182.91	0	32533.7	12169.8	11283.7	81402.7	10024	2939.04	83296.7	15264.5	0	74229.4	5
P04235	_NEQLYQPLR_	0	3542.56	6659.27	0	0	11076.7	0	0	12363	0	2433.21	12752.7	40508.6	38995.9	37191.8	25807	43080.6	53534.3	22734.1	36601.6	46235.1	29033.9	31236.5	41872.3	5
P05064	_AAQEEYIKR_	0	1392.39	1759.06	0	0	15752.1	0	0	7690.48	0	0	9631.95	2322.41	1216.34	10982.3	3682.1	4629.9	14769.5	2745.65	0	24535.7	3271.56	0	27447.3	5
P05064	_AAQEEYIK_	0	0	3541.32	3802.16	0	26996.6	2664.76	0	15261.1	2371.2	3523.02	17632.5	5409.27	1816.43	18293	3948.7	9599.92	20098.7	7027.18	4535.73	53979.2	5521.81	3708.29	43015.5	5
P05064	_ALANSLAC[+57]QGK_	315204	21255.5	22190.9	26155.5	26400.8	45960.2	18410.5	15943.9	47835.6	10329.2	24812.6	57778.6	25713.6	25368.8	45021.6	35544.4	44843.9	88648.2	23163.4	36968	134656	94416.6	21548.9	105527	5
P05064	_ALQASALK_	263629	15815.5	22406	26741.5	23772.4	70395.6	16924.7	12405.3	52411.5	13853.1	19743.9	54460.5	31415.5	19097.4	44124.5	31200.1	32857.4	80761.1	28951.1	26220.6	131916	64969	15718.5	101193	5
P05064	_C[+57]QYVTEK_	90494.1	0	0	0	0	5273.55	1761.61	0	5211.47	0	0	7227.27	3018.93	0	6317.03	3709.9	2920.04	11620.3	0	3847.53	25741.9	29276.6	0	16053.4	5
P05064	_ELSDIAHR_	117127	15875.5	16087.2	22894.1	19196.3	56331.5	14422.6	8722.02	34916.9	12659.6	13166.9	38677.8	34956.4	17750	42442.9	24858.7	22154.1	60534.6	24655.5	24444.6	95979.7	52510.8	13628.1	76261.5	5
P05064	_GILAADESTGSIAK_	337820	42325.2	49085.2	54861.4	39084.8	128110	41705.7	23596.6	97662.9	31242.5	38473.7	95768.5	83970	43457.6	77198.7	66714.1	66928.4	161434	64276.2	61582.4	285428	124706	37642.2	196606	5
P05064	_GVVPLAGTNGETTTQGLDGLSER_	46485.4	0	0	0	0	0	0	0	6692.85	0	0	9741.85	3555.37	0	6159.38	0	0	26336.9	3804.88	5632.47	38359.9	11345.1	0	27290.5	5
P05064	_IGEHTPSALAIMENANVLAR_	156253	6031.45	5961.64	16738.1	8123	14109.7	7906.42	3505.72	34869.8	0	7191.08	30103.4	15435.8	6730.32	25256.9	22084.4	19045.6	73155.2	12018.4	4898.38	134305	86853.1	6357.57	88653.8	5
P05064	_IGEHTPSALAIM[+16]ENANVLAR_	56425.2	0	0	2551.94	0	9993.23	0	0	6803.61	0	0	8431.19	1178.54	0	4369.23	3025.55	1950.54	14189.1	0	3957.05	31382.8	14706.5	0	20905.5	5
P05064	_LQSIGTENTEENRR_	458061	50884.5	58732.7	66812.5	50984.8	175833	52469.3	27779.5	127277	42320	45004.8	135238	91747.5	49926.9	120763	84043.1	79696.9	197688	79444.6	66122.4	318843	139961	44981.4	245011	5
P05064	_LQSIGTENTEENR_	31641.5	2515.99	3449.16	4349.91	0	15888.8	3258.59	0	11370.6	0	3637.3	7838.24	6758.53	3199.36	10509.3	3651.87	7275.49	14710.8	4968.15	4684.47	28769.6	13103	2662.36	20170.8	5
P05064	_PHPYPALTPEQK_	0	2240.54	278.105	0	598.734	18282.5	0	0	8084.09	333.402	0	14370.4	3801.7	0	7318.57	0	5613.42	15416.3	2595.92	1373.46	65797.2	1919.3	0	60529.9	5
P05064	_RLQSIGTENTEENRR_	7965.29	0	0	0	0	1510.97	0	0	0	0	0	1113.33	0	0	0	0	0	2042.74	0	441.112	6840.69	1521.12	0	3491.92	5
P05064	_VNPC[+57]IGGVILFHETLYQK_	52514.8	0	0	0	0	0	0	0	4223.15	0	0	0	1030.12	0	0	2729.88	0	11290.4	1147.79	763.9	38400.7	8932.56	0	19999.5	5
P05064	_YASIC[+57]QQNGIVPIVEPEILPDGDHDLKR_	27029.3	0	0	0	0	0	0	0	0	0	0	0	0	0	0	0	0	0	0	0	0	7133.36	0	5956.41	5
P05201	_IANDNSLNHEYLPILGLAEFR_	5541.04	0	0	0	0	0	0	0	0	0	0	0	0	0	0	0	0	1476.49	0	0	0	2566.03	0	1769.07	5
P05201	_VGGVQSLGGTGALR_	25906.5	1742.32	0	0	2680.11	4671.64	0	0	7451.94	0	0	4106.72	6405.81	2511.62	4583.82	2921.97	4625.62	5958.43	4795.63	0	12961.2	18122.6	0	6073.27	5
P05202	_FVTVQTISGTGALR_	8859.68	0	0	0	0	0	0	0	0	0	0	0	0	0	367.751	1408.39	0	0	0	0	2436.09	1071.8	0	11994.2	3
P05202	_IAATILTSPDLR_	1869.51	0	4984.48	0	0	8252.64	0	0	2986.45	0	2862.21	3289.56	254.068	3513.52	2259.58	917.591	1021.74	3116.52	0	6297.49	18941.3	2087.54	3950.95	11775	3
P05202	_NLDKEYLPIGGLAEFC[+57]K_	22342.6	0	0	2131.84	0	6652.7	0	2057.44	6742.8	0	1684.6	4830.74	1878.85	0	3076.55	2538.59	0	10810.3	0	0	22552.9	6178.94	0	16981	5
P05977	_ALGTNPTNAEVKK_	0	0	0	0	0	0	0	0	0	0	0	0	0	0	0	0	5567.51	0	0	14643.4	32815.3	0	4723.74	8742.47	5
P05977	_ALGTNPTNAEVK_	0	0	0	0	0	0	0	0	10756.4	0	9265.09	0	0	0	0	0	34306.6	20049.8	0	55370.4	105654	0	23842.5	46494.5	5
P05977	_EAFLLFDR_	0	0	0	0	0	0	0	824.84	6275.42	0	2586.02	2442.07	0	0	0	0	6667.91	13559.8	0	10100.9	88525.2	0	0	25789.9	5
P05977	_EGNGTVMGAELR_	52865.3	117453	18275.6	77294.2	62685.2	28691.9	181180	242304	369579	148684	173759	245990	62281.8	37590.3	40547.7	96899.8	451291	353048	202582	188312	994335	414395	89704.3	525810	5
P05977	_EGNGTVM[+16]GAELR_	32551.2	75232.1	11545.2	45986.6	34829.1	18017	104053	109364	92473.2	86252.5	65551.5	95761.4	29809.8	15882.3	19660	42335.4	188291	109195	94069	82756.2	222093	163238	44619.6	140287	5
P05977	_EQQEDFKEAFLLFDR_	0	0	0	0	0	0	0	0	0	0	0	0	0	0	0	0	628.165	2120.89	0	3509.87	36952.9	0	0	7240.88	5
P05977	_HVLATLGEK_	0	0	0	0	0	0	0	0	9175.85	0	4706.05	0	0	0	0	0	17201.3	18905.5	236.221	42454.3	120817	0	10275.8	39038.7	5
P05977	_ITLSQVGDVLR_	0	0	0	0	0	0	0	1780.73	7094.68	0	3458.06	1409.94	0	0	618.586	4653.61	9683.41	17494.9	2202.79	40799	147455	0	9117.17	40375.6	5
P05977	_KPAAAPAPAPAPAPAPAKPK_	0	0	0	0	0	0	0	0	6318.15	0	3732.3	0	0	0	0	0	12234.5	18921.2	0	22243.1	110648	0	7875.65	35339.5	5
P05977	_VFDKEGNGTVMGAELR_	40902.9	91146.2	8622.02	35763.6	26719.9	11361.4	104528	230195	303106	74401.7	117431	184304	15366.1	16394.3	26204.2	75538.6	330363	300393	180019	175288	906288	351674	73840.2	542304	5
P05977	_VFDKEGNGTVM[+16]GAELR_	64050	155648	21841.8	60115.3	48953.5	35562.6	151999	172416	196748	106750	113696	206464	34164	28748.7	35612.9	101482	330040	241588	185330	159202	508074	250641	92736.7	339821	5
P06151	_DLADELALVDVMEDK_	0	0	0	0	0	8345.48	0	0	21461.4	0	2290.33	2138.6	971.475	0	6535.79	2557.45	5276.96	36211.5	9027.61	5161.73	71264.6	12644.4	847.945	41325.9	5
P06151	_DLADELALVDVM[+16]EDK_	0	0	0	0	0	4103.22	0	0	14063.7	0	0	11247.4	0	0	6530.21	4130.46	6079.5	21061.2	5117.73	1683.6	52856.1	7499.22	0	31301.9	5
P06151	_DQLIVNLLKEEQAPQNK_	0	0	0	0	0	0	0	0	2769.08	0	0	2130.98	0	0	0	903.032	0	4306.47	0	0	14359.5	0	0	7867.73	5
P06151	_DQLIVNLLK_	9936.21	22443.9	15570.9	22649	9763.69	62223.9	28264.7	20652.5	114100	17550.9	27646.3	91096.7	21713.6	14156.3	63560.1	43980.5	69526.4	149492	61768.5	30122.3	344707	61942.2	30823.6	227084	5
P06151	_DYC[+57]VTANSK_	0	7786.32	5813.07	10391.6	0	40486	20479.8	11592	55471.3	8957.17	16625.2	50778.6	10860.9	0	34095.2	27160.8	33742.6	71980	37287.8	27716.2	163779	39025	13834.9	118922	5
P06151	_LKGEMMDLQHGSLFLK_	0	0	0	0	0	0	0	0	5616.6	0	0	6066.84	0	0	0	0	0	13453.4	2211.7	0	28816.6	3844.29	0	19322.7	5
P06151	_LKGEM[+16]M[+16]DLQHGSLFLK_	0	0	0	0	0	9786.5	3590.97	2265.78	5142.47	0	0	5547.89	0	0	3892.77	2066.72	2072.9	4545.94	4642.83	3660.54	24875.2	8151.63	0	12798.5	5
P06151	_LVIITAGAR_	447905	32896	27745.8	60252.5	31598.9	106645	21844.6	27167.1	177774	51274.6	51183.2	164950	69444.1	31268.6	108125	103461	104418	114509	131856	114367	504684	197209	41271.2	149565	5
P06151	_QVVDSAYEVIK_	0	16326.8	18487.6	17927.9	8184.33	72735.7	25364	18439.6	88629	14792.8	26610.7	83658.3	19973.4	12932.5	58576	38871.9	51509.6	124297	53279.6	44566.4	255101	52379.3	26230.5	187680	5
P06151	_RVHPISTM[+16]IK_	0	0	0	0	0	17550.6	0	0	19280.4	0	0	15837.2	0	3425.94	20615.2	8215.03	20058	28686.3	10924.9	15454.7	60697.8	10132.2	6151.67	45502.7	5
P06151	_SADTLWGIQK_	228555	31155	32180.7	33127.2	17277.8	103821	56570.4	38479.6	136765	36901.7	51092.5	125490	48671.5	25742.2	82030	74627.6	77156	167727	104641	84734.8	384303	114849	46681.4	258460	5
P06151	_SLNPELGTDADKEQWK_	15723.4	19515.5	20486.5	18045.6	6963.74	84415.7	36176.5	23239.6	94219.8	21281	27428.3	94784.2	27125.1	14921.2	63955.8	50504.2	57106.4	131197	66911	43796.7	306670	68105.3	28794.3	217774	5
P06151	_VIGSGC[+57]NLDSAR_	0	42521.1	26802.7	27638.1	36712	80678.4	47227.2	45206.6	146367	22292.5	67488.6	136731	34771.1	31872.3	62636.7	67115.2	116132	244290	53159.8	109652	532498	206733	53230.4	303083	5
P06151	_VTLTPEEEAR_	59620.2	67624.2	70870.3	92578.9	46110.9	292958	139005	88868.1	320751	90023	116533	305607	89320.4	59706.6	183738	165459	211798	434792	226610	145280	854133	230239	121934	643483	5
P06240	_AANILVSDTLSC[+57]K_	18669.7	9919.9	21746.9	10223	8874.12	9499.66	5211.7	11791.2	23250.7	3193.91	5234.52	23056.9	26941.4	28994	33419.6	34192.9	59189.2	87656.9	19583.4	28333.3	77610.7	53061.4	20292.3	66591.8	5
P06240	_ANSLEPEPWFFK_	34032.6	8323.18	33921.2	11658.3	10164.3	0	3392.9	9046.15	27901.5	6259.64	6550.47	28526	39851	36719.1	60875.1	38432.8	51129.9	106103	23332.2	12347.5	95319.8	54060.6	25756.7	84760.9	5
P06240	_DFDQNQGEVVK_	17829.9	6844.2	23917.5	7082.94	7400.26	11177	3595.56	0	14513.3	4884.5	5973.12	16627.2	31947.4	28149.3	24688.7	16310.6	35759	53960	15943.5	27115.5	46380.4	17922	21207.2	41248.3	5
P06240	_ERPEDRPTFDYLR_	0	0	6072.87	0	0	0	0	0	2986.8	0	0	5358.04	5024.59	4448.19	12638.7	4104.05	12418.7	23960.2	0	2545.3	24249.2	4315.74	4719.72	20173.3	5
P06240	_ILEQSGEWWK_	15521.6	0	31561.9	0	0	51418.3	0	21189	0	0	28357.3	109936	22346.4	21973.6	62852.7	33104	74865.8	113659	21152.8	34186.7	140587	53648.9	15854.1	263522	5
P06240	_IPYPGMTNPEVIQNLER_	0	0	0	0	0	0	0	0	0	0	0	2598.41	3121.16	0	7717.95	1666.41	8596.49	22161.3	0	0	23127.5	3236	0	20990.8	5
P06240	_ITFPGLHDLVR_	15462.4	1824.5	11866.6	2081.91	0	2388.2	0	0	15589.3	0	0	17753.7	13414.5	26171.2	32322.5	20904.4	45020	108813	6271.35	20940.5	88691.6	22203.7	9925.5	70138.6	5
P06240	_LIEDNEYTAR_	71170	19602.9	59130.2	28670.3	30434.9	32475.7	10822.1	14177.1	38956.5	14012.9	20585.6	49975.4	99785.9	80466.9	105478	68408.3	104461	181304	44440.2	58385.1	117059	88737.3	51458.6	120798	5
P06240	_QLLAPGNTHGSFLIR_	19983.5	0	17343.6	4942.31	4483.94	6619.95	2608.13	4788.19	15107.8	0	1946.81	13266.4	28175.7	20914	30170.7	24005.8	35232	63660.4	12261.1	23543.6	56924.8	35769.3	16453.4	44701.8	5
P06332	_EGESAELPC[+57]ESSQK_	0	0	5259.63	0	0	0	0	0	3955.27	0	0	7518.39	15910.5	21391.5	13560.6	19082.5	32153.7	52662.3	7911.04	21426.3	23778.4	22990.1	11579.1	42374	5
P06332	_GGSPSQFDR_	14981.4	8388.72	18889.6	7889.85	7255.67	18583.8	6860.34	6843.25	16920.1	7823.57	11710.7	19061.5	34664.1	38536	36398.6	28540.2	45727.8	58904.6	25005.4	37140.2	49225.1	35502.6	31475.2	46928.6	5
P06332	_VVQVVAPETGLWQC[+57]LLSEGDKVK_	0	0	4033.47	0	0	2464.42	0	0	6932.46	0	1293.47	4917.72	6766.47	9472.98	22175.1	10075.1	17347.2	45178.1	7814.85	14691.5	43444.2	18184.3	8072.37	32104.2	5
P06339	_SEDEVTLR_	0	15013.1	2068.8	0	0	4107.11	0	11589	17180.4	0	0.409485	5524	17543	14342.7	15143.3	15791.1	19518.3	23032.4	11484.3	13201.9	26293.6	20804.7	11377.1	20682.5	4
P06339	_YFTTAVSRPGLGEPR_	0	0	3783.91	1867.04	0	3018.38	0	0	0	0	0	0	15261.2	12355.1	15681.8	16025.6	19082.3	18380	15234.6	12706.6	33119.7	21884.1	9144.03	20038	5
P06745	_AVLHVALR_	49777.6	0	0	0	0	2450.59	0	0	1426.72	0	0	2414.07	0	0	2405.06	758.213	0	3004.76	633.103	0	15938	8135.42	0	8772.59	5
P06745	_TFTTQETITNAETAK_	98196.4	0	130.062	0	0	7681.5	0	0	2931.9	0	0	3761.2	1014.1	0	2537.97	0	0	5764.65	0	0	17923.8	9941.11	0	14770.4	5
P06800	_ADLKDVQNAK_	4809.36	22871.9	17833.4	15563.2	6928.21	32117.4	11244.5	15711.5	33572.9	10042	14268.9	40932.8	49566.9	58942	54137.8	76658.4	112218	141582	72306.3	91937.1	126014	102398	85665.9	138856	5
P06800	_AFKDIVVTINDHKR_	1669.82	4057.15	3700.31	4551.87	0	7239.93	0	0	9999.37	0	0	9611.23	13884	16695.1	16095.6	34829.7	41421.9	54117	27246.2	30969.2	53446.7	50205	31342	50624.4	5
P06800	_AFKDIVVTINDHK_	0	10520.2	9657.07	6844.84	0	21002.2	5638.13	8923.7	22702.5	6635.19	6104.37	30019	31623.3	32984.8	34731.1	56040.6	82520.5	112268	56443.3	66035.6	118625	72120.3	54300.1	107253	5
P06800	_ATVIVMVTR_	6372.21	14404.8	9145.76	8802.14	2756.23	25174.3	7785.09	11697.2	32347.4	6570.72	7887.96	34374.2	31533.4	28742	35412.5	72610.8	99423.7	162014	58285.3	71618.8	180688	102996	54296.7	179831	5
P06800	_ATVIVM[+16]VTR_	0	7957.17	6863.75	4947.15	1365.29	18954.3	2264.63	3106.62	15657.4	2999.37	3208.55	17005.9	17450.4	25460.6	26295.8	31383.1	56020.2	67815.8	31861.1	65809.5	77480.5	46683.3	48080.7	71742.5	5
P06800	_C[+57]AEYWPSMEEGTR_	0	0	0	0	0	2867.67	0	4006.64	5949.16	0	1843.61	12905.4	9608.82	8331.23	9464.11	30251.2	38291.6	65653.3	35930.9	26368.9	75129.2	74916	20275.3	69938.8	5
P06800	_C[+57]PDYIIQK_	0	562.812	0	0	0	878.849	0	0	3412.82	0	0	8460.48	2244.62	11377	3906.11	16329.9	38903.9	40851.9	24384.7	37248.9	43885.7	33806.6	26943.5	42051.4	5
P06800	_C[+57]QLDNLR_	6500.53	27469.5	27002.5	25355.9	7236.01	45738.2	15809	22017.1	56908.5	16675.2	20960.9	76518.4	70133.8	80588.7	77584.1	110566	173978	221103	126851	145259	210888	200120	120680	217754	5
P06800	_DETVDDFWR_	17749	36832.3	28484.9	31199.8	8826.7	53732.5	21304.7	25326.8	67415.1	18359.6	19586.9	75599.1	84672.2	97483	113640	127170	202542	266160	183194	190312	307485	195146	136877	294323	5
P06800	_DIVVTINDHKR_	2230.67	11734.7	8698.18	7093.66	2271.92	11315.8	3850.66	6676.88	16264.4	4128.41	4848.5	20396.7	24406.3	28994	26974.5	46751.9	63159.7	84887.3	44129.6	56030.6	91544.1	67599.3	46682.4	74919.7	5
P06800	_DIVVTINDHK_	3510.74	22428.9	19406.4	17711.3	7163	40760.7	9593.14	13748.2	41809.3	11261.2	11785.9	47535	55161.3	58342.8	60700.8	66346	142080	186756	92842.9	113936	185928	117875	98189.5	190887	5
P06800	_DLVSMIQDLK_	23828.3	54350.1	33048.2	47878.2	15439	88046.1	26953.2	51081.6	136468	27736.3	30169.7	119153	126873	122981	145368	122114	308368	605184	233824	210634	619104	363484	196198	493254	5
P06800	_DLVSM[+16]IQDLK_	0	18635.8	17257	12926.8	6514.1	33793.2	8091.93	12303.1	31785.6	5410.21	9877.09	36198.2	46392.2	59816	54248.1	59533.9	94051.5	106809	69484.5	111340	116889	90205.6	96926.4	110181	5
P06800	_DPPSDPSPLEAEYQR_	1980.49	13823.1	11071.2	9256.81	3240.05	49568	2921.88	10706.5	30582.7	5411.79	6581.85	43536.8	125406	140352	109349	116829	214332	242420	113988	227870	244635	187436	192019	227315	5
P06800	_EVTHIQFTSWPDHGVPEDPHLLLK_	7192.8	15805.3	12440.9	18776.9	0	44333.2	4585.78	18338.6	61072	10662.2	15356	56758.2	57534.4	61646.6	76798.7	114523	159691	304782	135161	171851	337984	180718	111637	252701	5
P06800	_FSLHDC[+57]TPK_	0	5470.72	4744.92	3498.17	0	12618.7	0	0	15850.1	998.437	0	20274.2	18726.4	17978.1	27555.2	30009.8	53329.5	82221.9	37788.9	46373	65710.5	48913	28415.5	81836.3	5
P06800	_GEELPAEPK_	18724.8	91794.4	91911.5	80804.4	28616.2	141463	54720.3	65721.3	154809	59029.4	60478.7	183141	266541	233241	264800	301372	507880	678056	410476	531732	667541	474110	432687	606827	5
P06800	_GVGTPEPTNSAEEPEHAANGSASPAPTQSS_	4911.06	11733.4	9167.56	7534.74	2613.74	11927.8	3705.96	6080.06	10440.7	3035.73	4245.3	10714.3	24875.4	30890.4	23141.3	34814	51833.8	36447.3	36053.1	50375.1	26695.7	40222.4	46033.4	46304	5
P06800	_HASILVHC[+57]R_	0	0	0	0	0	0	0	0	0	0	0	0	0	4196.17	2158.46	1241.83	12500.4	17605.8	1486.15	7478.73	13641.4	14653.8	0	16797.2	4
P06800	_IEFHNEVDGGK_	0	0	0	0	0	0	0	0	0	0	3241.38	0	3254.91	0	0	0	6175.82	0	0	9079.18	9514.11	3146.24	6786.22	0	3
P06800	_KRDPPSDPSPLEAEYQR_	17856.9	38601.6	50425.4	40563.5	10213.3	61208.9	17197.7	36254.6	81889.6	16875.9	34259.9	98792.6	121433	139544	112202	175352	249254	347287	199530	235221	329667	257405	202977	318086	5
P06800	_KYIAAQGPR_	10462.6	37408.7	30187.1	26503.7	12674.2	57486.7	16920.1	26665.4	55182.9	15592.4	25289.5	72272.1	82173.3	101606	112580	127833	204113	290205	144944	189718	271339	175047	161362	297716	5
P06800	_LFLAEFQSIPR_	51295.8	108619	93841.9	93714.8	42740.6	64699.2	58194.9	98574.4	206853	57310.3	68741.6	245404	234254	237406	296621	399966	560537	744711	377187	57267.8	851448	579864	409361	779486	5
P06800	_NESTNFNAK_	0	4278.19	4324.5	2887.78	0	8419.77	2201.04	0	7966.98	0	3377.76	9468.4	10680.8	13912.1	9897.06	10775.7	28371.2	30428.2	20914.8	30632.5	29886.8	13050.3	25791.4	34962.7	5
P06800	_NSNVVPYDFNR_	45541.7	179154	91984.8	143864	44497.5	209452	71921.3	126584	198458	88701.3	99968.6	236788	228421	262296	224429	473405	800442	947082	457507	698369	790917	618788	655790	819774	5
P06800	_NTFIPER_	56029.8	131093	117950	105912	45523.7	183571	79459	81144.5	204809	78628.5	95071.6	251111	314868	354498	332927	414231	674458	835777	487373	657003	793751	630195	580784	801571	5
P06800	_NVINVQTDLGIPETPKPSC[+57]GDPAAR_	18974.6	60544	57046.8	52319.2	20913.1	96837.8	29778.2	52262.8	125224	28919.3	35496	148772	125221	133348	155350	226021	327298	509350	235608	285752	542688	342925	200157	476004	5
P06800	_QDANC[+57]VRPDGPLNK_	0	0	0	0	0	0	0	0	0	0	0	0	4611.69	6781.22	3977.41	8512.57	6429.06	0	20723.9	23090.5	0	10088	21290.6	0	4
P06800	_QLMDVEPIHSDILLETYKR_	0	694.261	0	0	0	0	0	0	3190.88	0	0	3761.91	5639.2	4200.03	6632.05	11580.7	23126.2	41614.4	14909.4	17905.5	46955.4	23401.5	11416.8	37352.2	5
P06800	_QLMDVEPIHSDILLETYK_	0	0	0	0	0	0	0	0	1627.75	0	0	0	4072.96	3936.72	5805.16	6188.03	12388.7	19538.5	9627.77	4920.54	33266.8	17855.9	7771.72	20505.1	5
P06800	_QLM[+16]DVEPIHSDILLETYKR_	0	0	0	0	0	0	0	0	0	0	0	0	0	1845.49	0	0	6761.65	6194.25	2161.06	10922	19603.9	3849.85	6813.19	7300.72	5
P06800	_QLM[+16]DVEPIHSDILLETYK_	0	0	0	0	0	1485.97	0	0	0	0	0	0	3234.79	5568.57	4281.45	4196.26	14243	15207.7	3885.64	23183.9	20286	11432.6	15409.5	14329	5
P06800	_QTYGDMEVEMK_	0	2890.99	0	0	0	9558.23	0	0	8753.6	0	0	7443.21	9675.65	10790.4	11744.6	11961	32677.3	26517.5	24906.7	27648.8	44270	25259.4	22883.8	45192.6	5
P06800	_QTYGDM[+16]EVEMK_	0	0	0	0	0	0	0	0	0	0	0	1481.02	1407.83	1610.9	1379.85	2504.93	7743.54	6487.47	3298.36	6460.93	2413.61	6866.66	8516.2	9776.06	5
P06800	_QTYGDM[+16]EVEM[+16]K_	0	0	0	0	0	2433.95	0	0	0	0	0	1971.1	7276.56	7072.09	5440.63	4293.21	13338	13514.5	6282.77	25528.4	14382.3	9354.47	17561.5	12449.3	5
P06800	_RC[+57]PDYIIQK_	0	0	0	0	0	0	0	0	0	0	0	6519.74	1821.74	12612.2	0	5312.25	32825.6	35673.3	15318.3	28804.3	28601.5	24969.8	18411.2	39520.3	5
P06800	_RDPPSDPSPLEAEYQR_	0	9874.7	5656.17	8328.15	0	10849.5	3957.68	4245.52	19931.6	2501.21	5368.28	24544.1	37073.5	42150.7	34486.2	43361.8	71849.6	88676.2	52692.4	72881.1	82425.6	60279.7	68305.8	85233.8	5
P06800	_SSNLDEQQELVERDDEK_	22239.2	57340	50921	44075	20944.5	77425.6	30381.3	37658.1	93095.2	30785.8	36236.9	108091	135670	149717	149475	173125	274666	396417	225134	262989	368741	240049	231112	376749	5
P06800	_SSNLDEQQELVER_	6916.07	34798	25033.2	22558	13680.6	52983.8	16152.3	18505.5	41152.2	16656.5	19964.6	36686.1	87825.3	85523.4	82818.1	69217	164173	182106	102295	200212	148951	131670	158412	146907	5
P06800	_TFYILVVR_	2346.8	6450.45	12256.5	11481.3	5311.72	34266.3	3778.33	10891.9	30781.2	0	7322.78	29419.8	41618.3	49810.7	52509.7	95646.2	128378	191829	88473.7	127717	209809	113588	83209.8	151313	5
P06800	_TLVSWPEPVSKPESASKPHGYVLC[+57]YK_	0	0	0	0	0	6620.94	0	0	19717.5	0	2231.69	17664	14013.7	19693.9	31782.4	49534.2	70181.9	109641	44681.5	55702.7	114421	76602.9	35459.9	104913	5
P06800	_TVYQYQC[+57]TTWKGEELPAEPK_	0	5573.93	0	0	0	3427.02	0	5229.47	7596.38	0	0	11993.3	9313.74	23559.7	12812.9	25977.1	39411.9	59045.4	14120.3	33187.9	56038.4	41122.3	19649.3	46492	5
P06800	_TVYQYQC[+57]TTWK_	0	19718.3	10554.5	8799.07	5340.45	17661.2	4762.54	15180.5	26198.3	5323.85	11413.4	32999.2	23307.4	49174.1	41300.7	43469.6	91468.4	113389	41178.5	75787	96801.5	67956.2	53725.1	108998	5
P06800	_VDVYGYVVK_	22076.7	58578.4	51659.5	44337	23695.6	92353	28184.4	46186.4	100028	25245.5	41697.1	122411	124866	155870	161019	178936	341928	446258	232859	292759	395620	258720	207109	367759	5
P06800	_VELSEINGDAGSTYINASYIDGFKEPR_	0	0	2420.2	3671.61	0	3639.3	0	0	15827.3	0	1352.76	10696.3	12947	17817.4	25594.3	31425	35894.1	61263.9	29227.4	22137.7	79391.8	39982.1	22986.8	70333.6	5
P06800	_VFSKFPIKDAR_	0	6434.88	4493.61	8724.94	0	3782.03	4506.76	3882.1	3563.6	6846.66	2275.25	9895.28	14581	22226.4	13124.8	49277.8	53611.3	44136.7	27734.2	40672.7	52370.4	68758	47782.8	54171.2	5
P06800	_VFSKFPIK_	0	4827.1	0	0	0	7731.79	0	2117.42	9037.42	0	2883.56	10661.8	18379.1	19793.6	16820.9	30257.9	30570.6	58444.4	29165	33625.8	53979.1	32187.6	33685.1	49164	5
P06800	_VNAFSNFFSGPIVVHC[+57]SAGVGR_	0	0	0	0	0	0	0	0	0	0	0	0	4190.79	6309.72	10858.8	6516.55	10863.5	19115.7	0	3585.31	35875.6	13879.6	0	14259.3	5
P06800	_VPLKHELEMSK_	0	8942.65	11664.2	5292.82	0	17754.5	8232.5	8996.01	21248	5967.46	8662.55	20865.4	27764	27912.6	33168.8	39279	61187.3	73995.2	49850.5	46626	57337.6	50835.5	49929.9	77733.7	5
P06800	_VPLKHELEM[+16]SK_	0	8408.8	4784.4	0	0	12166	0	3609.1	5434.18	1768.77	1868.16	7826.22	13783.3	19121.5	22196.9	20617.8	41036	46006.9	21478.9	41057.9	34811.4	21794.2	33818.4	37488.4	5
P06800	_YVDILPYDYNR_	92980.4	181324	163167	154507	75952.1	299489	100957	137352	299242	100523	122843	362474	437085	490234	479126	564934	962687	1280560	681054	907485	1280590	898764	731478	1201200	5
P06800__KRDPPSDPSPLEAEY[+80]QR_	_KRDPPSDPSPLEAEY[+80]QR_	3257.13	2862.54	0	0	0	3468.99	0	0	3646.48	0	0	3515.6	0	0	0	6197.9	24566.2	9579.9	17658.5	16683.2	37281.5	20612.5	20657.7	33771.1	5
P06800__KTNS[+80]QDKIEFHNEVDGGK_	_KTNS[+80]QDKIEFHNEVDGGK_	12854.5	413.003	0	0	0	633.784	0	0	2431.69	0	0	1515.92	2519.38	2031.74	3022.22	4988.65	12132.7	12339.5	6441.19	11221.7	23841.7	14393.1	7454.89	17475.8	5
P06800__KT[+80]NSQDKIEFHNEVDGGK_	_KT[+80]NSQDKIEFHNEVDGGK_	0	0	0	0	0	0	0	0	3916	0	0	3453.09	4089.74	5438.42	4138.43	0	18383.2	20056.3	13688.6	17646.8	24648	18386.4	10964.7	21926.3	5
P06800__NRNS[+80]NVVPYDFNR_	_NRNS[+80]NVVPYDFNR_	14099.7	9041.46	21734.5	0	8583.52	19862.9	13644.1	7299.88	24555.1	214.507	10023.3	26269.7	70822.2	79911	65386	58331.6	61523.5	90484.8	82447.7	104038	123465	98137.1	67144.3	90289.8	5
P06800__TNS[+80]QDKIEFHNEVDGGK_	_TNS[+80]QDKIEFHNEVDGGK_	0	1394.98	0	0	0	0	0	0	2283.76	0	0	1802.79	8203.52	7707.09	6901.94	3673.53	16099	12863.2	9864.72	20874.8	17126	13238.6	17230.8	14768.6	5
P07356	_AEDGSVIDYELIDQDAR_	200345	13995.5	11423.2	23095.2	18830.5	19729.1	8437.32	13585.8	17938	7473.13	9514.65	16531.6	21958.1	17001.4	10645.6	25031.9	9078.11	45054.3	13098.5	16362.9	42381.7	97119.1	7696.13	7474.09	5
P07356	_ALLYLC[+57]GGDD_	38069.2	0	0	0	0	1633.41	0	0	0	0	0	0	0	0	0	3803.88	0	0	0	863.042	4167.75	17941	0	0	5
P07356	_DIISDTSGDFRK_	56496.6	3211.68	1368.88	5476.21	6486.99	6271.65	0	0	3531.37	691.932	0	3639.79	7400.77	4712.56	2390.14	5819.38	0	13078.8	2350.77	3095.44	13044	21897.6	788.295	0	5
P07356	_DIISDTSGDFR_	104176	8485.92	5971.6	11388.1	10359.5	11197.5	4149	6636.28	8921.48	3608.72	6530.12	7564.29	16456.7	9269.77	6705.88	7845.8	5375.84	19938.5	4436.33	10186.2	18092.4	38844.4	0	6296.88	5
P07356	_GLGTDEDSLIEIIC[+57]SR_	109484	2932.13	3196.34	11234.4	5638.47	4640.94	3144.41	6218.88	8425.06	2066.99	5598.82	5401.41	6359.26	6909.73	4103.49	6412	3362.16	23175.6	2335.4	7549.38	34422.1	66612	2467.52	2581.7	5
P07356	_GVDEVTIVNILTNR_	46759.8	0	2520.59	3071.53	0	2856.05	0	3465.09	0	0	0	2886.96	2729.73	2505.14	0	3845.49	0	11084.4	0	2531.33	11234	25563.5	0	0	5
P07356	_KLMVALAK_	33182.4	0	3789.72	0	0	0	0	0	0	0	0	0	8209.79	0	0	0	0	0	0	0	14358.2	33889.7	0	0	5
P07356	_LSLEGDHSTPPSAYGSVK_	516799	0	17544.1	0	0	0	0	0	0	0	0	0	17475	0	9486.64	18708.7	0	22131.9	0	12764.1	0	109214	0	0	5
P07356	_QDIAFAYQR_	567684	52168.9	46650	80796.1	71545.4	63978.6	50377.6	42452.1	53376.2	39645.6	44484.9	53105.1	78370	66886.4	42973.3	89197.7	32782.1	101356	41783.5	47275.5	103077	267128	38693.4	21206.6	5
P07356	_RAEDGSVIDYELIDQDAR_	498631	51840.1	47586.4	76606.4	67544.7	60049.1	46427.1	49891.4	62558	40568.5	40978.9	60048.5	77593.5	65178.1	43199.4	81541.1	41794.8	129480	50066.8	60721.6	123226	270253	35344.1	42092	5
P07356	_SALSGHLETVILGLLK_	78250.7	0	0	3617.22	2042.14	3543.36	1368.21	0	6187.04	0	552.14	1940.82	1983.92	5220.81	1432.5	6447.47	3650.67	15939.2	1704.19	2286.11	33524.1	68596.7	0	1476.7	5
P07356	_SEVDM[+16]LK_	239751	38719.6	33819	45317.9	49299.6	43267.2	11755.8	31465.4	37643.8	23680.8	24864	39607.5	54960.9	43294.3	21319	50307.8	16095.8	76249.9	23009.1	36996.5	49653.3	114422	23882.3	3885.95	5
P07356	_SLYYYIQQDTK_	720070	52014	50078.8	85731.5	78579.1	66494	52589.3	56234.2	65260.5	35135.2	46987	60402.8	86915.5	70273.7	43538.2	99232.7	48660.4	158129	42684.5	55891.4	167197	366151	37540.9	36771.6	5
P07356	_TDLEKDIISDTSGDFRK_	330252	34862.2	36830.2	52059.6	52340.4	50225.3	31820	33555.6	37971.8	22875.6	26294.8	34161.3	50281.9	43406.7	26162.4	65358.9	26140.9	85397.3	33951.3	39570.4	81094.2	191002	25238.7	20831.2	5
P07356	_TDLEKDIISDTSGDFR_	83368.6	4068.25	4968.27	8816.69	6311.41	7218.06	3854.29	4774.56	8826.32	2907.15	3395.63	7262.32	10405.7	8320.88	4113.66	12699.2	4017.18	20448.7	4846.52	7239.46	9186.36	39412.8	2901.32	3139.46	5
P07356	_TKGVDEVTIVNILTNR_	69539	2685.84	2672.85	4965.05	6543.66	5798.73	0	0	2368.31	0	0	2364.98	3936.55	1884.34	1648.34	6870.59	0	10962.5	1384.6	930.165	8584.16	41586.2	0	0	5
P07356	_TNQELQEINR_	834563	105611	92631.8	133682	136485	103047	81752.4	88880.9	98986.8	67831.5	74948.1	89406.9	161010	127148	84713.2	155676	71408.8	212533	81891	116663	191993	465420	71531.5	53988	5
P07356	_TPAQYDASELK_	753597	57830.3	60481.5	95382.8	83326.2	71316.7	58335.5	51622.6	66160.5	42012.4	63345.8	55981	96312.4	86247.1	32643	100819	55577.6	127019	49670.8	59953.2	155349	349188	48003.1	35376.6	5
P07724	_EC[+57]C[+57]HGDLLEC[+57]ADDR_	0	6280.78	1531.1	2361.13	1635.54	2537.99	3636.37	4176.67	4036.14	0	2088.98	3384.28	3001.53	2837.66	2202.9	2851.4	6141.6	6189.57	971.418	2549.32	3971.9	6653.69	1829.67	5301.72	3
P07724	_NEC[+57]FLQHK_	145943	0	0	0	0	0	0	0	0	0	0	8418.98	0	0	0	0	0	0	0	343633	6274.47	6237.42	0	0	5
P07724	_QEPERNEC[+57]FLQHK_	659023	0	0	0	0	0	0	0	0	0	0	2146.47	0	0	0	0	2792.7	6116.01	0	1526070	26191.5	6987.4	0	5591.17	4
P07724	_SLHTLFGDK_	1898990	14127.7	4977.09	7052.33	9292.25	9701.1	0	8664.81	11243.6	3293.41	9615.17	23486.3	7667.3	8298.5	4545.88	11239.5	4582.47	29000.9	1665.27	3925960	123646	104277	5163.09	2542.92	5
P07742	_EYGPYETYEGSPVSK_	0	0	0	0	0	3536.13	0	0	4391.46	0	0	4427.36	0	0	3655.24	0	6280.06	12541	0	339.019	21281.7	1898	0	17218.5	5
P07744	_C[+57]SSGGFGSR_	11071	0	9580.34	12350.3	37503.1	14259.8	19977.3	14520.8	3596.43	14141.1	11353.2	43648.2	17688.8	15495.8	20671.9	34420.6	9677.63	49463.1	30010.3	2713.71	0	50533.8	19303	13771.8	5
P07744	_LRAEIENIKK_	39833.5	0	30346	45180	49757.7	32277.2	43420.3	22410.8	0	25010	24210.2	114857	46142.3	55737.3	49190.1	85234	19637.7	102990	66630.7	4380.79	0	52981.2	33602.8	21165.1	5
P07744	_SLYNLGGHK_	0	0	0	0	0	6603.93	0	0	0	0	0	0	0	0	0	0	0	9022.93	0	2509.43	0	77620.8	1873.26	0	3
P07744	_TAAENDFVVLKK_	38732.3	1188.42	8217.35	41929.7	53672.9	17233.2	32997.4	11277.6	0	17521.1	11039	60552.6	30659.1	34157.2	20242.4	49004.4	10127.5	63214.3	42494	2754.75	0	49316.2	35274.4	3999.07	5
P07744	_TAAENDFVVLK_	24856.1	0	11536.3	46981.1	6334.81	26897.8	41956	24291.9	0	22852.1	13018.1	97702.2	30750.8	28734.1	26932.1	42741.7	0	77736.5	51772.7	0	4194.62	35127.7	37334.6	6660.26	5
P07744	_TKYEEEINKR_	44762.2	4262.28	7213.61	59898.3	16132.2	30345.5	33231.6	24912.8	0	27741.5	21404.4	77192.7	24105.7	49092.1	37043.9	61222.6	16099.9	93247.4	57080.6	0	3978.21	48024.8	37538	13640.2	5
P07744	_YEEEINKR_	5742.04	0	0	16129	2502.06	6545.76	10143.4	4553.19	0	5352.49	3380.94	25180.6	3691.87	12661.2	9308.18	14410	3265.43	32140.5	14836	0	0	9628.26	10172.2	0	5
P07901	_APFDLFENR_	21487.9	12129.5	22450.5	8474.37	13380.8	50360.2	6035.13	6436.06	43708.7	5384.62	9060.17	32567.7	18010.5	18825.6	34964.5	11982.1	27199.7	49162.6	10443.2	21368.4	72921.6	21621.1	16808.8	51068.8	5
P07901	_C[+57]LELFTELAEDKENYKK_	10386.4	0	0	0	0	7169.71	0	0	8274.42	0	0	5796.05	0	564.907	7322.51	1656.87	7024.37	24172.7	0	0	34546.7	3568.75	0	26933.1	5
P07901	_DNSTMGYMAAK_	10325.7	3282.55	9879.44	0	2640.3	23354.5	0	0	28165.5	2445.61	0	23067.9	7746.21	6154.18	25966.1	15269	17059	51177.6	7905.9	9194.71	54385.6	9507.09	8409.43	50412	5
P07901	_DNSTM[+16]GYM[+16]AAK_	3805.3	3244.49	9669.84	0	3047.77	18747.9	0	0	16442.2	0	0	13822.5	2238.38	6422.19	19687.2	2729.64	8155.35	19669.5	0	5490.26	26439.6	1462.15	3410.94	22561.6	5
P07901	_DQVANSAFVER_	161852	84187.4	150570	56431.9	84085.9	281957	47098.2	39923.2	274965	40292.7	58751.7	229238	111986	112710	282067	126941	184911	455156	97153.2	124614	512187	132798	97843.8	438973	5
P07901	_ELHINLIPSK_	0	0	7969.33	0	0	30227.2	0	0	25099.2	0	0	21849.7	3684.38	2937.35	26155.2	6085.52	13451.2	45758.4	3547.22	4526.78	53491	4327.62	0	46482.2	5
P07901	_ELISNSSDALDKIR_	24620.4	6092.46	11485	4471.7	8265.76	35014.7	2459.33	0	30079.1	0	3926.5	30243.7	8593.81	10660.3	29937.5	19599.1	22818.8	61671.4	11279.8	10766.1	64800.8	15500.3	8048.43	56226.1	5
P07901	_ELISNSSDALDK_	0	62896.5	0	0	0	0	0	0	0	0	0	0	67545.5	0	144386	0	0	0	0	66730.4	0	0	57221.4	0	5
P07901	_FYEQFSK_	107018	48076.1	84746.5	26627.4	46356.3	192204	26544.4	14195.4	169355	19581.5	32045.7	161984	65364.3	63921.5	141986	73809	117526	310199	63663.3	73377.9	322424	82393.5	56446	283012	5
P07901	_HGLEVIYMIEPIDEYC[+57]VQQLK_	2164.92	0	0	0	0	0	0	0	9819.32	0	0	2108.74	0	0	0	4650.58	3655.23	37771.3	0	2877.34	47203.3	5716.45	0	43130.4	5
P07901	_HIYFITGETK_	0	49581.4	82831.5	0	44317.6	188432	23154.4	0	173286	0	28108.3	150106	63367.7	65587.2	137284	74949.5	113693	297823	58774.4	69244.2	342844	71172.2	57570.2	285041	5
P07901	_HLEINPDHSIIETLR_	40640.7	17392.1	37612.4	7515.88	18154.7	101794	5408.16	0	65416.1	3828.68	0	64022.6	25704.6	27472.3	72920.4	29024.4	43249.8	113442	19601	27890.2	136546	31426.2	18992.1	116674	5
P07901	_HSQFIGYPITLFVEK_	54758	22487.5	56980.4	2467.48	23188.2	34937.6	3001.81	1845.43	141977	1107.31	7643.87	100801	26824.7	25515.3	135472	43610.8	74927.7	193353	32044.3	4911.38	313761	32888.5	18317.4	197827	5
P07901	_KHLEINPDHSIIETLR_	30374.5	11259.4	25535.8	5416.21	8939.13	53463	5442.33	0	41468.8	2995.67	0	47739.6	15173	15901.4	46022.7	21678.8	30077.4	76644.9	17272.2	16956.1	96180.9	22878	12359.7	90514.5	5
P07901	_LGIHEDSQNR_	22417.7	7506.31	17557.2	6155.8	11212.5	46784.8	4440.55	3533.01	40624.5	4630.34	7079.5	34935.5	14942.3	15600.2	46568	15842.9	29605.2	76959.8	9901.03	17604.6	76471.4	19841.7	12962	75631.9	5
P07901	_NPDDITNEEYGEFYK_	91437.4	42009.8	69063.1	27728.1	38611.9	164892	24165.3	23563.7	139334	19798.7	29333.3	134331	59793.6	62311.7	138068	68039	100563	243753	52695.4	66549.8	265647	75724.9	46868.2	235336	5
P07901	_RAPFDLFENR_	87805.3	4582.56	11702.5	0	0	91941.8	0	2470.95	94939.5	1732.12	0	76676	10349.2	10621.1	71423.7	17303.3	25520.8	82235.7	7626.55	10684.2	169126	17597.5	8453.55	81681.3	5
P07901	_SLTNDWEEHLAVK_	0	493.078	6530.47	163.457	379.728	20350	0	0	21697.1	0	999.282	17058.1	2199.13	2255.18	17310.8	7041.54	11443.2	36089	3376.64	4256.73	48382.1	5688.22	2142.04	44645.8	5
P07901	_TDTGEPMGR_	53415.7	23185.2	44704.4	14414.1	25706.5	107698	14158.4	0	96684.8	11493.1	17308.1	81710.5	29274.6	36338.8	98074.9	43987.2	64182.9	160575	34563.8	38648.9	179968	63387.6	29165	166750	5
P07901	_YYTSASGDEMVSLK_	28292.2	17114.9	22721	11496.6	10681.8	51636.7	7541.96	0	47189.1	5371.76	6460.68	43020.8	15001.3	14934.6	39149.3	19437.3	37470.6	88748.4	16340.8	19798.2	89670.4	29615.8	12687.8	82219.6	5
P08003	_QFAPEYEK_	10913.8	0	0	0	0	6199.31	0	0	4134.86	0	0	0	0	0	2114.63	0	896.786	3018.44	5674.81	0	9286.34	0	0	6344.94	4
P08113	_DISTNYYASQK_	81514.5	8786.17	13717	7359.3	5629.74	46611.4	5745.22	3740.76	36317.6	4322.94	4264.34	31791.8	21711.1	15177.4	39544.2	8941.3	34787.2	65790.7	23607.7	22717.9	85401.7	25346.6	18308.3	74107.9	5
P08113	_EAESSPFVER_	116092	5091.31	16207.4	5350.79	7941.57	48563.4	4663.82	2078.68	46858.7	4261.87	5858.08	41474	26078.4	22012.8	48529.2	28947.6	37624.7	90478.8	31116.9	31661	112436	34264.4	22519.3	99876.7	5
P08113	_EEEAIQLDGLNASQIR_	6622.47	0	1805.51	0	0	23677.3	0	0	10445.8	0	0	6705.05	5451.67	3685.47	16847.1	3322.54	12757.2	26958.7	4902.04	8878.21	33754.8	6440.48	4545.18	24769.3	5
P08113	_EESDDEAAVEEEEEEKKPK_	21455	3212.42	2741.57	0	1145.33	27996.4	0	0	19301.2	0	0	11490.1	2028.39	5273.35	15347.7	3009.8	20750.7	49366.9	7703.83	11598.6	51291.5	14005.5	7580.97	43623.6	5
P08113	_EVEEDEYK_	67341.6	4303.07	8883.36	0	4622.58	33152.3	4003.93	1862.11	21746	0	6286.33	20698.9	13360.8	11295.9	31004.9	16218.7	21314.2	44700.6	15554.2	15706.8	53073.3	21621.3	13268.7	54815.4	5
P08113	_FAFQAEVNR_	58060.5	0	0	0	0	22576.6	0	0	15906.9	0	0	16750	2689.84	0	14831	0	14613.1	38299.6	4309.63	8793.56	60646.7	4926.43	0	53549.5	5
P08113	_FQSSHHSTDITSLDQYVER_	0	3023.07	8352.53	1341.68	2911.12	31903.5	1982.01	364.869	20810.2	482.594	2656.9	20123.1	10631.1	10576	26948.1	12898	18634.6	42573.6	12506.1	12759.2	53348.1	15423.5	9017.94	44730.1	5
P08113	_GLFDEYGSK_	122183	0	13735.1	0	0	50172.3	2876.98	0	32975.8	0	5093.55	30440.1	13165.7	12863.8	48511.6	13214	33461.4	55529.8	21004.5	23300.9	92824.3	20499.7	14336.5	79463.4	5
P08113	_GVVDSDDLPLNVSR_	160173	16700.1	27345	16093.3	13782.2	89914.5	10095.5	10776.9	69305	9116.9	17093.1	58504.6	29511.1	31576.9	72894.1	41244	54493.9	130196	42566.5	41135.4	173427	55560.9	32618.3	122631	5
P08113	_LGVIEDHSNR_	29376.5	0	2057.47	0	0	13733.7	0	0	11269.2	0	0	9870.05	2850.04	3132.74	21447.5	4241.76	10810.8	32063.5	9408.85	4901.71	29190	7206.25	1938.38	28266.5	5
P08113	_SGTSEFLNK_	85448.6	7447.77	12654.9	4009.27	6406.32	40312.6	5795.59	3608.2	32203.8	4405.28	6409.85	28994.3	19359.7	14612.7	42484.8	14527.7	27315.8	54530.2	20320.1	22653.3	72429.9	14849.3	18470.6	66335.1	5
P08113	_SGYLLPDTK_	138039	7843.82	14198.9	6954.77	11716.4	53625.2	4604.34	862.635	0	8585.37	11373.2	2656.46	27931.8	21914.3	49233.2	0	0	4871.54	23957.1	26643.8	89015	0	27165.7	51230.9	5
P08113	_TETVEEPLEEDEAAKEEK_	25955.2	0	9997.52	0	0	31690.1	0	0	29093.1	0	0	24988.4	0	0	21137.7	15935.8	19151.8	55546.1	17849.7	18282.8	72083.1	14710.3	9730.7	67689.2	5
P08113	_TETVEEPLEEDEAAK_	0	0	0	0	0	21652.2	0	0	8978.67	0	0	524.266	4448.09	0	14901.3	0	21061.8	42054.6	2017.84	13224.8	31332.5	3465.08	0	6224.75	5
P08207	_EFPGFLENQKDPLAVDK_	535746	0	0	0	0	0	0	0	2880.02	0	0	15843.6	8302.15	0	0	3568.87	7848.7	29981.8	0	0	14849.9	54937.7	0	3723.76	5
P08249	_AGAGSATLSMAYAGAR_	60513.6	0	0	0	0	5347.95	0	0	0	0	0	0	0	1801.16	7804.65	3337.1	14453.9	0	0	0	23981.9	20052	0	0	5
P08249	_AGAGSATLSM[+16]AYAGAR_	43671.2	0	0	0	0	5654.39	0	0	0	0	0	0	2750.58	0	2629.48	0	0	9648.8	0	0	22465.4	9620.57	0	7599.82	5
P08249	_ANTFVAELK_	119747	0	3063.41	5033.65	4783.52	19913.4	7716.47	2108.51	9861.47	0	2992.41	14959.9	10436	3416.34	7510.29	8321.82	4645.62	18045.9	5290.76	2358.81	37533.4	30097.4	0	30992.5	5
P08249	_GC[+57]DVVVIPAGVPR_	239436	1302.6	1945.69	2171.14	4481.37	10081.6	0	0	6110.61	0	1748.85	5987.27	2036.13	1732.49	3947.71	7123.1	3238.86	14208.1	1802.24	0	38282.3	48073.1	0	19354.9	5
P08249	_GYLGPEQLPDC[+57]LK_	147249	0	0	0	0	3669.14	0	0	0	0	0	0	0	0	2674.35	0	0	0	0	0	23435.5	31226.5	0	8255.76	5
P08249	_IFGVTTLDIVR_	137908	5013.45	0	0	0	14784.4	6527.02	0	14924.8	0	3897.96	12387.2	8419.26	0	7424.63	11442.1	0	27595.7	5426.78	3897.01	60003.4	33405.8	2467.01	32835.1	5
P08249	_IQEAGTEVVK_	241911	0	0	13986.7	0	30365.4	15392.1	0	25593.1	10090.1	5153.23	29598.3	19616.5	0	15844.4	10662.6	13271.4	28999.9	17073.2	0	84864.4	41614.6	0	62318.3	5
P08249	_KGEDFVK_	63713	0	4670.03	4350.15	3851.22	14644.6	0	4394.26	15583.1	0	2229.96	0	6354.71	4522.81	7809.57	7410.94	0	19224.7	5354.65	4375.23	37892.1	15138	2959.6	27187.1	5
P08249	_TIIPLISQC[+57]TPK_	192472	0	0	0	0	7342.57	0	0	0	0	0	0	4238.97	2879.13	3755	5396.69	0	0	0	0	17369.7	0	0	0	5
P08249	_VAVLGASGGIGQPLSLLLK_	44957.4	0	0	0	0	2539.62	0	0	0	0	0	0	0	0	0	0	0	2561.02	0	0	24416.5	10323.5	0	7493.05	5
P08730	_QSVEADINGLRR_	196414	181457	144714	251455	236388	206828	189281	114909	202728	106212	147482	155013	228413	322820	112568	330881	134547	552725	150587	178764	436581	560376	123118	134306	5
P08730	_QSVEADINGLR_	971852	863850	900619	1503530	1264470	1190910	960475	944239	1037820	631913	943604	997905	1198560	1495750	559752	1259270	680324	1897120	815340	824319	1446770	2034280	648334	471549	5
P08730	_SEMEC[+57]QNQEYK_	13211.6	0	3105.7	14353.9	0	10146.1	22239.2	12001.8	0	22564.5	16389.2	49460.5	2442.04	17922.1	41383.2	55535	24023.6	68592.1	41347.5	2201.45	7497.63	23072	15463.9	3452.98	5
P08730	_SEM[+16]EC[+57]QNQEYK_	0	0	0	0	0	3757.47	1428.53	5633.2	0	2158.43	0	7185	0	583.242	1537.76	4044.63	0	12816.9	2867.86	0	0	6010.63	7444.45	1034.16	5
P08730	_SLLEGQDAK_	320052	35410.7	191113	269084	230347	109106	149051	123912	0	150359	114567	269286	322948	263074	288378	415855	186757	416268	254840	98449.7	29532.6	357412	271511	71674.6	5
P08730	_TEITELRR_	16876.4	0	11324.4	14673	14722.5	6029.15	5672.75	4445.37	0	6584.66	4585.45	18839.1	10548.5	10057.1	12296.7	17950.3	4982.08	21910.6	9981.86	2964.47	2061.72	15726	10003.9	3102.24	5
P08730	_TLQGLEIELQSQLSM[+16]K_	0	0	0	2980.14	0	0	0	0	0	0	0	0	1770.83	0	0	4531.65	0	14139.1	0	0	0	10679.6	0	0	5
P08752	_AMGNLQIDFADPQR_	0	0	0	0	0	52426.1	0	0	0	0	0	0	0	0	69666	109164	0	234998	52160.4	0	351570	157077	0	203456	5
P08752	_AM[+16]GNLQIDFADPQR_	0	0	1710.08	0	0	2759.95	0	0	2382.6	0	0	0	5541.04	4446.37	8227.91	5124.67	8900.93	22140.4	6608.23	12619.5	15893.7	10430.8	3324.12	12847.5	5
P08752	_IAQSDYIPTQQDVLR_	105283	47858.7	88305.7	36900.9	28915.1	85860.7	28404.5	38317.2	100418	18637.9	31820.6	102051	149923	135788	189180	162942	222345	346002	132754	165690	330595	221210	115704	292614	5
P08752	_IIHEDGYSEEEC[+57]R_	17159.1	6143.66	7015.3	1164.08	4287.9	5626.25	1825.04	4083.54	14556.5	0	3038.17	15698.7	17001.3	21423.4	24905.1	23130.9	42704.6	58485.8	16539.9	26994.7	49401.1	34920.2	15858.7	48809.7	5
P08752	_LFDSIC[+57]NNK_	43005.9	16687.3	18140.5	0	4259.1	12870.7	5922.49	6286.39	30426.4	0	11475	32422.9	38903.7	39780.5	52126	50848.4	88669	98771.9	36809.4	52121.8	96232.8	62309	29030.1	87702.1	5
P08752	_LLLLGAGESGK_	255812	108400	182374	95567.8	84559.7	187901	86477.5	83257.8	207647	73132.5	83733.1	229676	375660	322241	363611	368680	461537	816419	322050	328438	651938	456670	258768	608921	5
P08752	_M[+16]FDVGGQR_	12803.1	4682.64	9362.44	0	2644.53	15214.5	0	4084.08	4466.2	0	3924.07	7003.09	18704.4	24666.3	30711.9	19455	29505.1	28712.6	17111	23615.1	23179.3	18761.6	20628.2	17379.5	5
P08752	_SREYQLNDSAAYYLNDLER_	12491.5	0	4018.24	0	0	7380.32	0	0	57015.1	0	0	27079.3	21389.7	14931.9	18995.6	32253.4	68751.3	106086	26308.2	29060.4	272555	82339.3	24152.1	125975	5
P08752	_TTGIVETHFTFK_	12950.3	2512.08	6073.89	0	0	7789.23	0	0	10689.7	0	752.021	11144.9	16159.5	11936.8	27300.9	21433.5	30670.4	66056.8	13688.3	21256.5	57431.6	28038.6	11674.9	50044.5	5
P08752	_YDEAASYIQSK_	7020.86	2364.31	7560.33	2316.25	1386.72	6257.97	2042.49	0	6927.07	1491.71	616.243	7416.85	19158	12280.9	16944.3	10035.3	23978.9	30908	12119.2	17507.8	31100.4	16609.5	12654.6	21235.8	5
P08920	_LYQGETLLNSLPQK_	3133.42	2269.83	7696.24	2957.89	1363.98	10565.6	0	2059.09	16628.5	0	2589.29	16780.9	20277.5	19008.9	26089.2	20199.9	35803.4	58257.7	20994.1	23726.4	58212.2	31260.8	17088	55440.8	5
P08920	_RPPPSGTQIHQQK_	0	0	0	0	0	0	0	0	0	0	0	0	1143.42	963.556	0	0	1965.93	4247.49	0	1256.3	0	0	906.221	3291.85	3
P09041	_ALM[+16]DEVVK_	60448.5	0	0	0	0	0	0	0	0	0	0	0	2407.62	3626.01	0	2063.46	0	7234.67	2173.01	4799.36	0	8152.56	0	0	5
P09055	_GEFFNELVGQQR_	0	0	0	0	0	7794.6	0	0	8930.46	0	0	8707.8	11284.4	11293.9	19976.8	6540.86	15017.3	24168.2	9376.61	9493.44	21775.5	14692.8	7758.86	19347	5
P09055	_GIC[+57]EC[+57]GAC[+57]K_	0	0	2602.6	0	0	0	0	0	0	0	0	4564.1	6975.64	7580.5	15535.2	5896.23	9646.73	15112.9	4553.75	8195.13	8862.78	8842.8	4698.96	15587.8	5
P09055	_LRPEDITQIQPQQLLLK_	0	0	0	0	0	2701.71	0	0	7328.16	0	0	4373.93	10997.9	0	13640	11451.3	8436.86	18037	7516.81	5445.93	26130.6	13151.7	10713.2	26069.6	5
P09103	_ALAPEYAK_	127331	0	8630.72	7559.92	5769.65	21983.5	4531.85	0	21188	0	0	28659.3	13428.6	11646.5	20931.2	15192.6	32048.4	42508	18185.3	14608	70885.4	27801.4	14436.2	35821.4	5
P09103	_EADDIVNWLK_	115105	0	2492.72	1791.2	0	11757.1	1250.97	554.475	10090.2	616.75	995.4	9888.64	2824.76	2369.86	12361.7	3999.73	6155.36	18082.2	5674.01	3807.67	33178.9	16626.8	0	22312.4	5
P09103	_HNQLPLVIEFTEQTAPK_	105302	0	0	0	0	1153.14	0	0	0	0	590.721	0	0	0	0	0	0	7516.31	0	0	18654.3	6724.15	0	5882.21	5
P09103	_ILEFFGLK_	236239	0	0	0	4897.39	4551.9	0	1937.53	13850.4	0	3766.48	11999.5	4802.98	5502.1	14742.1	10634.5	12315.5	38503.6	6474.37	1285.37	52567.2	29334.9	0	36597.2	5
P09103	_THILLFLPK_	78486.2	0	0	0	0	2090.08	0	0	0	0	0	0	0	0	0	0	606.515	6175.65	0	0	9447.75	3485.88	0	4618.41	5
P09103	_VDATEESDLAQQYGVR_	74891.6	3358.37	5870.13	2727.81	2519.83	17556.7	1359.81	1249.14	14750.5	0	1605.66	12742.2	7960.6	4468.8	16520.6	8798.1	11589.8	22608.3	7839.86	7079.51	35719.9	13593.2	2954.05	25840	5
P09103	_YQLDKDGVVLFK_	53347.2	0	0	0	0	4527.72	0	0	1985.59	0	0	2328.26	847.631	0	2042.18	1604.44	0	9904.57	1788.17	0	14796.7	6659.4	0	9374.41	5
P09405	_ALELTGLK_	122504	161481	300789	114422	92767.7	433225	141411	113903	407687	115113	133743	401835	153228	144974	314122	146874	193009	614255	172184	161656	530467	197410	122593	525176	5
P09405	_EAMEDGEIDGNKVTLDWAKPK_	2007.79	3802.36	13782.4	0	0	19222.1	3369.99	1579.83	29561	2926.45	3891.57	27163.1	3457.76	1446.06	14191.8	7535.23	10219	48478.1	7850.62	4249.49	48401.4	12131.9	1982.32	48378.5	5
P09405	_EAMEDGEIDGNK_	10802	14033.5	31289.5	14369.6	8218	48995.2	18173.4	11562.8	57685.8	14777.2	14314.5	46677.3	22467.5	15216.1	39022.7	15669.3	27150.1	82574	20183.7	17469.3	71026.9	27873.2	13014.4	74731.6	5
P09405	_EAM[+16]EDGEIDGNKVTLDWAKPK_	0	3657.96	12910.2	0	0	22170.2	2957.68	0	15780	0	3668.51	19185.1	3953.63	56.9985	11417.7	4413.73	0	22679.3	4324.5	3198.51	20491	7145.89	3911.01	19094.8	5
P09405	_EAM[+16]EDGEIDGNK_	6447.02	15768.7	25111.6	9238.45	6298.35	36986.5	10998.4	8398.26	25139.8	8610.38	11445.5	23979.6	14403.2	11905.5	28763.3	5693.36	13750.2	33773.5	7648.04	13928.5	28134.9	11904.1	12001.5	29017.3	5
P09405	_ESFEGSVR_	9950.89	17355.7	31310.9	12548.7	7476.5	52644.9	14267.4	10832.7	42787.8	13400.4	16924.1	33314.4	20426.8	16724.6	37719.7	11032.8	19292.1	48843.2	20785.2	20198.1	37894.3	19762.7	13723.5	46637	5
P09405	_ETLEEVFEK_	68180.6	127569	231505	96172.7	72701.4	345443	117493	90848.4	357018	99259.2	112305	354095	130038	110643	231539	131131	167645	555717	143606	129699	470169	164634	96443.8	462717	5
P09405	_EVFEDAMEIR_	16627.3	27702.8	46928.7	18197.3	13833.8	91381.3	24110.6	16521.1	84358.1	21036.7	18839.8	70922.7	29697	27392.4	62232.1	25795.4	44216.2	132720	30824.8	31387	121076	38787.1	18979.4	112954	5
P09405	_EVFEDAM[+16]EIR_	7099.99	18637.4	22979.2	0	9355.77	39427.7	10536.4	9007.42	24180.5	8826.35	10818.9	19495.7	13360.5	16694.8	21215.6	0	14154.2	34653.1	10764.8	9643.68	23973.1	16954.1	10151.6	26084.3	4
P09405	_FAISELFAK_	75932.7	140651	215943	93833.6	65362.9	341047	99662.2	106966	422893	81866.7	99765.9	393734	105589	112869	289387	135621	193464	608258	145763	33433.9	646140	199468	84789.2	558641	5
P09405	_FGYVDFESAEDLEK_	31975.1	38065.5	69962.7	43546.5	18088.3	121992	34011.3	35277.5	163637	32163.4	36027.4	139837	42990.1	31066.4	102211	55564.4	56041.6	288673	46129.9	40422	290026	78415.1	29919.9	224759	5
P09405	_GFGFVDFNSEEDAK_	104194	116298	203920	106033	59054.3	356883	119135	96105.7	360702	113647	99504.6	334938	114454	101570	263072	127846	166496	561205	145375	119038	538349	172482	86793.3	500484	5
P09405	_GGGGDFKPQGK_	0	4222.21	10423.5	2539.27	0	17832.6	3250.53	3672.36	15333.5	2523.11	2643.4	15889.1	3024.89	3645.13	13955.5	4690.84	6449.37	32394.9	3960.47	3701.67	23598.5	5428.45	3610.7	28047.7	5
P09405	_GIAYIEFK_	90496.3	107093	173724	80519.2	57435.8	287642	95272.3	75923.7	278047	71948.4	75104.3	301223	94918.2	86720.6	179906	111317	140297	475575	108718	106474	412740	146749	73128.4	373652	5
P09405	_GLSEDTTEETLKESFEGSVR_	39204.7	46577.3	84482.7	50276.3	22915.9	160686	48818.4	42565.9	184059	48129.5	40026.2	175639	53226.2	45826.8	120829	75205.4	76191.3	349365	65241.4	58665.5	293924	94851.6	37801.5	275745	5
P09405	_GLSEDTTEETLK_	23226.7	47908.6	84350.3	33301.9	28228.5	113414	33905.9	23403.9	106530	31518.4	42261.9	95709.9	56930.8	39026.2	84061.2	30263.2	53446.9	168780	38641.1	47966.2	136548	55805.6	37610	128577	5
P09405	_GYAFIEFASFEDAK_	4423.62	2415.29	7304.05	5460.18	0	13038.4	0	4201.04	39987.1	0	0	23813.7	1861.14	0	17179.2	7553.02	7260.95	78309.5	5625.64	5617.35	114028	16227.7	0	66514.2	5
P09405	_IVTDRETGSSK_	0	0	3955.13	0	0	0	0	909.814	3899.06	0	0	0	0	0	4312.76	0	0	11914.6	0	0	9442.85	0	1553.79	10868.3	5
P09405	_KAAVPTPAK_	0	9141.12	20545.2	7043.56	0	29266.8	7031.86	5066.74	29657.8	5820.76	6868.7	23956.7	11091.2	7606.2	22136.7	9944.04	11192	45529.3	9808.56	8713.52	53301.4	12866.8	5903.97	42992	5
P09405	_KFGYVDFESAEDLEK_	8340.48	9117.5	21503.9	6322.29	3991.51	40200.7	6383.62	7052.61	37202.4	7235.02	6917.27	39232	7756.62	6113.25	24866.5	12585.5	15395.2	71183	13974.2	11170.3	63504.7	17083.3	6276.67	60727.2	5
P09405	_LELQGSNSR_	98118.6	130022	242288	99371.2	77128.1	330434	118282	94847.1	329418	97789.9	110620	312499	121889	113094	258514	134328	160361	530233	140240	125438	458183	162589	100760	428673	5
P09405	_NDLAVVDVR_	114242	132814	249166	97558.1	76891.5	353484	119187	99968.9	354226	103075	116885	361692	130101	119048	296301	124142	168003	485523	147001	136456	447997	150334	102253	477911	5
P09405	_NLSFNITEDELK_	12262.4	33194.3	38532.9	20516.7	12820.2	91302.4	18614.1	21768.6	83972.6	17293.8	15661.3	52619	25192.6	21930.9	56576.4	30755.1	42343.3	156170	25987.9	31067	167308	41550.1	18183.4	117717	5
P09405	_QGAEIDGR_	28891.1	37249.2	76261.4	31075.6	24435.9	100012	36490.8	28187.7	98817.9	31360	34084	96058.6	38996.3	39586.1	85174.1	34486.4	43069.4	153926	45515.7	39119.2	121340	45477	32829.2	133046	5
P09405	_QKVEGSEPTTPFNLFIGNLNPNK_	0	6082.74	20106.7	0	0	0	7255.95	4743.61	42305.1	4309.73	9073.68	38487.9	6143.82	4754.5	23503.9	11139.2	16965.1	59083.4	11113.9	2932.19	67902.9	14554.9	0	58635.8	5
P09405	_SEADAEKNLEEK_	1389.94	24532.9	44912.2	16769	11373.8	60005.3	22686.6	17456	63634.6	16471	20465.3	68996.3	23389.8	23025.1	47570.8	28857	29846.2	112490	24853.9	29000	97981.1	33104.2	19947.7	91147.5	5
P09405	_SVSLYYTGEK_	85210	169079	301864	121426	88071.7	388764	129254	99896.9	404005	120316	134539	376749	165756	136506	332180	147974	203567	630107	172690	177405	554585	198773	126944	525545	5
P09405	_TLVLSNLSYSATK_	31897.1	67442.3	166945	46940.3	27849	258301	61877.5	42678.4	41540.1	37179.3	53040.7	259333	42300.2	35593.4	182919	77004.5	119176	501711	81085.7	0	470425	123623	5268.46	418700	5
P09405	_TSTWSGESK_	19545.8	40809.9	68264.7	29748.6	18027.7	101779	29834.9	25529.8	102351	28382.2	33617.4	95803.3	37736.3	32801.9	99072.5	41230.7	51135.5	180058	38006	34560.2	153161	43675.8	27662.5	166986	5
P09405	_VEGSEPTTPFNLFIGNLNPNK_	11727.1	8128.02	38194.1	8386.45	7193.88	57225.7	13134.8	12510.4	87134.2	10057.3	17552.8	53229.7	14568.4	16783	47452.2	8576.71	26455	116728	25591.5	13785.2	132229	24203.7	10696.4	86354.4	5
P09411	_AHSSMVGVNLPQK_	83787.2	0	0	3838.24	1893.35	11082.9	2773.48	1480.43	6398.77	1311.97	1606.64	7110.3	4806.5	2118.63	3216.78	7081.95	3679.81	21211.4	4860.64	5254.28	36300.7	19548.1	1653.12	24387.3	5
P09411	_AHSSM[+16]VGVNLPQK_	102512	0	0	4398.84	0	8214.11	1114.66	0	3002.38	0	0	5099.63	9028.03	0	5148.8	5554.08	0	9049.68	2893.68	0	43347.5	15965.2	0	27260.1	5
P09411	_ELNYFAK_	259592	14374.4	15775.7	25435.6	16742.4	47682.7	17005	9296.23	32309.7	13620	13144.7	38037.2	30533.7	15237.9	28730.1	32378.3	22505.4	56640.9	26683.3	18748.1	102523	58983.9	9759.03	69957.7	5
P09411	_FC[+57]LDNGAK_	166699	7374.33	7422.23	4065.03	10103.9	12846.2	4108.31	5676.81	15039.3	4398.72	8501.95	19382.1	10121.2	7053.46	15557	16603.4	14521	36436.7	8369.79	11672.7	61251.5	30221.6	2930.81	43081.7	5
P09411	_FHVEEEGKGK_	23008.5	0	0	0	0	4519.68	0	0	2848.75	0	0	2836.44	3413.74	0	0	4609.08	2632.86	8346.64	2004.17	2334.39	12525.5	8826.79	0	10339.1	5
P09411	_FHVEEEGK_	60706.6	0	0	5875.44	0	12565.4	1803.28	0	8090.09	0	0	8647.08	6909.91	0	9288.74	4436.97	0	16428.6	6455.02	0	21092.4	11792	2208.23	24662.5	5
P09411	_GC[+57]ITIIGGGDTATC[+57]C[+57]AK_	455579	9362.59	11487.1	8733.66	14784.5	18612.8	4793.8	10522.4	16451	0	10978.9	16691.9	9121.48	10817.4	12411.5	24732.7	16598.2	43633.6	6963.96	10264.4	72298.3	94288.7	1635.32	40989.6	5
P09411	_ITLPVDFVTADKFDENAK_	352944	11591.2	17531.4	38488.2	15656.2	54838.6	22444.3	14173.6	59513.8	13308.2	14182.6	51907.9	34483.9	10549.6	40818.9	47052.3	26179.9	94171.1	33189.9	11126.2	227914	74540.4	11839.2	135617	5
P09411	_LGDVYVNDAFGTAHR_	277038	15894.3	20813.1	31611.6	19321.1	61033.8	22004	14344.2	43433.2	15862	15751.8	44431.2	35110	17319.4	35541.1	34742.6	26975.2	67922.5	30524.7	22750.4	129380	65535.9	13255	87635.3	5
P09411	_NNQITNNQR_	0	0	6316.28	0	2840.37	19863.2	0	0	22865.2	14650.3	0	6913.42	0	5542.44	7845.5	0	0	40342	5526.82	6950.16	36916.9	4600.42	2398.29	73876	5
P09411	_VLPGVDALSNV_	0	0	0	0	0	4680.29	0	188938	13705.1	0	0	19473.3	20142	0	6439.12	33594.7	4021.07	24055.5	11483.5	0	108870	42611.6	0	57193.4	5
P09411	_VSHVSTGGGASLELLEGK_	93508.4	3678.01	3765.76	8054.08	0	17259	3964	0	10732.6	2709.23	3170.53	8948.54	8695.91	5097.58	7569.82	14593	3984.88	24158.8	4255.18	0	39672.5	21370.4	0	25462.2	5
P09411	_WNTEDKVSHVSTGGGASLELLEGK_	51006.7	0	0	0	0	0	0	0	0	0	0	0	0	0	0	0	0	3786.33	0	0	13452.7	6414.98	0	6121.77	5
P0C0S6;Q3THW5	_GDEELDSLIK_	14712.1	8340.21	22052.1	7648.08	0	51163.5	8138.48	5681.26	40844.2	6680.48	5379.59	42502.8	13233.9	2092.18	29019.7	11766.5	15641.8	71645.7	14637.6	10827	57672.7	18474.2	0	62734.5	5
P0DP26;P0DP27;P0DP28	_DGDGTITTK_	15625.2	44696.1	23243.8	18796	18183.4	48634.7	15686	26654.6	118701	12372.5	16524.5	95480.6	29559	16650.4	46494.8	16501.5	158852	215041	30879.4	25363.3	173998	70346.8	17689.2	128158	5
P0DP26;P0DP27;P0DP28	_DTDSEEEIREAFR_	20599.7	8247.66	10702.9	15748.6	5421.33	6708.66	7400.04	21616.9	58867.7	4881.93	7364.89	77336.9	5493.99	6490.64	12680.2	14385.6	36675	48115.7	15285.3	5629.67	82881.6	24504.3	3452.39	57609.7	5
P0DP26;P0DP27;P0DP28	_DTDSEEEIR_	240298	373863	176661	153998	158591	305283	100437	196132	710704	84390.5	111923	603990	202581	139634	300162	186530	1025630	1433150	211336	214125	1183420	460329	133157	879510	5
P0DP26;P0DP27;P0DP28	_EADIDGDGQVNYEEFVQMMTAK_	0	0	0	0	0	171.174	0	4004.84	27962.7	0	0	14219.9	0	0	4100.1	0	18692.9	47550.6	0	0	87368.9	8247.57	0	33308.4	5
P0DP26;P0DP27;P0DP28	_EADIDGDGQVNYEEFVQM[+16]MTAK_	0	0	0	0	0	2932.83	0	0	12919.2	0	0	9548.91	0	0	0	1150.34	11663.3	29835.5	2076.53	1095.92	41085.1	12759.1	0	17796.3	5
P0DP26;P0DP27;P0DP28	_EADIDGDGQVNYEEFVQM[+16]M[+16]TAK_	22519.7	37924.6	19915	13323	10846.6	34446.1	4209.93	17091.1	107791	0	1923.12	111622	14975.3	8223.27	36579.4	18096	114578	188477	15006.2	16078.2	141647	46941.3	7495.36	112126	5
P0DP26;P0DP27;P0DP28	_EAFSLFDKDGDGTITTK_	100854	192202	103438	87834.7	79832.3	144150	52841.4	130615	446476	41959.9	66231.6	437169	89806.8	69980.4	141410	104950	579021	886339	117799	116408	899799	237979	67347.8	583973	5
P0DP26;P0DP27;P0DP28	_EAFSLFDK_	89099.4	103383	35326.7	31217.6	37607.6	79749.6	17704.5	50066.1	188996	5561.46	23170.6	204353	54976.6	30289.7	38582	14793.7	254340	341824	0	59955.9	375830	123369	28780.7	251173	5
P0DP26;P0DP27;P0DP28	_ELGTVMR_	542405	344490	163030	166624	152721	234406	132216	287211	919972	109645	177528	923430	202114	133120	267326	220544	1229020	1663000	270008	256681	1717360	591266	141556	1116630	5
P0DP26;P0DP27;P0DP28	_ELGTVM[+16]R_	412265	405303	213127	157414	175306	301224	89170.5	177987	710090	83398.2	82601.1	761240	173525	134057	298239	190739	841145	1098960	180782	174090	889492	384675	132760	676510	5
P0DP26;P0DP27;P0DP28	_HVMTNLGEK_	0	10823.8	9578.78	16272.7	5719.71	13193.5	10536.9	14918.6	48848.4	5561.88	8141.22	54806.1	14223.3	5298.47	14111.9	19698.5	69815.9	110576	18117.9	17685.3	116637	41544.8	8570.36	76424.2	5
P0DP26;P0DP27;P0DP28	_HVM[+16]TNLGEK_	41389.8	0	0	0	0	6299.96	0	0	13595	0	0	16802.3	0	4963.48	4296.8	0	16029.7	29231.6	0	0	23446.9	10744.7	0	13511.6	5
P0DP26;P0DP27;P0DP28	_KMKDTDSEEEIR_	7600.31	19174	8415.84	5539.9	7300.25	12928.3	5475.84	18420.8	58940.2	5076.85	7809.47	55213.4	9826.2	5961.26	16868.8	11958.6	94865.2	120679	13591.1	14993	124993	32496.6	8141.74	87777.8	5
P0DP26;P0DP27;P0DP28	_KM[+16]KDTDSEEEIR_	23234	53403.8	28285.1	15375.5	18774.1	37210.2	8120.01	21077.9	89684.8	7375.61	10377.3	91589.1	18380.5	14773.5	37423.4	20398.6	119888	156314	18739.3	23481.3	131727	49664.2	16756.7	95622.7	5
P0DP26;P0DP27;P0DP28	_LTDEEVDEMIR_	0	14003.5	5895.28	0	0	8690.11	0	14449.3	60836.2	0	5625.85	52057.2	9026.22	5304.2	9277.85	10197.2	67830.5	113740	11986.5	11496.9	141208	24409.3	3267.12	84544.3	5
P0DP26;P0DP27;P0DP28	_LTDEEVDEM[+16]IR_	125690	18937.3	7801.42	0	0	8548.75	0	0	56640.8	0	0	43275.8	5945.66	0	9424.51	11826	57853.6	70728.8	12009.8	5659.31	128584	25992	0	68399.9	5
P0DP26;P0DP27;P0DP28	_MKDTDSEEEIREAFR_	4771.73	187.358	2491.59	4472.75	0	0	4891.97	3080.93	47343.8	0	2407.16	18486.5	2898.87	0	2932.19	7545.8	25023.7	48400.7	5180.2	2477.88	77686.4	25501.5	0	54494.3	5
P0DP26;P0DP27;P0DP28	_M[+16]KDTDSEEEIREAFR_	29892.5	25007.9	13830.4	8735.6	9767.97	16822	0	5654.78	56769.3	1687.58	8678.14	106669	7579.03	8592.54	23291.3	14716.1	84453.7	88889.6	12339.9	7691.16	88379.7	28617.3	6030.46	47425.8	5
P0DP26;P0DP27;P0DP28	_M[+16]KDTDSEEEIR_	24637.4	79007.2	27144.9	14707	19817	53525.1	9038.21	29159.6	98011	6180.94	11884.8	100812	23244.4	18620.5	50407.3	24689.9	166818	202892	24362.3	27514.2	146471	53829.9	19078.9	112429	5
P0DP26;P0DP27;P0DP28	_VFDKDGNGYISAAELR_	53095.9	74523.9	44319.9	49107.6	34769.2	71993.7	26637.2	63822.6	214463	23105.9	30588	227097	31459.2	27436.4	68035.1	48228.5	304640	421049	60456.5	30668.3	439042	125142	23700.7	301177	5
P10107	_ALYEAGER_	69031.5	12496.2	50090.4	66954.3	69701.5	23862.9	24203.7	21446.8	9472.94	28034.2	19227.9	53282.7	74235.4	39119.8	33372.3	62169.8	28455.3	52606.2	43350	22232.5	23077.2	82622.3	36635	4893.72	5
P10107	_DITSDTSGDFR_	53808.1	8109.07	23574.1	39806	22855.8	7860.88	12212.6	11400.5	6189.32	15613.8	11170.8	32307.7	33634.3	24118.5	19735.1	36856.8	16006.3	37998.6	27583.3	12428.7	8814.87	40752.5	11903.7	5961.9	5
P10107	_GVDEATIIDILTKR_	10645.8	0	0	9707.93	17403.9	0	0	0	2945.68	0	0	1210.53	14924.3	0	0	5043.45	0	6250.15	1033.49	0	0	23943.5	881.967	0	5
P10107	_GVDEATIIDILTK_	38836.6	0	8289.66	23930.7	10715.9	6478.8	4893.8	6316.69	1632.38	8107.51	4261.87	17121.5	13757.4	13430.9	8500.31	3498.76	9333.14	36780.3	15974.9	2718.04	10934.5	23789.5	4633.51	2824.99	5
P10107	_TPAQFDADELR_	91570.6	8671.1	38830.5	55554.8	38936.7	23535.7	21149	8603.9	11266.6	24911.9	17945.4	52830.9	51453.6	36262.3	28098.5	56000	29323.2	60890.8	41612.9	15949.5	23434.9	64278	19010.2	11962	5
P10126	_DGSASGTTLLEALDC[+57]ILPPTRPTDKPLR_	134660	17071.3	14086.6	11834.4	3636.02	21026.7	6277.7	28205.5	73345.5	5175.97	18144.2	42304.6	19217.2	44791.1	50892.8	23151.5	87433.9	167490	23778.2	58349.9	241056	74755.6	29583.1	151390	5
P10126	_EHALLAYTLGVK_	284815	31614.8	50607.9	36639.3	43421.9	114100	39962.4	38479.5	132140	23226.2	49260.7	86892.5	76872	91734.5	113156	109809	139389	298540	79194	98235.9	340220	155493	89383	251989	5
P10126	_EVSTYIKK_	63437.5	10948.6	15780.1	10101.5	8729.26	22448.8	7712.21	12386.2	26182	7668.24	11912.3	23587.7	20287.1	27925.3	35821.2	29914.3	34777.8	61310.9	17489.2	23464.4	63209.3	41969.9	22316	54254.2	5
P10126	_EVSTYIK_	633027	136996	188620	123186	103144	301946	101742	116099	363962	86694.9	153529	328893	231745	260934	324853	203570	414104	689799	214691	248400	730003	317983	259777	629916	5
P10126	_IGGIGTVPVGR_	1702800	377147	522511	312375	296619	820217	291570	211071	1004730	241251	399298	864660	592630	778347	966685	689247	1190010	2207500	558212	783196	2306940	1008000	707500	1949780	5
P10126	_MDSTEPPYSQK_	35456.6	11223.2	52647.2	38901.2	13748.6	37910	43682.3	20605.1	185049	41433.2	24952.8	51136.5	67905.5	58999.1	78895.1	75985.8	123641	299630	56929.1	82632.2	342293	141632	74508.2	357766	5
P10126	_M[+16]DSTEPPYSQK_	6594.74	30284.2	27777.4	9696.34	10783.9	61043.2	6989.97	18138.3	31677.6	4993.43	25474.9	44151.6	28680.4	38639.9	63939.9	23505.3	59923.3	81149	24957.3	39115.1	65482.1	25683.7	41761.8	58726.2	5
P10126	_QLIVGVNK_	592425	115931	163440	108841	99901.5	225503	87321.7	97090	302850	83149.5	128170	292493	199343	223961	307769	197028	355912	571604	181515	225613	618686	324595	210701	532049	5
P10126	_QTVAVGVIK_	361870	143560	211673	115672	105527	239478	111719	120881	356712	104585	159618	342533	231301	284696	381620	272492	412150	709167	226136	272758	713543	344335	292235	625067	5
P10126	_RYEEIVK_	73557.7	78521.1	110444	55765.4	46569.9	197826	51553.2	73202.1	207863	53791.5	85200.1	225017	114332	148097	232562	141535	294647	563071	127282	150202	515091	194999	145627	478562	5
P10126	_SGDAAIVDMVPGKPMC[+57]VESFSDYPPLGR_	72039.9	0	9021.44	0	0	1992.72	0	5725.25	66764.9	164.769	13104.3	57964.9	6106.9	7074.69	41267.4	30192.6	58003	153518	20111.1	0	228281	95015.1	12236.2	151775	5
P10126	_STTTGHLIYK_	639181	110095	150433	93122.4	98138.8	229200	71503.9	99646.9	273060	69194.5	126091	257290	170370	193684	301850	191960	353841	641575	156411	230736	638421	338748	186695	548551	5
P10126	_SVEMHHEALSEALPGDNVGFNVK_	0	7343.19	25888.3	8396.74	5131.1	49559.6	6052.21	8854.65	58622.7	7437.08	8093.36	58236.2	24481.6	24137.8	61205.3	33021	39004.2	143102	22806	24273.6	157697	47061.8	20184.3	134931	5
P10126	_THINIVVIGHVDSGK_	135436	6121.73	12982.7	7058.15	0	41549.5	4310	11237.9	64218.6	3831.92	6613.44	43465.5	13890.5	14992.4	39324.2	38702.3	48673.8	132664	16129.9	22684.7	258881	70376.5	18226.6	161900	5
P10126	_TIEKFEK_	270029	46279.8	56547.3	40855.6	41855.6	90721.3	34189.8	43902.7	99976.3	31594.1	45792.7	99815.3	71229.6	91836.6	117455	95666	127568	238110	63387.6	89717.4	247488	172358	84238.9	216493	5
P10126	_VETGVLKPGMVVTFAPVNVTTEVK_	297125	89772.5	106190	92842.4	52992	112327	61524.4	93009.5	274643	57065.7	87726.5	196217	124629	151651	263307	193931	253791	563212	133467	142986	860436	306007	151148	547522	5
P10126	_VETGVLKPGM[+16]VVTFAPVNVTTEVK_	99715.7	29861.8	35228.7	18139.4	16582.3	140245	15189.1	20044.7	59841.5	12214.5	21075.6	54823.4	41332.4	58036.2	139240	39640.6	68217.3	110858	28953.8	70054.8	156760	60900	51229.5	207862	5
P10126	_YYVTIIDAPGHRDFIK_	33641.1	0	0	0	0	0	0	0	0	0	0	0	0	0	0	33727.9	0	90376.7	0	0	76046.2	49918.6	0	0	4
P10126	_YYVTIIDAPGHR_	381536	63341.1	73138.8	53528.3	52341.8	128984	39585	46753.7	162811	33956.1	65620.3	155116	95540.2	119302	173107	102290	226048	412257	87700.5	121486	436767	179880	97259.3	355559	5
P10404	_GLDLLFLK_	0	0	1613.53	0	0	0	0	0	3652.91	0	0	3558.19	5210.56	3830.88	5611.27	4672.33	18700.1	34538.5	1060.96	2635.33	30656.4	10134	3699.46	20453.5	5
P10404	_SLTSLSEVVLQNR_	0	0	0	0	0	0	0	0	6196.51	0	0	7215.37	12212.3	8716.05	15860.1	7005.53	29629.1	49803.9	8895.03	12134	40464.5	11668.3	7996.47	34576.5	5
P10639	_EKLEASITEYA_	0	0	0	0	0	3487.22	0	2503.65	6775.55	0	0	4749.67	3902.05	0	0	5646.5	8475.22	14531	5048.19	6558.83	28690.9	7820.94	3448.3	18878.9	5
P10639	_LEASITEYA_	0	1969.27	0	0	0	2070.83	0	0	7813.86	0	0	3762.95	1702.98	2021.56	2227.31	3792.43	8444.16	16153.5	3510.42	6172.96	24778.4	7444.31	2843.25	18618.9	5
P10639	_VGEFSGANKEK_	16198.8	9371.68	3040.71	4824.98	0	2523.04	6266.07	0	1856.61	4069.1	0	4055.58	11023.9	1853.71	4280.24	16519.9	5945.73	13421.8	1146.98	10554.3	10616.1	33560.6	0	5878.09	5
P10639	_VGEFSGANK_	692559	256627	235511	333471	336771	313826	315298	244086	351942	168288	236473	310537	366548	359980	236813	378966	342137	617155	282284	325596	604459	783330	262481	319531	5
P10852	_DAGGIAGLK_	0	0	0	2295.08	0	6998.57	0	0	6345.51	0	0	0	25191.1	25649.2	25145.1	19887.5	27649.9	39670.3	15086.9	24185.7	31493.2	21838.3	23366.1	20263.9	5
P10852	_GLVLGPIHK_	4860.38	9416.48	13614.4	7077.71	4557.44	24597.6	0	5496.11	20683.1	4227.14	8615.86	21692.6	49780.9	53501.3	55154.9	46907	61730.3	88641.8	44023.6	47849.5	78118.7	56383.5	47263.7	79995.6	5
P10852	_GQNEDPGSLLTQFR_	0	9255.74	13735.8	0	0	20997.8	7289.62	0	16216.3	4653.2	6469.83	17687.2	52671.9	55553	60051	54141.2	62071.9	93320.1	43561.5	50823.3	79266.4	63258.5	46217.7	83575.5	5
P10852	_IGDLQAFVGR_	6342.03	7957.65	14063.1	6495.82	4346.94	26246.1	8535.23	4833.96	25054	5943.02	9011.84	23834.8	53978.9	54286.7	53892.3	53666.8	63490.2	93903.3	48284.1	53150	79963.8	61075.2	46865.2	73338.8	5
P10852	_IKVAEDETEAGVK_	0	0	0	0	643.046	0	0	0	3206.18	0	3669.4	0	6965.87	5856.76	7178.76	7031.31	7690.84	18893.2	6794.4	5792.15	14420.1	10869.6	6567.88	11810.6	5
P10852	_LGASNLPAGISLPASAK_	8760.3	12923.6	23537.9	11458.3	5965.01	46306	10135.3	9549.43	33565.2	7620.19	16384.2	36302.5	85250.9	88991.8	87991.3	86204.8	100336	150933	70139.1	86696.3	134220	96960.2	77309.5	116058	5
P10852	_LLLSTDSAR_	5547.53	16276	26617.8	13385.5	9797.97	38835.4	12429.4	11484.3	35167	5878.41	18096.9	41365.3	87825.5	92954.4	78591.5	88338	101288	150208	71021.6	86260.5	125712	93028.3	83333.9	118899	5
P10852	_NQKDEINETDLK_	0	0	0	0	0	1497.91	0	0	0	0	0	0	251252	168398	250024	196988	230015	388529	237805	203318	312601	355765	164528	368019	5
P10852	_QINPTLGSQEDFKDLLQSAK_	0	0	0	0	0	8230.15	0	0	18557.2	0	0	0	16700.6	20976.8	25493.3	21276.5	20201.4	44691.4	18785.1	15330.7	48699.6	24839	16086.9	47682.9	5
P10852	_SHLEYLSTLK_	0	3410.45	3711.28	1151.64	0	9220.67	0	0	6964.16	0	0	7486.88	27465.2	26445.1	28912.4	21502.6	29284.2	42757.8	19869.3	24952	34291.4	24327.1	20258.7	34777.4	5
P10852	_SLLHGDFHALSSSPDLFSYIR_	0	0	0	0	0	0	0	0	0	0	0	0	1503.95	1813.41	3553.66	6276.21	0	9422.49	2669.29	1851.08	12438.3	4764.42	1290.75	6565.87	5
P10852	_TESLVTR_	0	11108.5	12358.9	4423.51	5540.02	26348	8780.2	4198.99	16378.4	3973.59	9077.21	19036.3	39854.7	44298.6	43681	35794.8	45218.7	74968.5	27016.4	42126.2	51798.7	36860.3	35520.7	58623.4	5
P10852	_VAEDETEAGVK_	4473.89	9384.65	10616.7	7112.8	5471.22	21271.8	8981.37	7612.71	17039.8	6125.07	9743.9	10591.9	44181.8	40973.6	37000	32178.3	44300.1	62668.2	33832.1	38548.9	43627.8	40764.6	39766.3	50849.2	5
P10853;P10854;Q64475;Q64478;Q64525;Q6ZWY9;Q8CGP1;Q8CGP2	_AMGIMNSFVNDIFER_	73054.8	16235.5	35350.5	35370.2	9470.2	124456	25661.7	21586.7	164793	24430.6	27301	105858	33073.8	9622.01	83145.4	36065.5	48970.3	361946	55179.3	53055.3	392823	66436.4	7166.61	259210	5
P10853;P10854;Q64475;Q64478;Q64525;Q6ZWY9;Q8CGP1;Q8CGP2	_AMGIM[+16]NSFVNDIFER_	21563.7	0	18962.3	3692.73	616.427	41166.7	0	0	44674.4	0	2814.12	35901.1	5218.08	0	28549.3	13329	13805	96880.1	4808.2	5718.7	79867.5	15427.7	0	70994.2	5
P10853;P10854;Q64475;Q64478;Q64525;Q6ZWY9;Q8CGP1;Q8CGP2	_AM[+16]GIMNSFVNDIFER_	48372.9	10526.3	27517.6	19444.7	1899.39	78794.9	5976.36	4139.56	81454.5	10857.4	5734.24	64298	17954	1409.69	46673.7	9802.53	26192.4	159038	26696.9	16521.6	136429	17551.9	1608.43	116868	5
P10853;P10854;Q64475;Q64478;Q64525;Q6ZWY9;Q8CGP1;Q8CGP2	_AM[+16]GIM[+16]NSFVNDIFER_	170963	99618.2	246212	81612	57562.4	0	72542.4	63780.2	393471	53831.2	74979.4	364488	105820	47787.1	285898	114098	132078	492825	108442	72835.5	436706	140162	39384.7	410731	5
P10853;P10854;Q64475;Q64478;Q64525;Q6ZWY9;Q8CGP1;Q8CGP2	_EIQTAVR_	990833	543045	1031540	459183	303390	1882240	464220	315618	1749550	379191	428597	1693660	631459	239711	1390500	640552	760236	3046570	693499	795401	2514440	866410	227047	2393670	5
P10853;P10854;Q64475;Q64478;Q64525;Q6ZWY9;Q8CGP1;Q8CGP2	_ESYSVYVYK_	278333	209149	425254	181142	111860	818903	152361	139254	756281	137166	174930	593345	227620	89790	524261	222621	304635	1142430	261697	306135	1267720	294745	89390.1	1122070	5
P10853;P10854;Q64475;Q64478;Q64525;Q6ZWY9;Q8CGP1;Q8CGP2	_KESYSVYVYK_	40964.7	36273.1	76890.1	28906.6	16297.2	138938	21145.9	16494.3	126307	20376.8	26425.2	104723	38454.3	14388.4	104246	38114.9	48157.5	229454	44790	53351.3	210275	47766	13070.3	205113	5
P10853;P10854;Q64475;Q64478;Q64525;Q6ZWY9;Q8CGP1;Q8CGP2	_LLLPGELAK_	2278330	1231960	2415020	1054190	725712	4139000	1105560	738499	3822980	932421	975164	3719120	1446130	607644	2555710	1590330	1702340	6242820	1713740	1731710	5335660	1909270	497650	5204200	5
P10853;P10854;Q64475;Q64478;Q64525;Q6ZWY9;Q8CGP1;Q8CGP2	_QVHPDTGISSK_	143856	70786.6	149652	64711.7	39406.9	280587	55589.1	43535.7	266245	50288.9	59302.9	245014	80083.9	35498.9	225697	79815.5	105866	455125	84678	125404	420763	103758	29791.2	433303	5
P11031	_EQISDIDDAVR_	91410.6	50276.6	200047	22849	44270.9	122212	30749.6	0	111980	22842.2	48144.9	92754.3	30836.8	22610	98881.5	28689.2	56026.5	113326	38855	43699.9	182466	41670.3	39991.6	132506	5
P11031	_GISLNM[+16]EQWSQLK_	0	0	13129.2	0	0	8404.9	0	0	7894.46	0	0	4509.14	0	0	7194.01	0	2615.13	29077.6	0	0	40640	0	0	10811.9	5
P11087	_GPAGPQGPR_	15979.7	14122.9	27962	15366.9	16111.7	20226.8	23517.3	11397.9	36387.9	14454.1	25787.7	54018.8	11462.8	147146	37848.9	9462.02	11356.2	40626.6	7854.29	79237.6	0	14923.9	11719	19513.4	5
P11087	_GSEGPQGVR_	0	3649.37	0	5479.98	7969.41	6819.84	5574.27	1086	11677.1	2782.82	14735.9	0	3805.37	65525	1557.03	0	0	12493	3020.32	27772.6	0	0	2728.89	3829.2	5
P11157	_APTNPSVEDEPLLR_	0	0	2357.36	0	0	9549.06	0	1771.18	11183.4	0	2986.86	9557.83	0	0	0	0	7859.76	12762.7	0	0	17450.4	0	0	10277.9	5
P11157	_FSQEVQVTEAR_	0	1225.85	2683.38	0	0	5776.46	0	0	8778.72	0	1813.97	11055.7	1014.7	0	4689.18	3501.92	10919.7	18323.2	2293.62	2344.24	20134.7	5611.46	1306.13	19833.8	5
P11247	_VVLEGGIDPILR_	0	3260.92	6121.99	7958.95	0	0	0	2240.23	0	0	690.973	0	4290.56	0	2154.49	5199.96	0	17266.7	0	0	4439.91	8641.66	1081.04	0	5
P11438	_ALQATVGNSYK_	59697.7	24186.7	26459.1	34658.8	28915	30877.2	28110.8	30494.7	37386.8	15390.6	30572	33336.1	45091.1	52613.9	32594.7	56105.6	53833.6	80911.5	32555.2	46697.9	72760.8	123860	37352.8	55012.5	5
P11438	_EIYTM[+16]DSTTDIK_	0	1038.37	1601.53	0	0	4317.81	0	0	2410.19	0	0	3953.54	10241.6	12153	10878.7	8561.18	14718.1	17576.3	4833.53	13493.6	14504.7	8116.31	10548.6	12326.5	5
P11440	_HPYFDDLDNQIK_	0	0	0	0	0	0	0	0	2123.96	0	0	0	1443.61	0	0	0	1883.8	5045.01	0	666.991	6064	2047.9	0	8260.21	5
P11440	_LADFGLAR_	85726	33779.7	97438.5	36935.9	43456.4	49897.8	24655.9	27326.9	73191.7	23458.5	31053.8	84171.3	120210	107520	138865	99218.3	164380	246631	86597.1	106943	199583	138730	92750.3	191663	5
P11499	_ADHGEPIGR_	61871.3	84114.9	104596	48462.3	64307.8	195605	54765.5	56282.5	183232	41730.8	72287	170500	190652	167197	282309	167550	259620	447418	178229	242226	430914	213168	159423	419448	5
P11499	_ADLINNLGTIAK_	409709	285544	365037	172569	228985	703922	188924	190987	707096	143899	236174	664009	559989	622803	830470	573842	789573	1547680	558913	720040	1769700	703445	514809	1414590	5
P11499	_APFDLFENKK_	1537.77	0	1761.99	0	0	4508.19	0	0	5193.29	0	0	3792.59	5775.77	5543.46	9858.41	3344.69	7521.72	16528.3	1704.22	8760.64	20699.2	6108.02	3084.51	14977.9	5
P11499	_APFDLFENK_	29453.8	35826.2	53482	23698.3	31462.9	93122.2	23968.6	25012.7	87615.9	24044.7	42960.9	65179.8	127270	107397	120931	50039.3	122928	133659	67445.5	159473	166587	111661	103061	138079	5
P11499	_C[+57]LELFSELAEDKENYKK_	27292.2	11536.3	19087.4	7246.2	8377.91	54520	4807.32	8741.77	46582.7	4097.65	10185.7	50406.6	37734.6	31681.3	68398.9	49051.6	72342.4	153423	52384.9	45087.1	176191	66595.8	23154.9	142724	5
P11499	_C[+57]LELFSELAEDKENYK_	0	0	0	0	0	4374.31	0	0	9127.32	0	0	7658.14	3842.31	0	9802.83	0	11408.1	24966.3	0	6769.85	27249.8	20336.6	1677.3	19417.9	5
P11499	_DNSTMGYMMAK_	18180.6	17405.6	23693.7	11999.2	12176	43626.5	13132.7	14523.2	48687	12108.7	14825.3	39538.8	59085.8	43779	55275.6	52924.5	63436.9	124952	61660	47381.7	126864	80572.2	39095.5	115038	5
P11499	_DNSTMGYMM[+16]AK_	0	2888.17	4550.5	0	0	10517	0	2772.54	7451.78	0	0	5949.43	6463.21	8218.84	7460.31	6580.58	14994.7	28381.7	9752.38	15923.4	19904.9	11257.5	12069.2	27767.9	5
P11499	_DNSTMGYM[+16]MAK_	12997.2	0	3558.41	0	0	10208.2	0	0	7627.14	0	1734.03	6162.95	10332.8	11915.7	6637.42	11633.3	21110.3	26124.2	13839.5	17653.6	26014.1	18210.2	13155.9	28075.4	5
P11499	_DNSTM[+16]GYMMAK_	0	0	0	0	0	0	0	0	1107.96	0	0	1304.83	0	0	2257.12	883.842	2880.94	5622.27	0	2403.97	5821.39	3284.69	1490.33	0	5
P11499	_DNSTM[+16]GYMM[+16]AK_	0	11119.3	14797.6	2451	3023.39	29956.5	0	0	27170	0	6908.66	21753.6	22890.8	32199.3	42349.5	19814.5	39721.2	49289.3	23528.7	35234.5	53480.5	22547.6	25788.3	54125.6	5
P11499	_DNSTM[+16]GYM[+16]MAK_	0	7850.12	13942.5	2523.03	2362.69	27974.3	0	0	26907.4	0	6545.43	21189.8	22612.3	31465.2	39115	19213.3	41307.3	52608.1	23465.8	33742.1	47056.8	24267.7	25446.2	54310.5	5
P11499	_DNSTM[+16]GYM[+16]M[+16]AK_	3474.95	6255.53	10345.3	2674.38	5818.02	18441.8	2246.8	2918.79	12116.6	0	7839.88	9729.84	14873.5	20986.2	25597.2	12839	19742.7	23323.7	8309	27781.1	23611.1	11620.4	19223.3	22389.8	5
P11499	_EDQTEYLEER_	173936	119544	165180	82228.5	97034.8	342259	100701	71481.3	290621	74942.7	117600	271058	250714	252095	339325	230758	388197	684595	287893	271310	734382	324602	227483	696147	5
P11499	_EGLELPEDEEEKKK_	143376	166011	248495	104225	141323	410236	112696	101717	416064	90297.3	156270	386942	392465	365913	480991	387047	546058	911953	431488	426535	920046	438808	344387	845465	5
P11499	_EGLELPEDEEEKK_	21772.6	26734.6	40238.2	0	22738.3	70986.7	15216.8	15915.6	66219.2	9576.95	23427.1	56756.5	74762.4	63542.7	95594.9	55830.4	88031.2	146988	62169.5	74322.8	151563	75886.5	57976.2	136622	5
P11499	_EGLELPEDEEEK_	78396.3	111093	128459	58878.6	89759	275428	74543.7	65141.3	203739	64050.5	98069.2	160996	279889	215998	297560	147819	321667	446898	182091	329392	450669	244899	219416	378199	5
P11499	_EKYIDQEELNK_	13508	11916.8	17432.2	3111.84	7834.12	30705.9	6848.4	5240.55	32174	3993.09	9358.76	30688.6	25032.6	27848.3	47861.2	33352.3	41618.2	75968.1	30503.5	33482	80365	36707.1	24545	75867.9	5
P11499	_ELISNASDALDKIR_	72229.3	33882.1	52226.3	20354.1	23496.5	111336	18861.7	19064.7	116457	13558.8	29906	99385.2	74812.2	88262.5	121288	141661	150232	275080	105456	104024	297950	117120	68993.4	263908	5
P11499	_ELISNASDALDK_	244949	180456	250313	104651	136624	511812	107719	106258	480529	86642.1	152507	430943	418731	383471	610023	368418	581539	1117660	443883	495000	1137850	466319	327886	1100880	5
P11499	_ELKIDIIPNPQER_	14637.2	12295.3	10251.4	0	3829.94	36777	6562.29	0	26181.3	0	0	23519.2	27436.6	34303.6	45562.1	44762	45537.8	84026.3	34325.1	29532.9	92268.5	50329.9	21192.7	74046.7	5
P11499	_EMLQQSK_	78040.1	57140.8	83566.4	38676.7	52977.8	156290	39760.1	41400.6	165567	34223.7	50097.8	151902	120553	124997	230331	132885	198151	409746	142168	156270	421679	174535	123228	395436	5
P11499	_EQVANSAFVER_	363768	368857	489191	226632	294072	797502	253325	208476	737486	199320	333629	695921	838543	829388	1022560	816231	1031850	1681620	813630	947645	1674340	937430	719094	1545460	5
P11499	_FYEAFSK_	226635	224496	273772	137218	176320	515336	153213	114676	489196	122987	198771	456292	483404	506723	682707	522218	673619	1079350	558790	575410	1123500	569899	431629	1021270	5
P11499	_GFEVVYMTEPIDEYC[+57]VQQLK_	5273.62	1157.11	1230.42	0	1487.99	6023.64	2497.58	1463.75	17209.3	517.098	2636.35	12026.5	11953.2	8672.85	15874.1	14161.3	17551.9	38471.4	13769.4	17487.2	69920.9	27366.1	6337.57	40394.3	5
P11499	_GFEVVYM[+16]TEPIDEYC[+57]VQQLK_	3180.81	2125.15	5386.63	0	3098.83	0	1051.72	1619.26	9989.72	0	3376.04	11691.3	10698.2	13979.3	18417	16328.7	19106.8	14645.8	7658.5	9437.71	37741.4	19146.4	9867.17	23989.8	5
P11499	_GVVDSEDLPLNISR_	442736	256539	335261	188988	224306	831510	148291	177272	778990	128205	243953	653251	551790	553870	883889	576046	871097	1821870	553076	795441	2215260	689528	514548	1695850	5
P11499	_HFSVEGQLEFR_	18972.8	0	4231.85	0	0	32819.2	2350.66	2466.83	48541.8	0	0	16992.6	13704.6	12218.6	41693.2	37865.3	43115.9	137875	5945.83	27628.1	253994	54406.1	14215	161683	5
P11499	_HLEINPDHPIVETLR_	149183	155553	227457	95669.3	132899	392119	118771	109244	389025	89045.3	143342	327107	370883	365099	501008	363669	500869	745373	355811	473194	831650	449626	322346	672358	5
P11499	_HNDDEQYAWESSAGGSFTVR_	50216.2	21260.6	47024.5	11360	15595	123546	19956	15014.9	159165	11960.9	23304.5	123794	48601.2	48922.7	158244	106931	121308	327068	94521	76042.3	357365	130301	42538.2	358061	5
P11499	_HSQFIGYPITLYLEK_	113157	135710	178425	82402.3	109432	147927	94989	104057	384425	68059.6	117366	296115	316614	303087	488950	388414	487255	800924	353733	226527	1063070	453013	266078	800951	5
P11499	_IDIIPNPQER_	652256	755968	1029620	430720	625351	1817220	563703	502651	1623880	432611	690496	1510140	1739210	1656860	2037820	1576870	2230010	3451710	1741020	1938520	3574650	1878640	1510840	3203210	5
P11499	_IEDVGSDEEDDSGKDKK_	14820.5	1977.15	6007.4	0	0	4803.03	0	2628.81	7217.58	0	0	6099.07	9927.66	10037.6	20071.9	0	10837.2	23751.8	2503.9	4851.19	23396.6	6670.38	4090.19	22608.4	5
P11499	_IEDVGSDEEDDSGKDK_	4024.48	0	1701.1	0	0	1793.48	0	0	1688.04	0	0	0	2966.09	3250.53	5594.03	0	3244.71	6878.77	0	2019.8	6553.6	770.859	1044.49	5663.71	5
P11499	_IRYESLTDPSKLDSGK_	0	2160.6	3845.57	0	0	16033.2	0	0	15452.2	0	0	14348.1	11510.9	13292.1	20917.5	12992.2	21078.2	46254.8	17256	15126.4	38680.6	18818.5	7357.44	38084.6	5
P11499	_KHLEINPDHPIVETLR_	51917.6	84020	87232.7	41805	43391.8	190382	71123.2	64985.8	166494	41906.1	41837.8	126007	133860	186264	198724	196063	244682	437325	195704	203417	374830	223262	186274	423065	5
P11499	_KHSQFIGYPITLYLEK_	0	4978.46	0	0	0	39441.5	0	1810.97	42297.9	0	0	21345.1	29410.1	22905.2	47178	43031	41460.9	115972	43267.8	42986.1	117008	44424.5	27924.4	103713	5
P11499	_LGIHEDSTNRR_	25532.5	35106.9	36385.3	17830.3	18700	73960.1	23223	21783.1	53326.9	15736	25226.4	58790.7	61236.6	56167.1	94056.2	58415.3	75197.8	142207	60346.5	75457	139069	59525.2	56448	128541	5
P11499	_LGIHEDSTNR_	49908.7	55338	62705.5	33009.8	42640.8	120103	36331.4	34983.7	127332	31144.6	47263.2	110637	124976	109911	183256	115194	183252	253357	112946	147821	286350	146490	108730	273023	5
P11499	_NPDDITQEEYGEFYK_	179569	184018	231016	115026	131549	441658	121229	136110	404939	96904.7	151078	382841	411993	380794	571282	421431	581296	932687	405161	518260	1052140	549803	334298	907023	5
P11499	_RAPFDLFENKK_	22668.8	9679.78	30892.1	2361.56	8527.15	27117	3869.91	4635.66	65446.4	2522.42	27353.3	46239	101187	44314.1	162319	96396.8	149504	201628	67231.5	103535	160901	10204.3	17731	50500.7	5
P11499	_RAPFDLFENK_	48048.1	40640	76566.7	8629.47	25230.3	145986	24247.2	22231.4	147320	4137.53	42657.9	127313	116957	119917	188576	128816	197361	352058	150651	154722	366808	131082	105821	366187	5
P11499	_RGFEVVYMTEPIDEYC[+57]VQQLK_	0	0	0	0	0	0	0	0	6747.17	0	0	5764.24	2867.72	2165.91	5616.06	9506.95	9669.23	23103.2	4023.03	1335.41	33070.8	13124.1	2409.67	20195.1	5
P11499	_RLSELLR_	6763.38	6439.35	9211.42	0	3993.07	19602	2836	2045.92	18712.9	0	4064.1	17476.6	18693.7	17656.6	22748.1	19197.6	24948.1	43725.2	17801	21180.3	42169.2	23754.1	14453.1	38065.8	5
P11499	_SLTNDWEDHLAVK_	120655	67249.2	95489	43046.9	49823.4	168968	51482.7	48793	180794	34881	59474.6	165591	151600	152433	219189	176410	227179	386146	183875	194212	424859	225875	115183	362514	5
P11499	_TLTLVDTGIGMTK_	124079	86410.1	122522	61545.2	69598.5	293659	59111.4	69934.2	315155	48017.9	78804.7	263505	224631	227045	368621	258352	399072	837344	269311	291677	894053	370099	200281	766050	5
P11499	_TLTLVDTGIGM[+16]TK_	93076.3	106678	131305	52663.3	79773.7	225009	62686.8	64509.8	182348	46490.1	90866.9	178925	186200	225888	259108	167845	273665	367534	164739	284561	410616	188384	199934	344263	5
P11499	_VILHLKEDQTEYLEER_	65551.9	35750.4	54198.9	25089.6	30029	128585	25387.3	28942.2	120019	18992	30694.5	105634	83617.5	79318.2	113560	126534	129495	274386	90849.5	98006	292268	144591	63187.3	236055	5
P11499	_YESLTDPSKLDSGK_	72241.9	57022.2	86219.6	29514.9	41726.8	157885	28150.3	23689.9	155360	18957	36431.8	140435	138943	128234	191159	163495	191343	386912	144270	164434	422353	140814	105494	316369	5
P11499	_YESLTDPSK_	66747.2	53527.7	88341.1	26242.3	42646.9	159008	29707.4	27100.5	154583	24038.7	52018.2	138679	125209	107265	227674	97378.6	183576	325947	113055	168572	342394	129677	108659	297276	5
P11499	_YHTSQSGDEMTSLSEYVSR_	82228.8	84876.5	105896	54151.8	58728.1	214574	53983	59057.9	206560	44824.8	65745	173140	191473	179279	285342	217656	286446	449100	220657	189140	446485	296363	140198	415196	5
P11499	_YHTSQSGDEM[+16]TSLSEYVSR_	38560.7	79177.7	92784	29382	49744	145631	35600.3	26479.4	112449	26925.1	62938.2	97686.6	130532	148891	194854	105793	182374	188715	116023	199342	202214	111943	129764	170035	5
P11499	_YIDQEELNK_	464809	437993	609907	257727	371637	1106740	316608	298195	991588	237553	382248	906032	909452	866301	1366520	722281	1279030	1885900	872417	1082470	2068720	1006020	877237	1825930	5
P11499__EKEIS[+80]DDEAEEEKGEK_	_EKEIS[+80]DDEAEEEKGEK_	0	0	0	0	0	0	0	0	0	0	0	0	0	0	0	0	2783.5	8944.11	0	0	3193.48	0	0	3753.02	5
P11499__IEDVGS[+80]DEEDDSGKDKK_	_IEDVGS[+80]DEEDDSGKDKK_	13942.4	23345.7	18888.5	14862.4	9502.1	45286.3	21508.2	13188.2	37729.4	14505.2	17070.3	28232	44803.9	46442.7	63735.3	52223.4	69908.1	125387	51626.8	62849.1	91637	63069.6	56499	118055	5
P11835	_AC[+57]QPPFAFR_	0	7968.65	14512.6	0	0	24620	3987.87	5737.48	26330.5	0	9837.65	30822.3	46124.8	64436.1	68306	53356.3	73661.5	113137	43994.8	61435	95910.6	51841.4	40108.1	103718	5
P11835	_ALGFTDTVTVQVRPQC[+57]EC[+57]QC[+57]R_	0	0	0	0	0	0	0	0	1238.93	0	0	0	0	0	5259.72	3743.51	4162.17	20147	0	640.45	24974.3	8977.61	0	20216.1	5
P11835	_C[+57]ESGYIGK_	0	0	0	0	0	0	0	0	0	0	0	2999.21	4315.76	0	6486.01	0	4437.67	12047.9	0	4486.68	7656.96	5983.46	2773.47	10439	5
P11835	_DC[+57]IQSGPGC[+57]SWC[+57]QK_	0	0	2653.51	0	0	4769.21	0	0	5253.89	0	0	5318.37	10121.4	13948.5	19997	13760.6	13856	25963.9	10543	14405	23558.8	16561.4	7941.96	28072.1	5
P11835	_DSEGC[+57]WITYTLQQK_	0	0	0	0	0	0	0	0	0	0	0	0	1216.26	1750.95	0	1521	0	6419.09	0	944.548	6438.67	0	974.93	8326.42	5
P11835	_GDC[+57]DGVQINNPVTFQVK_	0	0	0	0	0	0	0	0	0	0	0	0	2039.05	0	2469.22	0	2880.75	5621.68	0	2484.42	4174.19	2893.98	0	5412.54	5
P11835	_LGAILTPNDGR_	0	12405.7	23355.1	0	0	26151.8	0	0	31764.5	0	0	19071.9	78037.4	91506.4	83098.8	74654.6	101869	93082	59817.4	89414.6	129134	85679	58056.9	81458.8	5
P11835	_LGGDLLQALNEITESGR_	0	0	0	0	0	2298.45	0	0	5609.02	0	0	958.077	3984.79	8643.84	10461.3	2634.92	10318.1	33773.8	3192.71	11444.9	35168.5	6518.37	1856.52	29509.1	5
P11835	_LLVFATDDGFHFAGDGK_	0	0	0	0	0	4689.79	0	0	2803.87	0	0	2836.03	3934.77	2332.56	6222.5	9146.4	7515.2	24468.4	0	0	27447.1	9353.68	3184.92	21460.7	5
P11835	_LSESNIQPIFAVTK_	0	4625.5	3601.44	0	0	9014.82	0	0	7370.81	0	0	0	24479.5	31861.3	37039.2	19399.8	35342.9	55923.7	18535.1	35158.7	60075.8	27117.1	23772.8	46894.5	5
P11835	_LTDNSNQFQTEVGK_	0	5476.75	7721.6	0	1674.6	10904.2	2865.15	2067.26	9447.5	0	4440.32	8726.87	23466.4	30620.3	26156.2	17971.6	34496.7	39444.8	17992.6	32708.7	33201.8	20786.4	24830.9	29634.3	5
P11835	_LTEIIPK_	0	5322.9	7077.17	3783.66	3687.51	14418.7	0	2752.37	11315.7	3682.95	3936.37	12650.7	28116.5	38840.5	31989.4	23308.2	42051.5	44297.4	19974.4	42192.4	42797.8	28967.5	33916.7	42040.2	5
P11835	_SATTTVM[+16]NPK_	0	5302.84	2727.26	0	0	5449.86	927.087	0	4949.75	0	0	4658.3	12568.5	19539	14776	15188.9	25767.2	28662	8420.84	21926.2	13689.9	30682.9	17811.4	20939.5	5
P11835	_SIANPEFDQR_	11017.3	22652.4	29519.9	12968.3	15536.2	45519	14671.1	10217.8	34411.1	12355.8	25203.3	40811.1	86058.4	97854.4	82672.2	77052.5	108463	131418	62897.7	88430.8	121047	86137.6	83648.1	123375	5
P11835	_SNEFDYPSVGQLAHK_	0	0	0	0	0	4178.72	0	0	10612.3	0	4118.22	13889.3	35370.7	59513.7	34286.1	38994.6	46985.1	85781.6	8458.16	28082.5	42184.9	48183.7	39105.9	44062.1	5
P11835	_SQWNNDNPLFK_	0	0	0	0	0	0	8603.89	5335.19	14371.8	0	0	16746.4	19873.4	24587.5	23555.6	18535.4	34071.3	43910	21224.2	28205.7	49107.3	27514.3	20606.9	50358.3	4
P11835	_SRGDC[+57]DGVQINNPVTFQVK_	0	2370.45	7004.15	0	0	10814.9	0	0	10228.4	0	1268.84	12184.8	16869.6	22685.7	27480	22210.7	31840	43025.8	16194.2	23017	38494.5	25517.9	16781.5	43443.6	5
P11835	_SSQELER_	0	5809.95	7810.46	0	0	12042.4	4211.57	0	11884.1	0	6789.66	10799.1	31082	26517.6	27237.5	19038	45519.7	46966.5	15697.6	21625.8	37016.9	27514.4	18581.2	42308.7	5
P11835	_STTGC[+57]LNAR_	0	9943.1	16193.9	5051.73	5295.23	23028.5	6422.22	0	22097.9	4554.28	8320.48	23348.4	35754.2	47732.4	60230.6	44998.6	56639.4	84001.9	33543.9	46386.1	64884.1	50346.4	38078.5	75122.4	5
P11835	_TVLPFVNTHPEK_	0	0	0	0	0	8091.61	0	0	8524.06	0	735.024	7592.83	13509.2	21184.5	24443.5	11442.6	31454.2	43993.5	12231.8	19963	47700.4	16411	13511.7	41891	5
P11835	_VFLDHSTLPDTLK_	1692.89	2252.41	8530.71	0	0	11262.4	0	0	9567.09	0	2197.37	6593.11	22613.1	32548.4	25257.1	20156.8	32986.4	48029.3	20571.7	36060.5	42646.1	23072.8	25645.4	42217.1	5
P11835	_VMASEC[+57]IQEQSFVIR_	0	0	0	0	0	0	0	0	0	0	930.01	0	0	0	3333.53	3799.16	5000.49	14619.6	1639.96	0	15425.3	4853.89	0	11991.4	5
P11835	_VTYDSFC[+57]SNGASSIGK_	0	0	0	0	0	0	0	0	0	0	0	0	2318.99	6137.41	7334.6	3272.83	4849.27	11623.9	2793.73	3819.28	9794.05	4940.19	1692.76	9801.62	5
P11835	_YNSQVC[+57]GGSDR_	0	5809.34	9092.01	1976.89	2504.03	10376.6	3393.29	3415.39	11674.4	1783.6	5030.7	11327.1	22634.7	27451.2	34117.4	20459.8	35245.1	48744.1	16882.1	27052.3	36701.6	26509.8	21180.1	43340.2	5
P11942	_ETSNPLQVYYR_	0	0	1319.03	0	0	0	0	0	2181.94	0	0	2837.11	8406.27	9450.97	10969.5	14341.8	25342.6	24691.6	4584.98	5470.39	29249.1	11546.6	4146.6	24489.4	5
P11942	_EYDQYSHLQGNQLR_	0	3221.35	4873.72	0	0	7025.9	0	0	10388.5	0	1909.32	8710.19	19391	18681.4	24235.4	19349.4	26989.8	34403.8	13160.1	22583.6	30536.3	22017.6	15489	31966.2	5
P11942	_GDGSVLLTC[+57]GLTDK_	0	7456.97	12781.9	0	0	17305.2	7450.2	10806.9	20694.4	0	5072.8	28103.9	30430.1	25004.4	38974.1	41775.7	59013.9	87338.8	30873.7	34820.6	71453	52076.7	22139.2	73418	5
P11942	_GTYQC[+57]QGAK_	0	0	0	0	0	0	0	0	0	0	0	0	0	4441.2	0	0	0	0	937.732	0	48728.6	23631.5	0	0	5
P11942	_NLVQVDGSR_	0	11936.3	15517.8	6675.08	6348.62	21008.8	6967.71	7579.51	21954.7	4247.34	9251.72	23433.6	44643.2	40373.8	35464.3	45862.9	60141.5	81753.1	38250.7	50540.8	65767.3	48994.2	31977.6	66008.2	5
P11983	_AFHNEAQVNPERK_	9987.89	0	6326.48	0	0	11920.4	4934.55	3987.86	15554.7	0	3846.94	12275	6968.5	4516.17	12616.3	11475.2	11751.3	35731.3	7740.87	10289.8	45532.7	24512	4156.69	32638.9	5
P11983	_AFHNEAQVNPER_	27187.5	15205.9	24507.7	13425.9	10314.5	38126	17962.9	19136.2	57928.6	11685.9	21207	48765.2	28318.8	16637.7	45787.1	21498.6	51459.2	73713.4	23149.9	31683.3	112848	47720.9	20296.1	94791	5
P11983	_DC[+57]LINAAK_	29328.2	8865.26	6826.79	0	5923.72	7756.99	5096.76	12566	23140.1	2381.12	14107.9	21445.9	5449.41	7642.53	9168.27	11007.2	23186	37923.3	8881.58	13917.8	59568.8	21163.1	8617.13	38740.6	5
P11983	_DDKHGSYENAVHSGALDD_	3112.71	6812.29	8261.01	4481.71	1246.5	13641.4	5830.43	7458.87	15766.6	2522.72	5083.3	14188.2	9723.51	5802.8	16469.5	13367	17484.5	31075.5	8862.92	7689.71	36010	13712.9	6986.16	30185.7	5
P11983	_EQLAIAEFAR_	73075.4	38571	48799.6	30378	20582.5	81761.3	35488.7	40287.4	123735	25337.6	44962.2	101640	55031.1	37908.8	91245.7	64373.6	105628	198568	65910.1	62852.1	256133	94058.7	43602.7	195957	5
P11983	_FATEAAITILR_	0	0	0	0	0	22146.3	0	0	30138.7	0	0	18186.5	11580.3	0	24823	19372.4	19287	50190.3	0	0	84759.5	22844	0	64367	5
P11983	_HGSYENAVHSGALDD_	0	0	0	0	0	0	0	0	4184.18	0	0	3430.88	1220.79	871.089	5064.41	0	4468.5	11517.2	1233	2122.34	13623.2	4443.24	0	14475.4	5
P11983	_IC[+57]DDELILIK_	34185.1	5768.76	8842.65	2114.54	3625.43	13318.5	8512.34	10537.6	36559.9	3764.24	10030.3	29282.8	7333.86	5811.63	12588.6	14907.8	28798.2	48698.4	15867.8	15699.9	85484.1	27997.7	5934.85	54628.9	5
P11983	_QAGVFEPTIVK_	28819.4	10754.1	22073.8	8583.07	6547.02	32724.9	10196.2	0	38625.7	6579.05	14235.5	43870	22155.8	12186.9	35746	27579.4	32621.5	73486.9	22945.5	19774.3	77275	34591.3	10347.8	71240.7	5
P11983	_SLLVIPNTLAVNAAQDSTDLVAK_	3883.7	706.224	0	0	0	6676.57	0	2634.21	13443.1	0	1827.91	5299.96	1486.34	0	6616.12	4494.56	5821.89	26930.9	2664.14	1632.2	45000.7	8781.19	1152.9	22836.9	5
P11983	_SQNVMAAASIANIVK_	3445.68	0	2972.42	0	0	6400.77	893.889	3262.89	13803.6	1065.98	1406.83	9827.46	1569.11	525.215	8382.73	7723.42	8579.77	25719.6	3781.41	5196.99	39723.7	14776.6	0	25328	5
P11983	_WIGLDLVHGKPR_	12415.7	9410.66	22072	12935.9	10176	27390.1	19464.3	16349.5	63677	11381.5	13424.3	39872.9	20086.3	15243.9	33966.3	36804.2	52507.8	102143	25140.8	26515.9	144369	54136.6	17798.4	106178	5
P11983	_YFVEAGAMAVR_	18589.7	0	8415.35	0	0	21451.9	0	6762.92	26662.1	5312.94	3417.62	26735.1	11506.6	4621.11	14561.4	10326	0	486783	7844.08	7537.37	191687	8548.99	5430.31	63304.1	5
P11983	_YPVNSVNILK_	29523.5	18597.7	27116.7	12976.5	8277.93	38581.6	18299.1	19188	59529	13809.9	20901.5	47798.7	26623.4	13564	43159.2	29344.7	42198.2	81101.2	32632.9	26364.3	107860	43647.1	16939.6	88995.7	5
P12382	_AIGVLTSGGDAQGMNAAVR_	25203.7	0	4610.43	3171.31	0	3191.73	2220.84	1668.08	9070.47	1470.03	2649.77	4884.58	30107.3	16341.8	15950	22468.2	16883.3	19284.2	20592.7	13265.4	16448.3	26685.5	9162.6	16454.1	5
P12382	_AIGVLTSGGDAQGM[+16]NAAVR_	14785.1	0	0	0	0	0	0	0	0	0	0	2017.58	18927.1	13340.1	4711.91	11090.7	7163.75	4708.63	7658.17	9902.03	3478.94	9769.03	4773.45	2823.47	5
P12382	_GGTPSAFDR_	124527	17044.6	21972.6	20311.8	18167.5	18537.9	13013.3	13438.9	23239.9	10454.2	18880.3	18955.5	112702	75043.8	52619.7	90971.5	58511.8	67092.9	69298.8	52336.5	70362.1	95365	41519.4	40484.3	5
P12382	_GQVQEVGWHDVAGWLGR_	7942.38	0	0	0	0	0	0	0	0	0	0	949.024	0	0	0	709.283	0	2251.04	0	0	9159.46	0	0	3724.61	4
P12787	_GMNTLVGYDLVPEPK_	0	0	0	1546.88	0	0	0	0	21870.6	0	0	11844.9	18375.3	8592.28	16648.1	14457.6	44188.6	97896.1	19400.6	4080.45	81931.4	20231.2	0	66040.5	5
P12787	_GM[+16]NTLVGYDLVPEPK_	0	0	0	0	0	3382.76	0	0	7840.52	0	0	7431.81	14787.8	1378.93	9753.52	11782.8	44655.7	50245	8615.54	5325.71	9447.68	19528.9	0	30683	5
P12787	_WVTYFNKPDIDAWELR_	6212.37	0	0	0	0	0	0	0	5565.96	0	0	0	7654.27	0	3828.28	4607.14	13706.1	41203.3	7042.63	0	41884.2	8560.72	0	26456.9	5
P12970	_AGVNTVTTLVENKK_	11838.5	18553.9	37514.8	6276.02	3658.89	62772.1	16717.9	1352.17	36054.6	4731.43	11611.3	37921.7	6100.67	6556.83	20118.5	9337.85	23308.3	116272	11307.3	9664.16	50293.3	12278	11020.7	103827	5
P12970	_AGVNTVTTLVENK_	62203.3	59236.3	117270	55554.5	35669.8	188555	47211.7	44568.1	192930	42358.3	50856.6	188144	62802.4	41121.2	126762	68326.2	96059.7	362213	64205.4	60912.7	317427	113027	34186.9	279799	5
P12970	_HWGGNVLGPK_	52663.1	52477.3	107744	50399.5	28898.6	153814	50665.1	36602	168569	46660.4	44569.4	178927	62911.4	31820.4	137220	53823.9	77005.5	333870	72321.7	59626.4	275520	88912.1	29585.2	281376	5
P12970	_KMGVPYC[+57]IIK_	3147.24	0	0	0	0	0	0	1955.94	6786.84	0	0	4140.36	0	0	1902.25	1395.89	4580	19244.3	0	0	19389.8	7684.65	0	16800	5
P12970	_KVAPAPAVVK_	9283.32	12542.4	29135	11697.9	6785.52	42114.1	12236.4	9053.45	38309.1	9608.56	10238	39336	13400.8	6618.27	31240.3	13009	22360.8	70434.3	14722.2	12715	64518.9	19383.8	7203.11	61811.6	5
P12970	_KVVNPLFEK_	35427.2	56369.1	113320	45642.2	29304.2	153892	45960.9	39949.7	166417	43366.1	45871.9	177496	56815.7	31648.4	90043.1	64926.2	89365.6	300854	70109.5	59878.6	252558	82847.6	30509.5	260405	5
P12970	_LKVPPAINQFTQALDR_	30414.8	26355	80056.8	34775.1	12849.2	85003.1	21143.3	20947.7	148688	18497.1	26146.7	145110	33153.8	18074.4	86380.6	49151.5	56929.3	248383	42049.5	16876.1	285608	66192.1	11258.9	245770	5
P12970	_NFGIGQDIQPK_	132943	188550	326410	152312	101376	455516	158659	122336	431867	149630	138451	449828	184801	119688	311376	177608	227665	714245	188115	171462	595364	229512	101792	588974	5
P12970	_QTATQLLK_	35462.1	39248.1	81536.2	34394.9	22624.4	119539	35665.6	25101.4	101153	32888.1	31009.7	111940	42678.3	23529.6	87629.7	43243	57329.5	179756	46545.7	40630.9	161374	56293.5	23967.5	158093	5
P12970	_TC[+57]TTVAFTQVNSEDKGALAK_	33302.1	28245.6	40616.6	16487.5	13240.1	55157.8	16783.3	15789.2	60155.6	12925.4	20250.1	65644.3	20907	16534.5	45848	26209.3	41880	96068.1	23692.5	23750.3	94921.6	37512.9	10633.8	97146.9	5
P12970	_TC[+57]TTVAFTQVNSEDK_	0	5322.13	11873.3	2659.39	0	17566.1	3219.76	4208.09	19206.6	0	3890.45	21088.3	2638.51	1938.72	12857.1	3692.16	13444.4	40018.5	5369.58	0	38008.2	7296.92	0	35884.6	5
P12970	_TNYNDRYDEIRR_	4618.67	5816.29	12917.4	3069.89	954.259	19305.7	4379.7	1569.25	18684.1	2736.07	3352.13	18101.5	3477.8	2141.63	10206.6	7649.05	9492.02	34453.2	5798.59	4449.59	31250.4	9765.21	1348.13	30356.2	5
P12970	_TNYNDRYDEIR_	41129.5	45656.5	86438.8	36580.3	22101	119501	36580.8	22029.9	112017	30382.8	33172.7	122680	39915.4	25843.2	81810.8	41789.6	57279.7	192744	48906.3	40626.9	161225	54167.6	25605	166513	5
P12970	_VAPAPAVVK_	146392	169716	355171	138613	117985	521821	154647	107343	472915	141836	153346	463804	179105	106700	359538	190844	262659	741608	183140	180171	644769	256821	108250	652284	5
P12970	_VPPAINQFTQALDR_	9701.51	21895.5	45552.3	13543.2	11758.6	84899.3	14468	6109.83	70912.6	15513.5	10916.7	74943.7	26105.1	5939.16	53035.7	14367.7	39003.5	135524	11093.6	6137.43	108507	40984.2	6997.1	119659	5
P12970	_VVNPLFEK_	31000.7	44161.8	90103	39265	22398.1	125524	37697.2	31507.3	106724	37906	28452.3	109708	45673.8	25249.8	78757.2	30068.3	55369.2	155811	40299.2	46206.1	135565	60171.2	24669.4	138916	5
P13020	_AGKEPGLQIWR_	243118	150566	60450.5	65188.3	73748.8	54261.3	105990	148189	145633	87578.1	84391.9	152687	61272.4	74436.7	72936.3	124397	164139	167982	118822	151029	289910	225605	94878.3	194551	5
P13020	_DGGQTAPASIR_	369105	776545	305194	355047	402854	237595	604126	671325	528064	546551	471343	577510	336820	378842	280905	483414	771593	463049	524316	698965	804060	951569	575422	584540	5
P13020	_DPDQTDGPGLGYLSSHIANVER_	58988.4	68055.8	25430	38131.9	39208.2	64948	49819.4	62376.3	88821.3	51118.7	51520.6	85265.3	35956.4	83736.2	23561.6	52434.8	91311.2	80391.2	47897.1	72205	141664	157574	48290.3	74879.4	5
P13020	_DSQEEEKTEALTSAK_	46510.7	30947.3	11060.7	18630.8	11874.6	7143.64	30347.8	29562	32100.5	25928.1	19997	36500.8	10297.2	17475.4	11356.5	22847	34201.3	23747.6	25165.6	28077.7	61417.2	46332.7	19184.6	45373.3	5
P13020	_EPAHLMSLFGGKPMIIYK_	0	4135.28	0	0	0	0	2577.3	4998.8	0	1770.54	0	0	0	0	0	0	5226.55	0	3547.58	0	0	9098.9	2975.77	7491.21	5
P13020	_EPAHLMSLFGGK_	3967.17	0	0	3660.16	0	0	5987.47	0	5789.41	0	0	8995.48	1810.68	1338.53	0	0	8053.81	5561.45	3939.7	5164.11	0	15215.3	2356.13	9173.8	5
P13020	_EPGLQIWR_	157488	122402	45578.7	52930.3	58243.7	45742.2	89038.1	104752	109790	81591.5	63928.5	102286	59321.9	60292.1	46118.6	68753.6	131016	86813.2	80921.9	121365	176866	155082	77056	113999	5
P13020	_EVQGFESSTFSGYFK_	78074.9	134461	48491.8	61894.2	52004.4	62436.1	97504.5	132574	154542	91297.2	76662.3	144189	59255.6	54778.1	66349.5	102352	172101	125894	109967	56856.2	289493	230857	72658.5	194110	5
P13020	_HVVPNEVVVQR_	532561	533464	188487	216016	254312	176180	343290	423297	446676	306466	261263	444153	224096	248410	191666	338286	605811	454118	327706	490570	797854	749134	324172	581473	5
P13020	_KGGVASGFK_	155698	124521	45323.3	52271.8	60385.6	41754.9	79892.5	83610.2	98411.9	66071.7	62928.1	106524	42585.7	53361.6	50578.5	80854.4	128033	117619	76441.8	105569	194167	149490	69117.4	125935	5
P13020	_NWRDPDQTDGPGLGYLSSHIANVER_	54012.9	75701.1	29118.5	40586	35109.9	31290.8	63461.4	81527.9	91423.7	54207.7	48968.8	93309.4	37021.9	37169.6	35037.7	76362.9	112160	83926.5	70672.2	91437.4	176353	156339	55163.3	113653	5
P13020	_PALPEGTEDTAKEDAANRR_	42404	80848.3	28799.4	29018.4	37588.7	39800.2	58132	60530.7	56787.9	45816.5	41510	63872.7	26607.5	33240.2	28508.1	46567.8	84895.4	68726.2	53123.9	65319.4	113365	95983.2	48829	67791.9	5
P13020	_PALPEGTEDTAK_	60348.8	171697	47668.5	75303.8	100331	46648.7	128083	130219	84162.3	134498	104294	62211.7	87425.3	76492.6	39154.5	49246.1	134916	47449.3	71220	175724	85492.1	192781	131469	50371.2	5
P13020	_QTQVSVLPEGGETPLFK_	269360	300313	109044	134620	131367	116833	213289	268055	270111	182428	152193	274463	126190	139606	112022	201809	343571	262156	202299	282998	504324	486929	187270	339215	5
P13020	_RYIETDPANR_	41597.9	25281.2	7797.66	7014.73	11637.7	8460.22	18218.9	18072.2	24273.1	14906.5	12957.7	24955.1	7541.03	8761.41	6527.08	16105.8	27651.7	14759.9	15308	25648.4	34788.3	34582.6	17363.3	21976.5	5
P13020	_SEDC[+57]FILDHGR_	17784.6	89838.2	14942.4	16380.4	64674.6	0	0	117455	99496.4	15185	66428.7	95163.5	12996.4	35132.4	27101.9	34915.3	123755	35899.5	19448	102631	202019	92858.6	23649.9	42596.6	5
P13020	_SGALNSNDAFVLK_	400758	584449	210199	247283	248983	203235	404473	467267	396287	364414	275956	373076	242013	289434	169789	324549	601863	264281	373266	538050	108788	783801	355112	400864	4
P13020	_SQHVQVEEGSEPDAFWEALGGK_	126788	250259	81520.1	140563	133890	80487.4	234380	369993	366650	227252	195735	254473	102309	116164	96614.2	218478	316951	179860	264854	16883.3	663405	472644	191307	379956	5
P13020	_TASDFISK_	256450	524027	206339	230211	276466	173994	407289	458050	444076	345239	307671	456463	240406	265703	208301	358299	615784	411931	366583	480690	712889	673382	401483	516265	5
P13020	_TEALTSAK_	89196.8	184980	41950.3	28839.3	72195	59022.9	70298.8	91436.5	94653.4	69573.1	65775.3	77347.6	64134.5	53281.7	54842.6	56844	169255	111225	75855.5	174014	151233	151675	104358	120220	5
P13020	_TGAQELLK_	200385	417151	144937	164560	207867	129930	299889	325121	293364	269068	232474	324578	169803	194612	147037	253540	418514	256619	281035	378727	442541	525876	281313	324140	5
P13020	_TPSAAYLWVGAGASEAEK_	0	0	98834.8	139866	134439	93291.4	144022	190230	336825	156172	167476	238608	112419	173704	144271	261561	265397	44372.3	205848	146942	455465	270532	224137	184670	5
P13020	_VPFDAATLHTSTAMAAQHGMDDDGTGQK_	37870.2	32398.1	12352.3	15320.1	16461	10069.3	31454.9	40617.2	32565.8	26984	20762.4	37197.7	12193.6	13536.9	7112.86	31693.4	44497.1	27927.1	29633.8	33826.6	55295.9	76256.6	22208.8	39378.6	5
P13020	_VPFDAATLHTSTAMAAQHGM[+16]DDDGTGQK_	10712.5	22402.6	4666.21	5477.24	6501.33	6269.5	11435.4	17585.2	10918.3	9159.21	7881.42	18624.7	4465.25	6410.06	3723.2	14321.2	26072.6	11280.6	10398	21003.9	16284	27807.9	9731.52	18079.8	5
P13020	_VPFDAATLHTSTAM[+16]AAQHGMDDDGTGQK_	1987.58	5053.41	0	0	0	0	0	0	2211.9	0	0	2147.33	0	1261.5	0	0	3377.29	1111.41	1202.92	3254.01	2499.4	4841.96	1625.62	2130.31	5
P13020	_VPFDAATLHTSTAM[+16]AAQHGM[+16]DDDGTGQK_	19809.9	55359.6	18199.7	12571	22638.3	9761.34	24418	40029.2	20360.5	21774.7	19851.6	29151.6	5688.41	22942.9	5125.99	18447.7	37031	6930.71	13064	48862.7	26030.9	30659.3	26669	16123.1	5
P13020	_VPVDPATYGQFYGGDSYIILYNYR_	4568.95	0	0	0	0	0	0	5862.52	13459.1	0	0	0	0	0	0	694.561	2968.38	5535.08	4770.52	5163.7	32768.9	12029.3	0	5283.83	5
P13020	_YIETDPANRDR_	231363	177836	63124.7	78888	89595.7	57017.7	155640	168076	128194	120812	97435.1	154161	84647.7	92666.4	63225.8	154292	174568	127918	110506	184255	240433	265526	143068	173813	5
P13020	_YIETDPANR_	655392	616478	204147	245121	293009	179142	399298	461600	396829	356511	302248	406626	261675	271484	213329	332256	593315	324988	363276	592304	611856	737212	401857	409094	5
P13379	_DRPLGLGNLIC[+57]K_	0	0	0	0	0	6197.96	0	0	8961.69	0	0	12287.7	16934.7	18653.6	17947.5	20969.1	34970.5	48495.8	15910	15823.3	47737.4	36691.2	10809.7	49300.5	5
P13379	_EQQC[+57]GDLISFHTVDADKTSPGFLC[+57]AQEK_	0	0	0	0	0	1615.2	0	0	0	0	0	4609.85	5527.61	5350.65	6384.41	8529.36	8918.48	23458.5	6202.21	5969.31	17763.7	19257	0	15944	5
P13379	_EQQC[+57]GDLISFHTVDADK_	1628.34	0	3109.65	0	0	7710.79	1202.15	502.155	6044.56	0	829.453	12209.7	14567	14401.6	18543.9	17319.8	23734.6	32392.7	13270.5	13591.8	27521.3	25149	8479.07	31427.4	5
P13379	_LQLVPGHEGLR_	12837.1	20538.6	35289.5	15231.7	10085.5	47468.5	5178.33	0	40827.9	9022.39	13638.1	57230	105986	100875	82896.1	87080.2	118673	116973	75288.5	96711.6	127668	107381	71076.4	120753	5
P13379	_LSQC[+57]YHLQK_	0	0	0	0	0	0	0	0	0	0	0	3224.44	6599.99	8564.89	7042.41	10654.6	13016.8	20020.6	4250.46	7337.32	14495.1	13147.8	4980.41	17116	5
P13379	_LVGGSSVC[+57]EGIAEVR_	11836.3	22175.6	34694.3	20423.3	10140.2	46149.9	20407.7	15301.1	50712.3	13456.6	15608.4	62470.2	78984.4	87224	93089.6	98309.5	126089	175133	76883.8	87830.3	156546	146612	62900.8	167793	5
P13379	_NAQQASAVC[+57]K_	0	4466.05	10189.9	4851.75	5305.42	11659.1	5411.65	5040.38	13704.9	1850.74	4523.28	13868.2	27525.4	23519.5	32353.6	26887.1	52809	49124.5	18229.7	22349.3	33968.4	33027.2	18808.3	45561.2	5
P13379	_NSHLSAYPALEGALHR_	4412.27	1853.47	0	0	0	8783.22	0	0	9696.43	0	1597.45	10054.8	55077.9	55784.3	44569	56371.3	68243.5	90815.3	19260.6	43936.7	79761.5	66587.1	51380.1	73271.4	5
P13379	_QWIGPTGVNQNMSFHR_	0	0	0	0	0	2287.29	0	0	2849.99	0	0	0	9070.58	7511.98	8361.88	11645.1	11608.5	27456.8	5882.21	11219	22848.8	16723	5996.51	21628.6	5
P13379	_SQVENPTASHVDNEYSQPPR_	8987.31	10720	24132.6	11243	5029.76	35156	9470.08	8260.07	27035.9	6613.06	9242.05	29692.5	88283	89433	68939.6	68337.5	99730.8	124554	51863.8	74644.4	93165.2	71430	71344.5	98886.4	5
P13379	_SQWEALC[+57]DSSAAR_	5391.96	9973.83	16885.9	10280.2	2227.19	21794.3	8677.06	8278.35	28719.4	6711.39	6463.27	34829.9	44457.1	46421.5	55932.8	53755	67968.7	104711	43596.3	45463.5	89338	76698.6	32744.4	103008	5
P13379	_TSPGFLC[+57]AQEK_	0	0	13255.7	5213.15	0	16394.7	8096.28	0	19394.9	4143.99	9297.85	26048.9	42408.3	35608	50723.8	35261.8	64222	86385.6	37192.1	41963.2	72733.9	53119.4	26466.3	72006.4	5
P13379	_TTAQEGGQALTVIC[+57]SDFQPK_	11234.7	0	7460.18	0	0	10645.6	0	0	19840.4	0	0	28857.5	25529.8	15039.7	29134.4	42361.2	48258.1	80418.1	24241.5	13874.1	70890.8	61484.2	11200.9	77759.4	5
P13439	_AELPGTHPLASK_	1745.61	8648.08	11144.9	4228.96	4919.98	17602.6	8115.3	7315.63	14839.2	5175.64	9610.09	16837	69698.7	72302.4	57214.7	64785.9	93840.4	104387	53979	78579.1	99185.7	69608.7	60102.9	90961	5
P13439	_FADIGNTVK_	0	10233.1	11364	6233.29	4588.78	17736.8	8439.22	8258.84	17077.3	6000.35	9429.76	18480.5	66348.6	61844.6	65315.8	46623.1	75231.1	85499.1	45988.4	66835.5	86249.5	60325.8	58349.6	73035.9	5
P13439	_GLQEVGLPLHR_	7621.11	5797.67	0	0	0	12711	0	0	9211.21	0	5022.49	11962.9	42807.3	55651.7	45333.6	41792	65794.3	71284.5	37781.4	52886.8	73415.6	48468.1	45318.8	70572.2	5
P13439	_GSDVIIVGR_	0	15427.2	15444.9	9860.71	5143.66	22740.7	10257.7	11179.7	23109.6	0	11483.5	23542.3	86898.4	86747.5	69776.6	74560.2	106096	122455	65297.3	93555.8	113855	88051.2	67587.4	100886	5
P13439	_HEFLIFEDR_	0	0	0	0	0	2726.39	0	0	0	0	0	0	6314.86	6236.46	7192.79	7172.26	42015.2	59777	7647.11	7123.14	145806	71474.8	5663.82	41706.5	5
P13439	_IASWADIVNAHVVPGSGVVK_	0	2706.86	4009.97	0	0	7031.74	0	3894.84	13727	0	3752.29	11871.8	29382	34131.3	37396.3	35714.8	45865.2	59770.8	31625.6	17209.2	83553.9	41220.6	22503.7	68146.9	5
P13439	_LEAAEMYR_	0	9099.78	8624.34	3781.15	0	16841	5008.25	6391.49	16538.3	5542.66	9733.44	15402.5	62898.9	60338.8	60387.8	60739.4	79821.1	97658.4	54046.2	62943.9	85782	78276.8	50173.6	85353.4	5
P13439	_LLSQVADILFQTAK_	334.813	0	0	0	0	0	0	0	0	0	2660.47	0	1851.97	9027.27	7493.76	2565.32	10822.9	30270.6	814.79	14630.9	28728.4	6891.21	0	19621.2	5
P13439	_RHEFLIFEDR_	4455.48	9343.17	8612.75	4096.87	5756.15	18514.2	3427.48	7629.93	22166.5	1706.8	8547.73	19929.6	51578.9	61499	56101.7	57113.6	96547	116088	50936.6	69570.3	111711	73608.1	55167.6	99092.2	5
P13439	_VSMKPEFLHLTPGVQLETGGDHLGQQYNSPQEVIGK_	0	0	0	0	0	0	0	0	0	0	0	0	0	3149.84	0	1703.94	3265.23	5988.14	0	1702.75	7477.73	3331.77	0	6847.58	5
P13439	_VTDAIVLLDR_	13671.9	17604.4	16168.6	9750.02	7984.06	30179.3	12668.9	13881.3	28650.6	8482.71	15076.8	30844.6	92218.4	96836.1	84431.7	82082.3	132432	146394	84471.9	101688	134071	103241	79576.1	131162	5
P13542	_LQAAEEHVEAVNAK_	0	0	0	0	0	0	0	0	0	0	2805.96	0	0	0	0	0	2254.17	4157.99	0	6641.38	29481.5	0	2634.56	7839.76	5
P13542	_LQHELEEAEER_	0	0	0	0	0	0	0	0	0	0	2644.48	0	0	0	0	0	3878.79	6308.78	0	16138.6	58101.4	0	6396.25	17579.1	5
P14115	_LWTLVSEQTR_	70700.1	67319.3	140327	70092.1	36817.7	227857	80383.2	78929.7	275560	67495.8	68410	263000	82712.6	54632.9	165202	101967	165697	495647	117386	77686.1	582901	159102	49054.4	476487	5
P14115	_NQSFC[+57]PTVNLDK_	17394.3	19144.1	21662.8	12989.6	10028.4	12444.8	14539.6	20409.3	51069.4	9205.73	19388.1	45727	12114.7	14588.1	26326.9	19361.7	37124.6	85985.4	18467.3	20436.5	116258	31635.5	13264	86700.6	5
P14115	_TGVAPIIDVVR_	147957	205144	393438	182549	122382	613503	190457	154669	598933	172048	180369	617142	236645	197557	408601	250681	343994	1126990	264541	230072	1033600	343884	169354	924248	5
P14131	_DILIQYDR_	40825.3	35823.3	49374.8	30196.5	17198.8	89980.9	28829.9	21184.4	83323.5	26514.6	24979.5	81689.5	36749.8	20614.1	73765.7	33830.4	56681.1	139232	36000.4	32048.4	155718	47847.7	18768.4	129805	5
P14131	_EIKDILIQYDR_	49877.6	24683.9	39837.7	20457.2	10075.1	77461.8	20699.8	15290.5	86416	16651.1	17339.8	84693.6	26209.9	16655.6	56437.2	36964.8	48409	141992	35258.3	22873.7	170600	51270.6	11393	125949	5
P14131	_GPLQSVQVFGR_	68115.4	45613.5	91455.3	27738.6	13556.3	138000	30355	14430.1	147785	23062	28718.2	146526	52100.5	29043.5	109445	57311.7	82386.5	272110	49768.7	47811.5	316028	76314.1	16433.8	240099	5
P14131	_LLEPVLLLGK_	98602.3	32056.6	63512.3	31596.2	16352.3	25637.3	27939.5	27809.6	168247	22105.9	29477	145346	38972.7	27181.6	96080.1	51746.2	73803.9	228292	48119.1	14738.5	297842	85711.7	17484.7	239860	5
P14131	_PSKGPLQSVQVFGR_	25769.8	5971.69	24435.3	3704.45	0	36384.1	3580.62	3715.83	38724.9	3149.03	0	25997.2	16056.3	0	23333.3	19396.4	16813.5	61978.7	15527.5	7184.92	86933.6	32810.2	1940.5	65257.5	5
P14148	_AGNFYVPAEPK_	43903.9	0	64973.3	21501.3	0	90251.3	0	0	90353.9	20364.6	30194.9	106077	21588	20807.1	53158	0	3748.92	131583	28399.5	25844.7	126012	0	0	123237	5
P14148	_ASINMLR_	36771.4	36784.8	54860.6	21456.3	15124.2	86325.3	24827.4	26832.5	108528	22472.8	28044.2	101662	26050.1	19901.8	67027.8	32155.4	58345.1	192937	29991.1	36747.3	196011	55212.6	18765.9	165351	5
P14148	_ASINM[+16]LR_	15001.9	15802.8	33996.7	11079.7	10191.5	48471.2	9260.93	9300.35	37986.9	8752.95	10573.5	42164.9	28780.5	32912.5	51325.1	26226	51134.1	95479.3	31700.6	36762.9	73756.9	44787.1	5072.48	84583	5
P14148	_EANNFLWPFK_	15137.6	13358.1	37818	8142.36	5059.28	45950.1	7189.8	8724.45	86414.6	6057.22	12388.2	82387.3	12504.9	7693.73	52447.4	12253.5	33260.8	137971	15614.2	10892.4	163384	30181.6	2754.11	136517	5
P14148	_FGIIC[+57]MEDLIHEIYTVGK_	0	0	0	0	0	2909.68	0	2812.46	17572.3	0	0	0	0	0	1426.11	852.249	2925.67	27804.6	0	0	44335	3325.02	0	16031.2	5
P14148	_FGIIC[+57]M[+16]EDLIHEIYTVGK_	0	807.241	1414.18	0	0	1992.6	0	0	4375.57	0	0	3206.85	0	0	2286.67	0	0	10146.3	0	0	6529.11	0	0	6486.97	5
P14148	_FKEANNFLWPFK_	8901.9	4624.82	14168.7	2514.69	1107.25	13487.2	3790.16	2996.46	35943.2	1037.78	3655.57	39447.5	3356.42	1939.63	16747.4	6510.07	13852.1	79174.5	5097.33	2313.67	85585.3	12673.5	1396.41	76623.2	5
P14148	_IALTDNSLIAR_	80404.1	105211	181538	83326.6	49182.3	287382	77618.6	52732.6	282530	68443.7	72417.3	281196	98779.1	69989.2	203274	99673	149846	531496	110319	111639	488952	139296	55760.2	451083	5
P14148	_IVEPYIAWGYPNLK_	31365.2	17204.4	56354.5	19725.7	11020.5	14003.7	16424.8	18487.8	116131	15702.2	23591.8	108894	20860.9	14640.7	68719.4	28002	37883.1	206417	27258	19047.5	232292	43778.8	8238.23	176526	5
P14148	_KAGNFYVPAEPK_	16958.9	18287	46618	11588	6565.94	71377.6	12661.5	10170.3	73780.8	8002.52	14398.7	77994.6	15124.7	10127.1	41633.8	18601.4	32680.2	150378	20902.8	12043.2	146056	27294.5	5411.5	129241	5
P14148	_KTTHFVEGGDAGNREDQINR_	0	0	25144.4	0	0	33816.1	6989.29	3766.33	26087.3	9951.21	6436.1	32408.2	8097.44	5683.77	20344	11811.6	16637.1	55277.6	10766.7	8190.53	49743.5	10820	0	47128.8	5
P14148	_QIFNGTFVK_	7313.67	3568.62	10655.8	0	0	15596.8	0	0	19300.9	0	4494.45	19827.2	0	0	13210.1	0	9235.83	42524.2	0	3004.36	43399.2	5928.62	0	38134.6	5
P14148	_SVNELIYKR_	0	0	7956.53	0	0	14767.5	1570.07	0	15561	0	0	14294.2	1695.14	0	9653.99	0	5918.92	30402.7	3234.12	0	28651.9	6002.71	0	25605.7	5
P14148	_SVNELIYK_	71149.1	79304.7	141603	57349.2	41819.8	224566	54554.2	48295	214995	49032.8	60561.3	230841	67126.3	46168.7	137506	62696.7	115769	391674	78994.6	68413.1	343601	100113	36022.6	323883	5
P14148	_TTHFVEGGDAGNREDQINR_	87049.1	109991	186338	82885.4	62162.4	274969	88453.9	68947.7	269509	80210.4	83260.7	269949	105386	65550.4	185561	118823	149229	449236	109310	107370	386419	156919	55420.9	396330	5
P14148	_TTHFVEGGDAGNR_	2344.1	4824.83	9536.54	5623.32	3450.9	18780	3698.49	3712.01	13484.8	5031.2	5117.23	9479.55	8269.25	0	8842.73	3469.83	9334.93	18409	3410.09	5790.84	18123.6	8563.27	0	14066.3	5
P14148	_VATVPGTLK_	55377.3	92535.7	173981	74524.4	52399.9	254255	70770.9	57676.8	214614	68638.9	70390.6	218390	92845.5	54583.7	178710	77874.8	123779	400877	91967.9	90266.1	329459	114789	39533.3	298250	5
P14148	_VPAVPETLK_	25753.8	34607.5	80194.9	30211.6	25207.3	115362	34633	19022.8	90600.7	36045.8	39414.6	79135.6	47249.4	22869.5	77220.2	28699.4	46665.5	112525	32644.6	43676.7	75383.9	48831.6	18734.6	93595.5	5
P14152	_ENFSC[+57]LTR_	55671.4	0	1367.17	0	0	5608.46	0	0	6164.64	0	4049.92	7452.94	0	0	1030.94	2711.06	3007.26	12307.9	0	2499.52	18707.9	11237.3	0	11833.2	5
P14152	_EVGVYEALKDDSWLK_	25350.7	0	0	0	0	0	0	0	3929.4	0	0	1981.68	0	0	0	2623.5	0	7001.67	0	0	17376.7	1113.15	0	9158.55	5
P14152	_FVEGLPINDFSR_	90678.6	0	0	6021.46	0	9067.78	0	0	6502.29	0	0	0	6897.78	1529.07	9674.82	2074.5	0	11189.3	5210.06	7625.25	41125	0	0	26623.2	5
P14152	_VIVVGNPANTNC[+57]LTASK_	104571	0	1295.03	2769.6	1991.29	6146.43	0	0	6433.98	0	3174.2	4463.32	1591.74	1363.78	2998.01	5498.77	2892.13	11523.2	0	4009.99	22762.6	14680.6	0	9457.34	5
P14206	_ADHQPLTEASYVNLPTIALC[+57]NTDSPLR_	20014.7	50373.7	15985.3	6732.47	29521.3	9942.96	0	42278.4	84855.9	1551.84	26831.2	66675	11423.6	43040.3	57881	32023.9	87506	174731	6297.99	21929.8	283120	37350.7	34182.2	153320	5
P14206	_AIVAIENPADVSVISSR_	94580.7	202951	171159	67399	106030	425724	46202.5	112818	542383	41257.7	103939	375212	94556.2	148881	354886	126205	317915	587199	100573	226159	846941	125913	132205	611215	5
P14206	_DPEEIEKEEQAAAEK_	0	0	0	0	0	14093.8	0	0	25515.9	0	0	11135.7	0	2922.05	9378.6	0	9559.76	14352.1	0	9412.15	35896.9	0	5479.63	23773.8	5
P14206	_EHPWEVMPDLYFYRDPEEIEKEEQAAAEK_	0	0	0	0	0	2648.26	0	0	29385.4	0	0	23532.2	0	3151.18	14378.9	4441.76	7235.63	29280.2	1962.87	0	68350.3	4488.63	3789.78	43607.4	5
P14206	_EHPWEVMPDLYFYR_	0	0	0	0	0	0	0	0	10919.5	0	0	2923.8	0	636.805	3936.02	0	3034.54	5267.1	0	2131.93	19555.3	911.437	0	4726.25	5
P14206	_EHPWEVM[+16]PDLYFYRDPEEIEKEEQAAAEK_	0	0	3617.9	0	0	7237.87	0	0	18290.1	0	0	16202.8	0	0	10940.9	2923.57	0	0	0	2433.8	51823.1	0	0	22755	5
P14206	_FAAATGATPIAGR_	177954	442185	361744	118928	265248	714477	121083	261094	870842	99357.8	257943	669362	237374	359862	665501	221850	610111	897070	190131	516928	1218750	225263	374059	966496	5
P14206	_FLAAGTHLGGTNLDFQMEQYIYK_	0	0	0	0	0	0	0	0	8710.17	0	0	0	0	0	0	937.639	0	11225	0	0	41042.1	0	0	11807.1	5
P14206	_FLAAGTHLGGTNLDFQM[+16]EQYIYK_	0	1714.13	0	0	0	0	0	0	19442.5	0	0	8020.41	0	0	5672.75	0	6945.32	16669.3	0	8357.89	33446.5	0	0	19582.8	5
P14206	_FTPGTFTNQIQAAFREPR_	22885.7	60902.5	58774.3	16001.8	33916	67443.7	6860.45	37272.8	171922	0	30223.6	119864	24991	58248.1	122939	47842.5	96088.3	171499	16787.6	19323.8	264374	43827.8	55918.9	188097	5
P14206	_FTPGTFTNQIQAAFR_	0	3443.9	3406.15	0	0	4654.41	0	0	22307.1	0	0	19166.2	0	2096.4	14451.5	1612.4	6673.78	24499.5	0	2420.35	43338	0	0	20248.9	5
P14206	_GAHSVGLMWWMLAR_	0	822.708	0	0	0	0	0	0	7685.84	0	0	3513.56	0	471.906	1805.51	791.293	5141.12	20947.8	0	736.964	47496.4	985.028	0	16806.6	5
P14206	_KSDGIYIINLK_	17268	32329.3	31324.2	7995.59	20471.8	75655.9	6889.09	18869.6	84164.2	4058.86	17469.1	67861.7	14361.2	26363	63639	18899	49301.4	68021.8	17231.5	35704	93215.8	14158.6	23565.9	83764	5
P14206	_LLVVTDPR_	141940	361287	315328	101383	220792	575013	110615	139186	715438	81770.1	199717	595948	179797	305256	460580	204542	483289	716055	159497	387895	938735	199739	299888	727045	5
P14206	_SDGIYIINLK_	37322.7	70213.6	61417.6	15687.8	39825.4	154642	14924.3	32687	187070	9845.57	34555.9	150115	34166.7	54498.4	123215	41959.7	123597	203334	33564.7	89561.8	283488	40154.4	50165.7	219929	5
P14206	_YVDIAIPC[+57]NNK_	73739.1	160090	64485.5	26554.4	91740.3	123071	26060.5	94734.2	156303	16313.5	75089.6	174862	41674.1	123949	142344	70142.2	222865	290687	37141.8	172009	342944	80500.5	106524	264118	5
P14211	_C[+57]KDDEFTHLYTLIVRPDNTYEVK_	15446.8	0	0	0	0	0	0	0	1588.22	0	0	0	0	0	0	419.588	3096.01	0	0	0	11565.5	0	0	5221.69	4
P14211	_DM[+16]HGDSEYNIM[+16]FGPDIC[+57]GPGTK_	0	0	1949.14	0	0	6090.58	0	0	3133.25	0	0	5020.79	1469.16	0	7034.17	1639.24	4455.46	11763.1	0	4329.68	16631.2	5375.82	0	10336.4	5
P14211	_EQFLDGDAWTNR_	25055.9	34228.5	40715.6	14417.7	13867.4	62178.6	17705.4	15780.7	66101.8	14441.7	15175.5	68492.2	55530.4	53205.4	97446.6	71382.3	89052	157187	50581.7	64115.6	181914	73762.9	33035.6	159510	5
P14211	_GLQTSQDAR_	129207	22981.8	26069.1	11240.2	14812.4	41075.7	12064.6	9488.52	41436.8	9503.33	12553.2	40661	33799	37126.7	70118.4	32110.9	55232.9	99878.9	27639.9	36814.4	102328	41305.9	23856.8	102106	5
P14211	_HEQNIDC[+57]GGGYVK_	57551.2	0	0	0	0	17224.8	0	0	47882.5	0	0	66026.5	30790.4	0	27324.1	0	68278	81347.8	35947.1	0	134037	79394.4	0	95055.4	5
P14211	_IDNSQVESGSLEDDWDFLPPKK_	19016.3	0	0	0	0	2363.54	0	0	5185.91	0	0	2603.08	0	0	5602.96	3341.49	3453.07	13333.5	2038.19	733.152	5314.95	0	0	15147.6	4
P14211	_IKDPDAAKPEDWDER_	0	0	0	0	0	1793.69	0	0	0	0	0	0	0	1542.79	3264.92	0	2437.57	10340.5	0	1783.5	12341.5	2278.05	0	9526.67	5
P14211	_KPEDWDEEMDGEWEPPVIQNPEYK_	13093.5	0	0	0	0	0	0	0	8322.1	0	0	5391.14	2264.5	1584.79	8140.04	5565.22	2877.92	20007.3	5100.5	1440.58	44168.8	3505.79	0	35434.4	5
P14211	_LFPSGLDQK_	29357	37745.8	49136.8	35363.5	51514.2	104432	10673	15038.7	120227	21493.1	21734.3	82994.2	102511	81565.2	143878	79296	132468	171432	65799.9	92189.7	228658	58986.1	43437.5	288049	5
P14211	_QIDNPDYK_	84936.1	13211.8	23593.3	9889.27	11367.6	40687	8901.63	0	30439	5653.54	8922.87	30214	32073	33599.7	59856	36696.7	48859	74544	26382.8	34834.7	73736.7	41189.6	22036	78893.2	5
P14576	_DVQELLTQYTK_	0	0	0	0	0	6999.48	0	0	6811.68	0	0	5742.03	14754.6	13592.5	19493.2	18991	23215	36186.3	10802.3	17512.7	35443.6	21048.4	8828.67	29513.7	5
P14576	_QFQQGAAGNMK_	0	0	0	0	0	0	0	0	0	0	0	0	4107.26	3660.14	6315.53	6765.74	8125.47	18663.3	4360.45	4806.81	15756.1	8868.56	0	25447.5	5
P14576	_SPIIFIGTGEHIDDFEPFK_	0	0	0	0	0	0	0	0	0	0	0	0	0	1808.56	5918.32	2932.49	3914.72	16879.2	0	3488.64	18244.2	0	0	21958.4	5
P14602	_HEERQDEHGYISR_	39422.3	1084.31	1982.44	2762.84	3910.58	2121.73	1396.35	2124.91	0	0	0	0	3785.02	1289.64	0	4016.13	1263.24	6308.09	1135.84	2999.73	5690.95	13535.6	1438.34	0	5
P14602	_QDEHGYISR_	40675.7	1838.06	0	2494.4	3867.58	0	0	1572.27	2115.96	804.385	2283.38	0	2721.04	2267.75	1147.08	1752.81	1275.95	8577.99	0	3422.54	9763.03	12891.9	0	0	5
P14602	_QLSSGVSEIR_	739618	7138.95	11017.2	20935.2	20935.4	9609.21	6977.5	7905.98	13882.7	9812.93	16097.5	13913.6	24378.3	13906.1	5687.51	17448.3	10306.3	31720.7	13749.8	31950.9	28333.3	68733.4	9216.28	11741.5	5
P14685	_ALDLVAAK_	11628.6	6672.17	7560.8	0	0	19951.7	2540.48	0	17509.9	1533.55	3814.85	22959.1	16075	12987.7	30001	17230.9	29899.1	59155.4	14445.8	17781	48676.9	21140.5	6887.67	47692.9	5
P14685	_AVHGFFTSNNATR_	9498.12	0	0	0	0	15051.1	0	0	10949.6	0	0	12281.5	10995.6	8101.52	18372	13236	19871	42960.6	10206.8	14814.6	30015.5	11921.3	5482.31	34337.6	5
P14685	_DGVIEASINHEK_	14492.2	12843.5	17363.2	0	634.8	31162.4	1929.68	1274.88	28444.6	0	9334.98	28051.5	29420.1	20951.8	42528.6	22923.7	44680.5	77420.2	22311.2	34242.1	73727.9	32783.5	14993.3	71879.2	5
P14685	_ELDTVTLEDIKEHVR_	2193.6	10390.4	16840.4	3755.71	6293.01	30921.4	4436.37	4277.41	27541.7	3286.97	4111.12	30850	23530.4	18358.9	35718.8	28536.8	41263.5	73570.4	20388.8	25885.4	65531.4	33398.1	11461.1	60447.1	5
P14685	_ELDTVTLEDIK_	4788.83	14188.5	19440.2	4839.5	0	32963.7	4716	4760.47	24199.2	3094.85	9837.39	20793.2	30914.8	22130	39343.2	17854.4	36926.2	49497.5	19649.4	33871.2	45159.1	23434.1	11409.8	48701.8	5
P14685	_EQQDLEFAK_	13509.2	19450.9	22930.7	7876.26	8177.79	37548.3	6815.84	8796.95	30644	6643.91	11681.8	27897.9	34441.1	24487.3	46843.6	23019.5	43935.1	77671.6	25603.4	36752.7	63579.7	31822.9	19297.4	61024.1	5
P14685	_EREQQDLEFAK_	0	0	0	0	0	3693.74	0	0	1289.46	0	0	1868.92	0	0	0	0	1568.36	7961.33	0	853.224	5175.5	4415.06	0	6920.03	5
P14685	_FNQVLDQFGEK_	29205	18451.1	22453.1	6712.61	7911.25	46803.6	6885.04	9980.35	37322.6	4139.94	10897.5	41175.8	34831.2	28514.5	56669.7	32214.3	60080.4	121358	33953.3	39037.5	107835	39578.6	19054.2	107766	5
P14685	_HDADGQATLLNLLLR_	10513.8	10432.8	8601.66	4191.4	3593.15	11755.8	3914.15	3245.96	28432.7	0	5412.32	26322.9	21117.9	17780.2	41903.1	24465.4	38356.8	91214.9	24292.8	13520.1	78318.7	31221.7	6995.67	64451.2	5
P14685	_ISDDLMQK_	15120	15217.4	17694.2	9441.52	7794	27948.2	11713.3	7116.04	29104.2	0	9206.57	26691.4	30415.8	19765	36028.8	26226.4	41310.6	75701.4	25203.2	27630.4	66287	36061.6	15712.2	70401.5	5
P14685	_ISLADIAQK_	46558.5	35128.1	45868.9	16338.2	18592.7	72684	17658.5	16837.6	65699.6	14434.5	21986.8	69203.1	59811.8	49873.5	73677.4	57792.4	88286.3	158608	57138.1	64899.7	137926	62532.3	31664.4	136994	5
P14685	_LQLDSPEDAEFIVAK_	33540.6	32683	35806.9	15033.7	15573.7	69536.9	12212.4	12580.8	68477.4	10751.4	16822.2	65774.8	51943.2	39460.8	83473.1	57377.2	77147	154901	47433.1	45054.5	141308	71334.6	27258.8	126884	5
P14685	_NYLHYSLYDQAEK_	13542.5	9773.86	14555.8	3392.06	3873.33	23105.5	4064.71	4097.02	20506.9	2506.93	4258.17	17761	19933.2	12997.5	32994.1	18209	28991.7	54472.7	16092.1	20329	45063.2	21256.8	8993.87	42953.4	5
P14685	_RLNHYVLYK_	5384.01	8362.41	8770.25	0	0	10724.4	0	2583.11	15537.4	878.597	0	15592.7	17153.4	7629.81	21435.7	12641.8	21804.7	38244	15428	16821.7	39192.1	15147.3	6921.29	37992.6	5
P14685	_SLMPYFLLTQAVR_	3942.54	0	2409.38	0	0	10240.9	0	863.796	12975.3	0	842.588	3337.81	7028.03	4818.17	19633.8	2143.43	16228.2	53725.8	7822.17	9226.68	51131.8	12390.6	4263.9	38388.6	5
P14685	_SVFPEQANNNEWAR_	22225.5	22846.4	27073.7	8810.51	10633.8	37837.6	9197.98	11005.8	37063.2	9606.38	13163.2	39107.4	40453.4	30560.4	53844.9	35814.9	46371.9	78196.7	36372	37310.6	71546.6	39445.2	19784.5	74027.8	5
P14685	_SYNKDLESAEER_	2979.9	0	4157.84	0	0	8438.27	0	0	6131.48	0	0	6374.58	5527.3	5249.66	10362.5	9205.65	10018.4	21566.9	5805.89	5997.66	17801.8	9675.46	3673.75	18896.2	5
P14685	_VYEFLDKLDVVR_	11355.1	4399.37	5566.01	2361.64	1499.13	16863.3	0	2375.66	17626.2	1156.24	772.735	16970.4	8762.23	7898.57	18634.9	13637.2	25114.2	55990.9	12443.7	10904.1	51396.3	20044.1	4165.89	46454.5	5
P14733	_ALYETELADAR_	38888.7	7644.3	9255.07	4352.8	5239.88	0	5129.66	6386.46	17870.9	0	0	16247.3	8703.61	5182.4	11880.5	9479.65	17441.5	31183.3	13243.2	15889.2	29769.1	16379	6259.53	26423.5	5
P14733	_DAALATALGDKK_	31025.7	4077.15	7522.78	3303.54	0	12074.4	5368.12	4998.31	14645	2249.47	4256	16611	7260.53	4266.56	10654.1	11328.2	14941.4	30433	11089.3	6698.71	32564.2	17452	6620.13	27698.5	5
P14733	_IESLSSQLSNLQK_	20165.3	0	3825.48	0	0	5545.42	0	0	11802.1	0	2352.64	10153.2	3643.11	2416.15	9342.77	4462.63	11889	21442.5	3380.93	7951.7	25186.1	11606.2	2933.01	20078.6	5
P14733	_IQELEDMLAK_	0	0	0	0	0	0	0	0	7840.65	0	0	5296.57	2681.05	0	5106.67	3730.57	7478.48	29426.6	3245.96	3376.3	26375.8	9118.33	2351.66	18782.7	5
P14733	_LSSEMNTSTVNSAR_	11807.9	2196.18	5132.5	1204.9	521.574	3525.62	996.643	1980.67	8311.52	0	0	7206.43	4007.77	2491.51	8297.21	5005.48	8666.75	27621.5	2853.15	4020.64	24999.6	7277.68	3573.53	20246.5	5
P14733	_NQNSWGTGEDVK_	12171.1	0	0	0	0	0	0	0	9614.18	0	0	5635.96	2314.96	0	15033.8	14452.4	11256	17595.4	0	0	22704.9	4903.88	2830.47	14997.3	5
P14824	_GIGTDEATIIDIVTHR_	0	0	0	0	0	0	0	0	957.591	0	0	1422.58	0	0	1612.8	724.664	984.895	6824.25	0	0	9547.9	0	0.737396	8623.89	5
P14869	_AFLADPSAFAAAAPAAAATTAAPAAAAAPAK_	33612.9	59680.7	105664	50769.9	30453.3	104535	44894.9	42741.2	194153	38864.9	34950.6	173841	55937.1	37295.6	131064	58288.8	81314.8	264824	62951.1	24238.7	369670	84274.1	29853.8	302681	5
P14869	_AGAIAPC[+57]EVTVPAQNTGLGPEK_	84234.8	27432.8	24901.5	18691.5	14565.2	36489.4	18462.7	12637.7	55286.8	13878.9	10846.3	62183.1	19293.2	17608.2	36764.1	36311.6	41109.1	110101	21805.3	24444	128508	51386.5	6044.08	80400.9	5
P14869	_C[+57]FIVGADNVGSK_	72212.3	41153.6	33275.8	23270.3	25171.2	41956.7	24737.4	33522.4	61197.2	20295	25860.3	69149.3	27641.7	27744.2	29387.2	42236.6	64528.8	118875	29338.3	30967.9	138089	62109.9	18364.5	112774	5
P14869	_DMLLANKVPAAAR_	15684	5676.88	15950.6	5933.81	0	37946.4	6284.49	1513.98	36390.3	4842.06	4382.54	36428.4	6816.43	0	15514.5	11429.8	10833.7	73009.9	11476.7	5993.92	65330.1	21588.1	3940.92	60754.5	5
P14869	_GHLENNPALEK_	81577.7	72573.7	119281	55757.3	44115.8	194315	52700.4	57098	177834	49107.7	45305.7	167275	75338.1	52788.8	134807	71676	104958	299337	67097.6	62620.1	255201	101101	42308.1	248655	5
P14869	_GNVGFVFTKEDLTEIR_	12597.4	7111.86	11602.7	2959.38	0	30371.6	5160.05	5175.22	25498.2	0	1943.25	27548.1	8028.2	3487.35	16158.5	15139	13251.4	59550.8	10154.1	4217.93	56022.1	19050.7	2258.41	45955.6	5
P14869	_GNVGFVFTK_	135757	111507	159141	81969.5	61202.8	261175	78392.6	71180	233327	68976.2	57299.3	251517	99894.1	72046.7	181808	101198	149565	429755	109422	85163.7	377301	125008	50927.4	359681	5
P14869	_GTIEILSDVQLIK_	12987.6	0	6431.38	10078.3	0	10010.6	0	8368.79	27219.8	0	0	15199.2	4504.63	7303.48	17970.6	20258.5	13734.3	57846.4	5848.34	2844.18	78730.9	20893.5	0	45537.1	5
P14869	_IIQLLDDYPK_	146066	117680	151608	88225.8	62079.9	299201	77684.8	76784.9	274759	63830.1	65160.4	301074	89058.6	75840.2	197034	120148	166022	540003	120209	88706.4	496296	158471	55783.5	448022	5
P14869	_TSFFQALGITTK_	65797.1	33839.4	53016.8	30342.1	19145.7	34545.2	20441.5	28050.8	99400.9	21248.4	18138.2	96201.9	30001.2	25072.6	74908.6	42290	47755.5	224373	34427.2	13282.4	200272	59476.4	15501.8	161567	5
P15105	_RHQYHIRAYDPK_	65272.6	0	0	0	2007.98	0	0	0	0	0	0	0	0	0	0	0	0	0	0	4050.12	11971.7	36456.4	0	0	5
P15379	_NLQSVDM[+16]K_	0	0	1216.99	0	0	0	0	0	2356.53	0	0	0	4120.21	4071.91	5442.1	3460.36	3722.83	12161.4	2907.4	4352.75	8821.68	3751.63	4008.15	6624.61	5
P15379	_YGFIEGNVVIPR_	0	0	6369.62	1630.65	0	5558.26	0	0	10255.9	0	0	7500.7	20571.7	15164.7	30689.1	31787.2	21776.4	62617.1	9007.73	29088.5	68991.3	38030.9	13503.8	43664.2	5
P15532	_NIIHGSDSVK_	53371.4	9263.34	13198.8	14888.7	12527.7	26083.2	9975.76	6658.69	19276.9	7522.7	6500.39	18474.8	20898.3	12615.7	15152.1	15149.3	12849.9	37383.4	15403.1	11816.4	48449.5	24741.3	6420.36	38811.6	5
P15702	_GSEVLETEGSGQRPTLTTFFSR_	5713.71	10890	21725.2	8699.5	9673.92	34710.6	6934.43	11844.2	38373.8	5967.9	13079.8	35796.9	55318.9	69252.5	80222.7	52930.1	86282.3	119965	45266.9	73757	116560	60217.4	58089	106787	5
P15702	_TGALTLSGGGKR_	0	1130.56	0	0	0	0	0	0	6581.92	0	0	7014.49	4349.47	5728.52	8631.79	6662.06	11104.4	20650.7	3289.74	7791.53	22594.6	7619.4	6761.8	26637.9	5
P15702	_TGALTLSGGGK_	0	5618.04	11256.9	0	0	19094.3	2377.09	3017.18	18028.4	0	7339.09	16611.2	30814.9	38929.7	37242.1	21876	46219.6	57039.9	24040.3	40226.5	50056.2	27537.5	37355.8	56923.9	5
P15702	_VPDEEATTTSGAGGNK_	2218.67	11286.3	13247.4	3529.22	4273.84	24410	3887.15	5109.92	21069.6	3099.28	8832.17	22994.1	39509.1	53593.5	54021	30467.4	59112.6	78647.8	25690.2	48312.4	67937.3	35139.2	43985.4	69027.1	5
P16045	_SFVLNLGK_	93368.9	1624.79	0	2316.38	0	5500.65	0	0	6875.97	0	0	2388.65	0	1196.87	2485.06	2433.26	7060.38	16249.6	4560.87	3542.98	20335.6	5039.96	0	21241	5
P16546	_ADVVESWIGEK_	86488.5	54388.3	94269.1	52103.6	32820.8	51785.7	28062.6	34652.7	108634	22841.4	24041	109940	61996.9	36035.3	98700.5	59939.4	120601	355413	33575.2	35685.2	258627	118393	25905.6	219587	5
P16546	_AGTFQAFEQFGQQLLAHGHYASPEIK_	28218.7	9325.89	18904.1	13730.7	3781.64	13387.7	5464.81	10065.6	39102.4	4278.29	1797.06	26788.2	12177.9	5580.16	31961.9	8687.05	41075.6	142709	7574.93	6624.02	146205	52201.7	3641.84	90016.4	5
P16546	_AINVQEEK_	161006	98734.8	188935	113073	75134.2	107987	62393.9	64776.2	191512	50398.9	46881.5	195332	122862	65335.5	182877	127049	238336	572411	58655.5	56588.8	377107	206790	57179	353918	5
P16546	_AKLDENSAFLQFNWK_	0	0	0	0	0	0	0	0	3374.21	0	0	0	0	0	11580.4	0	0	23360.2	0	0	22514.6	4636.35	0	14440	5
P16546	_ALC[+57]AEADRLQQSHPLSASQIQVK_	0	0	1564.06	0	0	0	0	0	4189.03	0	0	2072.28	0	0	1619.85	0	4518.42	19322.8	0	0	14993.1	6332.71	0	9615.9	5
P16546	_ALC[+57]AEADR_	90896.5	53007.2	81040	51167.6	34332.9	41740.4	23566.6	30011.1	82737.9	19588.4	20193.4	97362.2	55827.7	32970.7	100482	61537.1	132938	343116	23071.9	27647.1	203354	103555	22525.5	190526	5
P16546	_ALINADELANDVAGAEALLDR_	8632.06	3990.16	0	19408.2	0	10113.4	0	0	30560.7	0	0	7221.25	0	1207.59	9244.97	13061	20599.7	124213	659.193	2781.49	112667	35339.6	0	77700.7	5
P16546	_ALSSEGKPYVTKEELYQNLTR_	20123.5	4876.21	13905.8	11240.1	0	5472.05	0	4103.36	13446.4	2601.48	0	14104.3	9813.68	2077.97	12971.8	21243	22075.5	45416.8	0	1592.11	34493.5	37774.1	0	35051.6	5
P16546	_ALSSEGKPYVTK_	44113.3	21971.2	60291.5	27139.4	12448.6	24632.3	13161.9	11952.1	56199.1	4914.69	7411.01	59430.7	28540.6	10503.5	56211.8	26373.3	72524.3	187066	6676.67	8350.8	109036	47957.4	6687.22	106990	5
P16546	_AQLADSFHLQQFFR_	43719	19940.4	36856.3	23248.9	11923.8	8564.3	9188.16	19459.2	65981.2	6068.43	6218.22	54143.3	26288.6	12336.4	44449.9	36376.9	61999.2	216493	10229.5	4791.27	190368	70851.4	10441.7	150967	5
P16546	_ASAFNSWFENAEEDLTDPVR_	1744.46	517.887	1099.42	671.578	0	0	0	0	6523.58	0	0	2076.09	0	0	1034.16	0	2908.52	24692.8	0	0	26313.6	3103.7	0	13723.2	5
P16546	_DC[+57]EQAENWMAAR_	11987.1	8606.99	14532.6	6686.66	2382.08	0	0	0	26412.2	0	3452.87	21628	5758.18	5488.66	20842.5	7337.58	33277	102130	0	0	75450.8	31940.9	3577.57	68538.3	5
P16546	_DLAALEDKVK_	34525.8	11826.6	31147.3	19882	9246.27	8271.63	8414.76	9378.08	27385.6	6064.79	4873.35	31339.4	16597.7	10361.8	19374.8	22247.4	31995.2	92511	6878.29	2810.91	75173.2	42307.2	2678.68	75881	5
P16546	_DLAALEDK_	0	87322.1	90042.7	62566.2	10248.5	17751.5	11889.7	0	92180.8	0	9343.82	0	75377.3	0	76325.9	33893.1	160776	351534	10073	17334.8	250779	176504	11318.8	238389	5
P16546	_DLAALGDKVNSLGETAQR_	59284.5	27731.6	53554.1	42007.8	20022.1	25722.8	19581.6	24551.1	51887.3	20842.5	10684.7	62574.2	40467.7	20127.1	48570.4	59985.8	73194.3	187483	18520.2	17480.8	131843	106726	14210.2	112991	5
P16546	_DLASVNNLLK_	30079.9	19228.5	39640.9	22061.1	12117.7	26594	9752.03	11418	41573.1	8318.85	0	48261.1	27646.2	12849.4	42960.7	16803.8	53969.1	145460	5796.62	10922.7	92000	47142.7	7953.86	87827.6	5
P16546	_DLASVQALLR_	106389	55314.5	101556	62157.3	39550.5	62851	28433.4	42708.6	136316	20249.5	24908.4	135667	53686.2	36756.8	112649	82487.1	160101	413288	27789.2	13866.5	308744	134474	25708.9	256522	5
P16546	_DLIGVQNLLK_	28557.3	15981.1	29967.8	16806.6	8005	8166.73	6129.08	6662.7	34366.5	4675.75	0	37635.6	19064	7783.32	33501.2	19750.8	46495.1	126709	5531.01	2295.8	88622.3	42778.8	4076.88	73975.8	5
P16546	_DLMSWINGIR_	0	0	2603.52	0	0	0	0	0	12881	0	0	4562.65	0	0	6137.5	1053.42	9995.6	50184.6	0	0	50542.5	6009.06	0	26203.9	5
P16546	_DLSSVQTLLTK_	135791	83240.4	136500	84053	51442.2	91700.2	40893.2	53483.6	157518	34475.9	34158.6	140588	87886	45885.3	147696	96497.5	168604	473124	41434.8	46223.5	322858	162830	38670.7	279723	5
P16546	_DLTNVQNLQK_	38767.2	18307.6	47026.1	25675.7	16286.8	24016.1	10133.1	12988.7	46877.1	7727.83	9813.43	48102.2	31959.9	11888.5	48401.7	25652.1	60518.7	170475	9123.38	10422.8	102262	48602.1	9232.12	99761.3	5
P16546	_DLTSWVTEMK_	19673.8	16042	34823.6	13739.7	7451.73	4036.08	3669.2	9884.52	51830.4	0	2062.3	45994.6	16788.4	8920.84	43972.3	21204.1	50436.9	171414	8146.25	0	132701	43599.1	3610.33	93564	5
P16546	_DMDDEESWIK_	21082.1	8783.66	20818.3	12477.3	3971.25	5252.38	5095.58	5658.13	25654.3	4123.43	4229.36	20104.4	13511.6	4278.15	22771	13458.2	26903	106728	4419.89	4451.39	63259.4	35899	3152.42	60847.7	5
P16546	_DM[+16]DDEESWIK_	0	0	4606.53	14656.7	0	0	0	8213.33	0	0	5630.4	7204.22	0	6906.51	4787.39	23431.3	0	7407.75	0	0	0	19749.7	0	0	5
P16546	_DSDELKSWVNEK_	0	0	0	0	0	0	0	0	0	0	0	0	0	0	0	0	2036.53	10670.7	0	0	7522.55	3036.95	0	6328.59	5
P16546	_DVDEIEAWISEK_	23293.2	13495.5	21209.1	25644.3	4720.68	8095.87	6928.87	15368.7	44592.9	6125.02	4412.6	33132.2	16390.4	8998.42	35854.7	26774.7	39483.6	172696	8549.08	4430.42	138359	56047.8	3796.53	103160	5
P16546	_DVDETIGWIK_	37694.3	24147.5	47122.8	23407.8	8480.42	28106.2	10162.1	11685	50207.1	9658.5	6844.84	56624.2	25273.7	12344.3	53992.9	24318.1	58826.6	150613	11971.3	11431	122732	46116.9	6856.02	114739	5
P16546	_DVEDEETWIR_	77862.3	34865	61201	41143.5	19648.7	29522.3	19348.9	25979.6	68433.1	17692	13289.3	79498.8	43823.6	21673.1	72113.7	51026.4	85484.7	271334	23546.3	28487.1	181568	92170.3	14878.5	173885	5
P16546	_DVTGAEALLER_	153539	87443.9	167161	98071.4	59298.3	97835.6	50329.6	55424.6	182060	42372.8	40577	186108	104045	58756.2	163886	111967	212745	559919	50726.4	43909.8	379187	187877	43843	332125	5
P16546	_EAFLNTEDKGDSLDSVEALIK_	64278.8	30364	45884.5	43815.7	23441.7	10269	17963.3	27439.7	70589.7	42640	14335.6	71012.3	40073.5	22655.7	62810.6	51768.3	71315.9	254411	19985.7	10299.2	230464	92310.3	15535.3	159392	5
P16546	_EAGSVSLR_	127395	84466.1	124497	86785.7	53546.7	75466.7	50694	59684.3	132675	43449.6	40140.4	146343	94201.6	51894.1	142809	99439.7	176528	455710	50653.1	55002.6	298579	161717	43967.8	283448	5
P16546	_EAIVTSEELGQDLEHVEVLQK_	16860.6	8906.51	13282.6	14329.4	7720.43	6902.13	3300.89	0	19107	4204.41	2841.04	19124.6	14335	5027.61	23310.6	13043.7	21839.1	67634.7	0	702.752	53663.2	26438	0	49484.7	5
P16546	_EANELQQWITEK_	48234.4	29827.8	60843.8	30882.3	19022.4	31830.1	16517.9	22087.3	72443.1	13281.8	11019.6	75607.1	32762.7	16602	63278.9	40859.4	80839.3	232096	19664.3	16608.9	180610	75564	10841.4	151575	5
P16546	_EANQQQQFNR_	61055.7	41105.3	64160.2	41537.3	25944.2	34982.6	23513.1	27669.4	68022.3	19139.7	17265	69325.4	46287.8	25396.7	76652.1	44515	95433.9	228626	18508.7	23403.6	157577	79113.7	22055.3	150609	5
P16546	_EELITNWEQIR_	19467.3	4812.59	19063.1	7424.19	0	9581.27	2610.79	4859.72	22112.3	0	2343.68	17385.4	15642.5	4287.48	19844.1	10761.4	23733.9	70332.5	3840.46	4595.29	52646.1	24105.3	2410.47	42633.3	5
P16546	_EELYQNLTR_	97903.8	57192.7	97622.7	53768.4	34123.4	52784.2	30905.4	24940.5	106434	23320.9	23277.4	116043	68415.4	38149.1	115455	61588.2	142854	413367	28194.7	29480.7	248930	104779	29840.6	247848	5
P16546	_EKEPIAASTNR_	51781	29296.9	63381.5	36460.6	22396.5	31471.3	8409.22	19641.9	65835	12536.9	11460.8	61344.8	18646.6	17357.6	80160.6	46203.7	92219.8	272006	11405.4	18397.9	174966	94657.4	15382.2	175821	5
P16546	_EKEPIVGSTDYGKDEDSAEALLK_	65948.2	41254.7	67121.3	42464.8	24044	37377.5	18046.7	28642	77810.6	16606.7	13228.7	88027.8	44809.1	22267	67547.9	59028.6	101265	269286	20276.9	22390.3	187956	109974	15264.9	154996	5
P16546	_EKEQLMASDDFGR_	24886	13427.8	28730	13589.1	8552.55	13551.4	6930.08	6898.11	31665	4882.18	4639.57	31427	15134.1	8103.69	28734.9	16002.6	41171.4	107624	8280	5336.91	77687.7	37090.7	5595.59	72301.9	5
P16546	_EKLDILDQERTDLEK_	19851.7	7147.18	19743	13833.3	6768.15	3501.89	7503.27	9364.18	20765.7	7236.88	3598.18	16098.6	10826.1	7771.36	9831.16	16873.8	26280.2	68405.8	8007.31	5081.43	57760.6	38734	2926.54	46667.4	5
P16546	_EKLDILDQER_	50206.3	27714	50222.3	25719.3	18770.3	35825.7	19932.5	13320.1	52651.3	12948.9	3246.51	54238.6	28974.9	16700.2	53281.1	32697	38207.1	200355	16868.3	14928	119806	55852.4	15646.7	121593	5
P16546	_ELPTAFDYVEFTR_	105371	53029	103916	76510.7	39330.4	47272.9	36739.2	47376.4	147774	31108.6	24174.5	145434	76454.5	38744.7	127932	99437.7	151355	504232	34798.1	13063.5	381114	164892	32446.1	309074	5
P16546	_ENLLEEQGSIALR_	43890.6	28253.6	37687.1	57582.6	13001.5	46996.5	11387.9	22327.3	76573.5	15549.7	9441.95	59121.9	36650.2	15334.9	49313.9	76399.4	69156.7	300694	13730.5	23215.8	244113	99552.6	15914.6	180009	5
P16546	_ENSLKTDDYGR_	5260.48	3274.88	5215.36	2210.33	0	0	0	0	8737.62	0	0	7145.97	2162.37	796.676	7504.31	4511.71	10331.9	30646.5	0	0	23149.1	9836.04	0	21172	5
P16546	_EPIAASTNR_	205958	391796	90319.8	299322	128927	117379	341951	253522	430558	361053	110208	533055	148998	79780.4	147612	318260	612828	692518	366050	276505	1307830	767508	150593	901896	5
P16546	_EQLMASDDFGR_	44314.1	24793.5	45542.8	28399.9	17012.4	25296.3	14870.3	16758.6	56695	11371.7	10169.4	53443.8	33567.6	16411.8	48518.9	30286.7	65873	166222	14867.1	12827.3	110177	60077	13498.1	99944.4	5
P16546	_ETENVKSSEEIESAFR_	7616.4	0	0	11253.8	0	0	3854.54	0	0	6000.78	0	0	15118	4033.9	5189.71	27309.5	11478.6	0	5320.78	0	0	26037.9	4760.59	9182.16	5
P16546	_FEEFQTDLAAHEER_	8554.75	4834.75	12244.4	9433.31	4279.33	6676.46	4507.94	0	11871.5	3760.52	1957.65	13106.6	10140.4	3493.69	12913.4	10117.1	16727.7	49747.7	3568.44	7427.93	31128.5	17962.1	1516.81	25527.8	5
P16546	_FKELSTLR_	35767.5	25224.8	45448.3	25567.2	17079.5	14303.2	11106.2	13313.1	49807.7	10136.8	9590.64	51056.8	26487.9	15542.1	41609.4	33863.8	63120.2	180638	12438.8	11900.3	116263	54465.3	11349.6	109410	5
P16546	_FNRDVDETIGWIK_	8895.35	2162	8678.6	4550.75	4000.11	0	0	4643.39	12483.2	0	0	16485.2	2060.05	0	11047.2	0	14483.4	61003.6	0	3460	49880	9471.05	4346.99	38020.8	5
P16546	_GAC[+57]AGSEDAVK_	66990.5	47230.2	62353.7	42462.5	27731	25474.8	22953.9	33733.6	81358.2	20553.2	24342	84025.3	39643.6	28342.3	78180	54203.8	120868	354929	24827.7	26242.2	221395	104931	23793.3	213987	5
P16546	_GEIDAHEDSFK_	22016.8	7732.79	20807.2	12033.4	3658.58	10601.2	0	0	13199.1	5766.97	0	16410.3	15573.5	7382.59	14382.6	14007.4	16405	51887.5	2671.11	2417.71	37340.2	29708.3	3513.74	37234.3	5
P16546	_GKDLIGVQNLLK_	43091.8	25017.9	46489.4	28474.6	17483.6	25792	13959.2	17709.1	54339.1	10349.2	8918.12	52990.7	28868.5	15565.5	49907	39136.8	73180.7	184064	13073.3	10869.8	122267	65931.5	11820.9	125429	5
P16546	_GLVSSDELAKDVTGAEALLER_	10727.3	2156.07	620.003	10668.4	0	1107.28	0	5653	11313.3	0	0	4205.99	3977.31	1413.3	9966.24	9723.51	13707	52140.3	2941.11	2153.07	55466.1	33811.8	0	36050.1	5
P16546	_GLVSSDELAK_	221352	82320.6	166287	92022.9	60885.9	97971.2	53802.4	46306.4	161987	46217.6	44434.8	174049	100216	60984.9	169898	105670	210946	619514	51452.9	48818.2	416181	195976	47370.2	341199	5
P16546	_GNAMVEEGHFAAEDVK_	58601.9	32484.2	60683.7	34147.4	20775	31256.9	19047.4	22876	67532.3	18687.3	14097.7	62467.7	38941.1	21310.2	58402.9	43774.9	81809.4	214980	22509	19872.6	152693	100708	17230.1	131131	5
P16546	_GNAM[+16]VEEGHFAAEDVK_	6490.17	5511.79	12774.9	2877.43	2533.2	6248.22	0	0	3035.49	0	0	7634.19	3069.6	1441.48	6313.7	4802.76	10723	20151.1	0	0	8818.39	5055.51	1234.14	12629.8	5
P16546	_GRELPTAFDYVEFTR_	36735.1	13263.4	28435	21355.4	10010.7	16856.5	11028.1	11387.8	39178.8	10642.6	4974.58	43336	21352.2	5472.83	30830.9	37532.4	50708.1	131277	9863.24	6251.13	112882	62254.4	6547.02	89050.9	5
P16546	_GVIDM[+16]GNSLIER_	24448.7	11188	21337.6	15364.3	7856.95	12402.9	8299.07	2601.29	14526.4	6603.98	1697.15	19836.2	13902.9	5902.11	21501.7	23539.2	23726.8	61045.6	6418.75	7251.45	28647.7	12938.9	4096.1	35240.9	5
P16546	_HALLEADVAAHQDRIDGITIQAR_	11096.5	0	0	7360.5	0	0	0	3137.85	4333.48	0	0	1632.25	5560.88	0	0	15188.1	6739.54	30445.8	1024.55	0	36252.2	24180.4	0	28320.4	5
P16546	_HALLEADVAAHQDR_	0	0	0	0	0	0	0	0	1083.39	0	0	0	0	0	0	0	1940.41	19312	0	0	10881	0	0	9540.36	5
P16546	_HEAFETDFTVHK_	13287.9	6444.39	15534.1	10320.3	3951.92	8439.32	3903.72	5071.61	17692.5	1132.52	0	14418.6	15013.1	4452.09	10613.4	8085.19	21505	45361.3	4985.48	4875.4	29391.7	19488.4	1855.64	30988.6	5
P16546	_HEALMSDLSAYGSSIQALR_	5865.8	0	2118.29	5179.43	0	0	0	0	7140.35	0	0	5363.34	2891.76	0	5790.69	1824.89	10165.8	30229.1	0	0	37538.3	5953.85	0	21515.3	5
P16546	_HQAFEAELHANADR_	49162.6	30254.5	53808.4	29983.5	17161.4	31622.7	18599.1	19752.6	58833.9	12022.3	11552.6	62709.5	30190.9	16832.8	48072.2	38295	78958.8	210123	16721.6	16423.1	146937	66852.3	16278.7	132456	5
P16546	_HQAFEAELSANQSR_	118402	75162.7	123392	78846	44174.3	67299.7	41490.8	45996.1	124054	32210.2	29928.1	131830	74413.7	43815.2	109396	84594.5	157305	411556	41215.5	37703.6	285548	132891	34582.6	245799	5
P16546	_HQAFEAEVQANSGAIVK_	0	0	0	0	0	0	0	0	0	0	0	1687.44	0	0	0	0	1995.97	20278.4	0	0	8596.49	0	0	7682.33	5
P16546	_HQALQAEIAGHEPR_	52465.7	39191.5	84120.9	51902.9	25826.6	23792.3	23719.9	7681.93	90038.2	20108.8	9849.97	84065.2	57271.6	25832.2	77341.6	71110.7	115052	294080	15605.7	21002.4	202656	128145	22186.6	186829	5
P16546	_HQEHKGEIDAHEDSFK_	25475.3	12787.7	27272.1	13313.1	7672.63	12881.9	5195.6	7305.95	25817	4368.94	4452.75	27437.8	14735.4	6774.1	28550.3	18687.7	33707	100585	7165.43	5507.5	60020.9	27777.2	6161.62	54917.8	5
P16546	_HQLLEADISAHEDR_	49193.2	29142.3	55719.6	31143.8	20548.4	35417.4	17998.2	19202.7	63178	12946	10919	65288.5	30004.9	15959.8	45210.1	39375.7	77822	208161	16926.5	20356.9	146930	68357.4	16683.4	125896	5
P16546	_IAALQAFADQLIAVDHYAK_	48654.3	24388.2	31150.8	42642.5	8516.27	30927.8	13156.6	26599.5	74236.3	15906.6	14729.1	51584.4	33792.2	16942	55539.3	16286.6	82698.5	288734	16181.5	21666.2	248797	97914.2	13274.3	155440	5
P16546	_IDGITIQAR_	94943.9	70443.2	120928	71378.9	49264.2	71787.9	38210.5	32362.8	145694	26765.7	32918.7	148203	72837.9	43099.7	113934	82348.5	176662	496329	34242.7	43633.4	344589	137102	31350.9	299912	5
P16546	_IEDLGAAMEEALILDNK_	0	0	0	0	0	0	0	0	3338.93	0	0	842.878	0	0	1245.19	0	1221.87	24603.2	0	0	18231	7279.55	0	11803.8	5
P16546	_ITALDEFATK_	229263	120206	236678	129191	104847	142247	82069.9	99704.9	226599	68385	66779.9	231888	149636	90098.8	242022	154716	253660	483514	69563.9	75240.2	336426	209861	72601.2	366638	5
P16546	_KASAFNSWFENAEEDLTDPVR_	6179.82	0	5715.01	2479.48	0	1500.79	0	0	17399.4	0	0	6661.62	0	0	9368.74	1675.44	12974.7	62899.4	0	0	58408.8	16372.2	0	39877.7	5
P16546	_KFDDFQK_	72753.8	45249.4	76513.4	46147.9	28110.1	41986.6	24549.5	28475.9	78694.4	21089.2	18410.7	79830.7	51431.4	25976.7	78508.9	58086.4	102081	280099	24327.8	23958.3	191345	103183	22185.6	170524	5
P16546	_KFEEFQTDLAAHEER_	46968.9	31295.8	62318.5	29687.7	19641.4	32612.2	16766.6	22783.6	65772.1	12861.5	13882.3	68680.5	33200.4	19006.4	65679.6	40837.1	78421	245901	15827.6	18632.4	162213	72820.7	15552	142674	5
P16546	_KGDILTLLNSTNKDWWK_	6188.9	0	3943.05	2640.36	0	0	0	2307.9	9322.82	0	0	8953.57	0	1552.78	6747.36	6039.79	8978.94	35375.7	914.194	0	31610.3	15266.5	0	26056.3	5
P16546	_KGDILTLLNSTNK_	11312.9	10601.5	23532.5	9608.59	5139.57	11481.7	1989.29	3465.76	28246.5	0	2467.31	31249.3	12652.1	5252.04	24758.1	12702.2	36863.3	95091	4591.82	5076.5	69833.5	25801.2	2480.77	59179.4	5
P16546	_KHALLEADVAAHQDR_	0	0	3092.95	0	0	1011.24	0	0	6169.7	0	0	1387.25	0	0	742.505	1266.42	1671.55	37093	338.991	0	24550.9	4843.66	0	18285.8	5
P16546	_KHEAFETDFTVHKDR_	23531.4	8058.55	22098.4	13732.7	6004.97	6701.32	6227.39	8369.87	15244.8	2572.25	2113.73	16285.2	13371.9	7388.36	15061.1	22462.6	28708.6	68366.9	4783.92	7202.9	50079.1	43500	5136.72	47333.9	5
P16546	_KHEAFETDFTVHK_	11135.4	7607.31	16083.6	0	0	3340.09	0	0	15652.2	0	0	15781.6	7732.22	1989.4	15536.7	8988.11	18885.3	61449.5	0	3048.12	39089.3	17297.4	1794.92	31150.2	5
P16546	_KHEALMSDLSAYGSSIQALR_	14474.8	1858.51	15738.1	2918.25	1579.39	5402.64	0	5807.33	34692	0	0	22119.6	6578.92	0	19789.1	15653.7	32474.7	117366	3551.66	1591.52	85916.4	44451.9	1884.05	68871.8	5
P16546	_KHEDFDKAINVQEEK_	16525.1	0	0	0	0	0	0	0	0	0	0	0	1171.2	0	0	6464.2	9925.03	3599.11	0	497.036	0	17750.4	0	1655.12	5
P16546	_KHQALQAEIAGHEPR_	20174.8	6448.73	25355.2	15820.2	2580.2	9142.32	0	0	18282.3	3086.65	0	30167	14852.6	172.062	14524.9	12899.9	39050.9	96784.9	4305.51	6236.53	76667.4	41155.2	0	65206.1	5
P16546	_KHQLLEADISAHEDR_	13167.1	7145.9	17878	3092.15	0	6392.65	2436.2	0	18697.5	995.49	0	18152.2	6218.55	1737.46	17837	11575.4	24911.8	75323.3	0	0	55071	19797	1793.39	36822.2	5
P16546	_KIEDLGAAMEEALILDNK_	13681.2	3311.4	11881.3	7487.89	0	0	1326.88	6088.81	29801.3	1665.28	1923.02	23826.3	6729.08	1950.71	19106.9	13942.9	24928.5	116246	0	1919.91	92309.8	32638.4	0	62755.7	5
P16546	_KLDPAQSASR_	52954.1	48548.2	70809.6	53393	22835.8	48353	28668	33502.6	94527.4	23500.1	24953.2	104790	45298.7	25219.1	75084.9	60455.5	115515	360125	28007.2	28002.7	230805	101343	24270.2	221325	5
P16546	_KLLEAQSHFR_	17855.8	0	22413.4	15629.4	0	0	0	0	87710.2	0	0	85946.7	0	0	29331.7	28733.7	69200	151502	0	0	218245	106875	0	184801	5
P16546	_KLLVSSEDYGR_	16596.3	10608	30115.4	7875.51	6587.83	9747.94	3734.13	5273.61	23723.5	2030.21	3766.43	24180	9758.97	5931.57	27739.6	14225.6	39649.5	112817	5065.36	5213.67	81674.9	23204.9	4074.8	71193.6	5
P16546	_KLSDDNTIGQEEIQQR_	0	7088.7	13175.7	7132.22	3909.1	6431.53	3717.25	4750.29	12838.1	3289.1	2282.97	15097.3	8533.59	3094.79	12742.8	7981.14	18225.6	61172.2	3262.4	5271.26	40300.2	13573.6	3570.65	33924.3	5
P16546	_KQEALVAR_	47033.8	56867.9	56555.1	39389.2	0	41800.4	23986.4	28976.6	72322.7	23938	22159.9	69835	41300.1	26898.2	69408.3	51282.5	96459.5	219100	35297.3	25442.5	155567	90295.4	32035.3	201183	5
P16546	_KVEDLFLTFAK_	44701.2	22883.8	42902.7	24361.6	11821.4	26116.2	10139.1	15532.6	58714.7	7075.83	5491.77	63011.4	20691.5	11865.2	48316.4	30235.3	68676.2	211865	11716.5	10788	161534	62236.7	7794.84	121225	5
P16546	_LAALADQWQFLVQK_	40040.8	20759.6	38530.1	30919.3	10155.8	13187.8	14096.2	17970.8	72755.2	12001.3	9257.73	63241	24849.9	12632.2	50757.2	43752	61957	250466	14463.6	4500.84	195970	72348.4	9022.53	150864	5
P16546	_LAQFVEHWK_	32145.7	19990.7	40217.1	21691.2	12868.9	21536.4	9727.81	19484.4	44949.8	5530.16	9039.53	45104.4	22057.9	14897.3	34565.2	35847	52614.7	169111	10911.9	9825.97	114617	61303.2	6160.95	93024.4	5
P16546	_LDENSAFLQFNWK_	2159.31	0	1620.44	1734.65	0	0	0	0	9994.18	0	0	5068.94	0	0	5725.39	4840.09	6341.87	47205.8	0	0	44964.4	10122.5	0	26634.6	5
P16546	_LDETGNLMISEGHFASETIR_	19813.6	0	10431.8	8132.98	0	19551.1	0	0	26813.6	0	0	28988.5	0	0	22584.1	21429.5	23251.4	96398.6	0	0	93290.2	27502.9	0	61874.1	5
P16546	_LDILDQER_	50297.1	33416.4	61103.9	36807	26064	35711.3	22266.8	16941.4	52553.7	18139.8	14459.4	54095.9	50367.7	19895.2	53578.3	35114.8	71386.4	173046	15572.9	18924.1	105132	66209.8	16072.5	101103	5
P16546	_LEESLEYQQFVANVEEEEAWINEK_	0	0	0	0	0	0	0	0	1332.79	0	0	0	0	0	698.379	0	843.836	12987.8	0	0	15709	2333.3	0	5886.48	5
P16546	_LFGAAEVQR_	239467	145397	261104	150589	105684	141789	84171.4	48064.8	240867	63998.6	67684.9	263570	171933	94051.8	256169	187327	313906	815746	79351.8	85424.3	514853	288821	83139.7	466884	5
P16546	_LGDSHDLQR_	23163.4	14930.4	23706.2	17638.5	13607.9	16173.4	7918.38	9601.08	24720.8	6732.02	0	26574.5	24593.1	9591.13	27325.3	15644.2	29592.2	86737.6	8973.72	9628.55	54770.4	38095.1	7577.99	50966	5
P16546	_LGESQTLQQFSR_	94231.1	61972.5	107974	65577.9	41536	60702	35745.7	39735.7	109948	29572	27227.2	110855	71080.6	42356.7	108832	75495.3	136713	372288	36601.4	32352.8	266095	132775	34592.4	212809	5
P16546	_LIDVNHYAK_	48454.6	0	61862.9	54947.2	0	48257.4	0	0	59936.6	0	22708.7	70210.7	37505	22537.9	52489.1	40042.7	87217.3	225584	0	21944.3	164835	68798.4	0	135740	5
P16546	_LIQEQHPEEELIK_	193594	106413	171597	113332	82735.2	105167	54096.9	64127.1	201751	49682.8	43769.6	208457	131894	75413.1	185954	145651	247029	671937	60841	69336.6	475721	238996	49169.4	345255	5
P16546	_LIQNNHYAMEDVATRR_	20674.9	9645.67	22369.7	16391.3	8090.34	8674.52	7922.88	8206.97	29155.4	7366.14	4827.62	28366.3	17049.8	5138.03	21471.7	25579.6	38649.7	112740	9505.41	4602.42	77012.8	50469.7	5528.86	69226.6	5
P16546	_LIQNNHYAMEDVATR_	48274.2	17695.2	38916.1	21698	12959.5	15916.8	9225.21	5909.52	49733.5	8878.35	9801.81	49228.4	27315.9	12168.9	40068.6	13363.1	51674.6	170769	9803.84	7954.96	117167	33385.6	11155.5	96730.2	5
P16546	_LIQNNHYAM[+16]EDVATR_	19732.6	15041.2	22156.1	11653.2	8740.53	12563.6	4541.71	3826.59	10954.2	3896.51	1433.68	15665.2	12686.2	6722.07	15271.8	9012.11	21082	47677.5	3079	5370.25	22251.5	18379.4	5204.22	25343.3	5
P16546	_LIQSHPESAEDLKEK_	86522.6	63695.7	117201	72060.5	41972	57792.8	41890.8	42342.6	119192	33994.7	28461.1	125805	73973.4	38886.8	115360	83825.9	145634	386911	38024.2	32469.5	262436	157590	31841.7	240307	5
P16546	_LKDLNSQADSLMTSSAFDTSQVK_	26976.1	13097.6	29214.1	17128.2	8287.6	13967.8	5752.83	10738	44094.7	6315.74	4398.1	39709.6	14027.1	8093.56	30021	18547	42307.8	124476	6473.35	7413.19	99155.8	49743.4	4071.65	78373.5	5
P16546	_LKDLNSQADSLM[+16]TSSAFDTSQVK_	14461.3	12570.8	11105.1	4414.82	0	9374	0	2462.39	10638	0	0	12458.2	5771.07	2420.51	13002.4	8612.23	18756.1	28372.6	0	0	23977.5	11424.2	1901.13	24530.4	5
P16546	_LLEAQSHFR_	0	19878.9	61573	33953.7	0	22805.4	0	14697.6	54466.5	4491.56	0	59757.2	24192	0	56099.4	28337.3	67330.5	201462	0	10336.4	117604	76745.9	0	89322.8	5
P16546	_LLEATELK_	154486	90253.5	148730	100870	50587.8	121365	68601.9	49262.4	230151	55836.1	38164	214504	77933.3	58975.7	92616.6	89505.8	176196	475312	73049.6	60016.8	336150	146042	46618.8	373294	5
P16546	_LLVSSEDYGR_	97739.4	75623	129065	69077	45650.4	70084	38072.7	40574.1	138949	27255.1	16425.5	148291	80929.1	42999.3	129258	84060.7	188263	513484	38792	35826.4	355490	152634	38426.7	318670	5
P16546	_LMVHTVATFNSIK_	2094.63	0	2459.62	587.123	0	361.144	0	0	6045.66	0	0	3003.04	0	0	2101.76	2145.96	8436.14	34342	0	0	30222.9	7647.66	0	23481	5
P16546	_LNHQEFK_	25923.6	15104.4	27670.5	18196.3	12683.8	19181.1	8794.47	12025.5	35886.2	9339.19	6898.75	32957.6	18954.7	10780.8	34341.1	23028.5	45427.6	125209	8986.66	9682.24	87338.2	46069.2	10776.4	72333	5
P16546	_LQQSHPLSASQIQVK_	58596.8	45048.5	84165.8	46467.1	26060.7	49309.3	24929.2	28119.1	87024.9	20777.4	17635.3	88481.8	49739.1	26182.7	83539.9	48353.3	103215	272758	24793.9	24954	182248	81073.6	21692.1	163045	5
P16546	_LQTASDESYKDPTNIQSK_	76404.1	46684.4	85348.7	49282.8	30418.1	42323.4	27502.7	30704.8	80617.7	24118.6	23013.7	77638.5	54710.2	32460.7	75703.1	59195.2	105409	262521	27762.4	27172.3	178292	97447.5	26212.1	173374	5
P16546	_LQVASDENYKDPTNLQGK_	114241	79420.9	146516	77102	53505.1	83125.1	46505.1	36825.7	119219	38786.6	29434.7	140107	93307.5	52138.4	126621	99493.6	154306	412226	34977.1	41203.6	243906	148315	37397.3	235384	5
P16546	_LSDDNTIGQEEIQQR_	128999	99265.3	157948	98863.3	61639.3	93445	55548.2	64984.1	167537	45782.9	40557.2	170296	116863	62229.9	122544	111238	217387	528838	54167.4	49688.5	381530	197157	49352.9	364055	5
P16546	_LSELNQK_	108108	70670	123121	82070.4	47063.2	66748.2	44223.4	48803.5	135505	36910.9	31945.7	132105	86320.2	43856.8	127899	83347.7	182101	438998	42259.2	41478.2	302042	152414	35362.4	283487	5
P16546	_LSILSEER_	112446	59537.8	114948	77284.8	49299.8	69228.3	36384	28309.9	129353	32725.3	28262.4	144624	70163.6	42122	136629	92101.2	175860	491656	38157.5	31604.7	339486	162773	29300	279919	5
P16546	_MKQVEELYQSLLELGEK_	0	0	0	0	0	0	0	0	1002.1	0	0	0	0	0	0	0	585.807	5600.7	0	0	11164.8	3222.24	0	4442.1	5
P16546	_MMLDHC[+57]LELQLFHR_	0	0	0	0	0	0	0	0	0	0	0	0	0	0	11271.7	11934.2	0	7096.8	0	0	13210.2	13475	0	5179.8	5
P16546	_MNEVISLWK_	20738.2	1051.06	18380.3	12646.7	1351.55	2120.94	5325.28	1948.57	49061.7	4779.98	0	11614.4	8011.73	2409.84	14080.7	16049.9	25640.7	111141	3489.01	1943.46	108309	42730.1	1238.33	101312	5
P16546	_MQHNLEQQIQAR_	31012.7	7864.17	26142.5	18604	9068.47	5111.68	12680.2	7769.84	36874.8	11362.5	3700.86	21005.8	21623.1	5320.57	25965.4	29029	39055.4	127932	9348.33	7918.62	91987.1	65025.6	6670.48	95039.4	5
P16546	_M[+16]KQVEELYQSLLELGEK_	0	0	1240.87	0	0	1199.73	0	0	1314.95	0	0	3002.23	0	0	1469.23	991.608	1325.94	17068	0	0	8455.48	2256.44	0	5910.75	5
P16546	_M[+16]NEVISLWK_	6254.84	5975.76	10332	2149.82	1060.04	5672.32	0	726.746	3347.11	0	0	7135.1	2765.28	499.459	10419.7	4113.08	6907.45	25892.5	0	441.091	10900.3	4260.68	0	12917.9	5
P16546	_M[+16]QHNLEQQIQAR_	15676.7	13661.9	19390.5	9678.58	8097.81	11658.4	4944.46	6371.03	9600.83	3932.43	4197.08	21533.1	10354.4	6946	21614.7	11913.4	23491	41481.6	5343.69	4487.47	20203.1	17483	4278.79	21852.5	5
P16546	_NQALNTDNYGHDLASVQALQR_	104658	68720.8	107223	76640.7	45295.9	62116.2	39799.2	47469.6	123596	36538.2	23448.8	139733	81061.9	45736	86382.7	85592.9	172056	450963	37155.6	38198.6	320802	171545	30693.7	259887	5
P16546	_NTTGVTEEALKEFSMMFK_	2504.59	0	0	0	0	0	0	1452.66	4104.51	0	0	3248.54	1436.54	0	0	6971.42	3105.08	31021.9	0	0	21667.3	21895.5	0	15470.2	5
P16546	_NTTGVTEEALK_	85685.6	58826.1	106495	57547.5	37006.1	53883	30631.6	29731.7	98128	24868.5	26504.4	97091	74958	40408.3	119183	63447.4	134722	320983	27107.3	39225.8	224854	99065.3	34947	184846	5
P16546	_QEFAQHANAFHQWIQETR_	12869.9	7414.21	19920.9	9121.82	3648.87	9224.41	0	4344.04	27642.7	0	0	25836	10514.6	3228.91	18179.4	13458.1	31845.7	91007.5	3564.66	681.237	66645.7	26087.1	2658.5	56660.9	5
P16546	_QETFDAGLQAFQQEGIANITALK_	0	0	0	0	0	0	0	0	2209.25	0	0	0	0	0	0	0	826.142	11996.9	0	0	7362.22	1296.21	0	2504.66	5
P16546	_QFQDAGHFDAENIKK_	9753.84	3305.69	9690.07	5384.14	0	4833.64	1598.28	1832.62	9771.67	2665.46	0	13507	6801.91	2460.14	11678	7188.02	16454.2	42305.5	3193.81	2594.33	32624.4	15645.8	2360.29	29408.4	5
P16546	_QFQDAGHFDAENIK_	21531.8	10854.3	22493.4	16172.4	9799.63	11177.5	8274.5	4762.35	21222.3	7112.69	6788.23	24626	17436.8	7369.6	14613.8	16185.5	28098.4	61572.1	6692.74	7850.67	44890.7	29400.3	6878.18	39643.2	5
P16546	_QGFVPAAYVK_	120353	61087.4	110451	69615.5	44893.4	54766.3	38992.2	44024.9	106349	34780.8	29182	110848	82396.1	40263.3	101863	90245.5	146824	365515	36214.1	35312.5	242655	156869	31707.8	224332	5
P16546	_QGQIDNQTR_	39807.9	25994.5	54004.6	33882.7	21479.2	24648.4	21935.8	19225.8	43890.5	19028.5	13272.9	60270.8	34542.6	21138.4	58569.8	44671.7	72665.5	153201	19205	19073.8	109090	63735.9	19802.3	107926	5
P16546	_QQVAPMDDETGKELVLALYDYQEK_	9407.35	1421.36	8590.78	6229.82	1721.72	704.81	1089.53	4537.22	19243.6	1191.02	745.339	13344.3	3202.47	1330.09	14681.1	8766.11	17430.6	68597.2	1831.01	1572.49	61405.3	32393.3	0	44427.1	5
P16546	_QVEELYQSLLELGEK_	2939.49	842.595	2524.5	2367.01	722.518	1432.34	628.939	908.065	8541.19	0	0	5624.45	1822.37	357.405	5038.81	1396.86	7595.73	41113.5	531.581	610.205	33328	8490.87	0	19073.1	5
P16546	_QWELLLEK_	21317.1	9958.86	21543.6	10817.2	4086.59	12813.9	2520.05	2752.98	27453.8	0	1366.11	32907	9916.26	3101.1	23460.8	14994.3	32665.7	101414	3746.88	3454.91	79012.9	27892.4	1026.67	68554.6	5
P16546	_RAQLADSFHLQQFFR_	6786.27	1464.06	4038.52	0	0	2654.86	0	0	11463.7	0	0	9454.81	2124.62	0	7582.7	8456.19	12297	47383.8	0	0	33426.8	16911.6	0	28773.2	5
P16546	_REELITNWEQIR_	73003.2	36734.6	71726.6	36886.3	23401.9	37865.5	18227.1	23795.4	82216.5	15165.9	15132.3	83917.2	39501.1	20719.4	67760.7	52269.5	95648.2	267696	20111.1	20645.5	187229	94604.7	15292.9	159652	5
P16546	_RLEAELAAHEPAIQGVLDTGKK_	52156.9	25540.3	46276.2	33501.4	8966.21	12591.5	0	18093.2	35642.2	4961.25	2282.83	61110.2	25966.7	4426.39	18319.2	35769.1	86835.9	293756	4930.77	9080.49	254131	87848.4	3495.16	187274	5
P16546	_RNEVLDR_	10329.6	6705.07	9585.29	5532.79	4628.4	6637.86	2879.56	3982.92	12645.4	1990.51	0	12622.8	6510.35	0	12457	8677.4	16465	50077.7	3928.71	2838.35	30293.3	16273.5	2926.1	28819.1	5
P16546	_RQQVLDR_	6047.78	5042.13	5937.53	5286.81	0	3927.51	2639.11	0	7903.66	0	2041.26	7445.82	0	2541.71	7818.79	5868.74	12042.1	27800.8	0	0	23886.1	9715.17	1687.65	20784.7	5
P16546	_SADESGQALLAASHYASDEVR_	68306	46908	81854.9	51116.3	30205.3	53178.6	23795.3	31317.3	94981.2	19251.6	19062.6	92759	52825.7	29380.4	89923.8	60331.6	113267	334883	22896.3	27190.9	218832	101751	20845.3	195997	5
P16546	_SKLGESQTLQQFSR_	54562.5	9859.65	31301.7	8685.81	0	5925.4	0	8978.45	29434.9	4977.67	0	22628.3	12462.1	8309.99	30934.8	37116.8	31173.6	84233.9	5789.05	10226.5	58811	45008.1	0	39052.6	5
P16546	_SLQQLAEER_	170396	107261	168607	112588	74013.4	73622.3	76520.3	78462.1	181353	61684.9	47779	193274	126505	65554.4	183524	147843	248946	626399	64973.4	60727.9	438023	252110	59689	400804	5
P16546	_SQLLGSAHEVQR_	109944	67555	115592	78143.8	46119.4	60529.8	45765.6	49732.6	124643	40482.2	31289.4	125913	92381.3	44811.3	115214	95194.2	169062	406807	41692	41659.1	271821	161379	40680.6	280391	5
P16546	_SSEEIESAFR_	168407	95739	167502	100618	52057.6	97610	51943.9	63300.3	172299	46746.4	34260.3	186516	121078	65651.4	187750	122170	222785	673075	50970.6	56005.7	405530	217788	49144.9	387234	5
P16546	_SSLSSAQADFNQLAELDR_	45736.6	20670.4	44066.5	31162.9	15169	17551.5	11568.3	19938	62801.9	11153.1	8862.17	59554.9	29663.7	13296.9	49668.7	40065.9	60017.8	200729	13908.6	4620.32	156921	70035.1	11071.9	127684	5
P16546	_TALLELWELRR_	44714.5	13258.3	41383.4	20943.5	12498.3	25886.5	7474.27	16137	68283.3	7405.76	7439.04	72690.3	21992.2	9140.98	54431.3	41685.6	69310.6	228944	10861.6	3843.37	210326	74665.2	6624.77	151143	5
P16546	_TALLELWELR_	20251.5	19141	29637.7	15578.3	9951.28	22106.6	4108.93	10113.4	49272.5	5248.97	0	41011.4	18783.5	7094.99	45290	5998.91	54666.5	216831	10012.5	6487.76	143583	44561.2	4698.8	108289	5
P16546	_TATDEAYKDPSNLQGK_	68526	41472.2	76947.8	44913.8	25204.7	38281.3	21492.3	24513.3	78845.3	17801.5	17271.5	85910.3	50459.2	23037.1	79780.2	49376.9	104007	273975	21267	22777.1	175836	88433.9	21502.2	176466	5
P16546	_TKQDEVNAAWQR_	14869.1	6338.06	16229.1	7122.88	4307.9	2819.79	2290.18	4323.99	16842.5	0	1703.44	16028.2	7944.91	3097.29	12778	9503.23	17946.3	61170.8	2164.09	1976.56	39566.3	19722.5	539.323	37539.3	5
P16546	_VLETAEDIQER_	251644	165968	282444	186749	113339	157816	110793	93548.5	277963	96881.1	74737.4	307371	208229	100680	292239	217350	371192	926623	97476.6	92098.5	633487	373792	90260.4	561294	5
P16546	_VNDVC[+57]TNGQDLIKK_	7095.13	2615.23	6273.43	3969.58	0	0	0	0	7241.64	0	0	7201.55	1719.28	1695.2	3866.98	3309.58	10997.1	31512.2	0	0	23075.8	11721.1	0	18615.1	5
P16546	_VNDVC[+57]TNGQDLIK_	20007.8	11027.1	22188	7414.53	7695.1	7482.71	2855.31	4333.03	24224.2	3635.59	4163.06	24196.2	11709.5	6297.16	20428.3	14671.1	35043.5	65934.4	3459.31	5988.06	51968.1	30474.2	4313.59	48053.1	5
P16546	_VNEVSQFAAK_	145419	108573	195418	111145	83484.7	110905	61305.9	57787.5	198215	51617.8	49912.8	206985	137589	75248.2	198654	135701	257681	687080	57341.1	65254.6	417239	200576	64945.6	389603	5
P16546	_VNSLGETAQR_	49116.9	41634.1	73935.4	45239	28387.3	44031.2	23058.6	24469.7	77323.7	18642.8	18272.9	76257.8	50156.1	26999.3	79233.2	40836.9	94848	246861	19826.3	23539.1	159165	75249.2	20471.6	146682	5
P16546	_WTQLLANSATR_	78045	38757.7	89374.8	63840.9	32272.4	42238.8	30886.8	32866.6	112590	27328.6	18614.3	99421.4	55179.5	32607	95252.6	66206.3	130528	383222	32020.5	30742	254168	127815	22595.7	241290	5
P16546	_YEALKEPMVAR_	43511.2	12427.7	38562.2	17621.5	15227.6	11127.2	0	3548.01	41140.9	7753.79	3428.83	43115.1	21028.1	0	41730	26962.5	59542.4	211704	5354.67	0	144732	93446.5	0	137090	5
P16546	_YTEHSTVGLAQQWDQLDQLGMR_	15533.6	6837.72	17589	9437.47	3273.39	5916.17	2703.6	10849.3	37371.4	1943.04	2586.21	29192.7	8303.79	4564.6	24468.8	18269.3	27663.9	112448	5018.47	2060.29	101567	38591.1	0	77661	5
P16546	_YTEHSTVGLAQQWDQLDQLGM[+16]R_	6345.57	2205.3	7054.34	2001.55	1519.31	0	0	0	8385.14	0	0	11071.3	0	0	7353.5	5283.43	11457.9	35161	0	0	23110.1	11690.8	0	21616	5
P16858	_DGRGAAQNIIPASTGAAK_	3946.37	17118.8	0	16566.2	0	13652.6	25728.1	11940.2	27829.8	34698	15041.6	26911.7	41369.4	12711.7	6548.48	122961	105360	114775	62088	82548.5	121639	151167	75092	110569	5
P16858	_GAAQNIIPASTGAAK_	836111	2542520	738308	1659630	559415	3028130	1938640	2066020	3465160	1606650	2256290	3335640	3565550	2578260	1414050	7547350	9580360	11635300	6445710	8484660	11458500	9235090	6886570	10490200	5
P16858	_IVSNASC[+57]TTNC[+57]LAPLAK_	29077.8	36035.4	35489.4	20247.4	22824.9	28785.5	28550.7	41148.9	75235.6	16718.5	43810.9	61573.1	85233.2	82684.6	57104.3	83096	135582	159556	86189.9	125502	200502	137141	76800.4	156870	5
P16858	_LEKPAKYDDIK_	7073.88	10230.8	0	7836.32	0	12865.7	6103.52	0	13656.6	0	9213.4	17561.2	20470.9	13301.6	3779.47	53775.1	50819.4	60919.5	30730.2	37847.9	59281.5	57353.4	31679.6	57144.8	5
P16858	_LISWYDNEYGYSNR_	99089.2	294257	84545.8	205756	49534.6	461726	189160	294206	636589	163100	259296	629553	380741	262050	264643	1169930	1528240	2401210	1007860	1207870	2828400	1556100	659762	2423380	5
P16858	_LTGM[+16]AFR_	388240	414715	146731	308031	181088	480017	256998	304390	452195	216101	364114	458806	530358	453790	253302	941927	1186600	1206990	798630	1265960	1149320	1171450	981997	1082890	5
P16858	_LVINGKPITIFQERDPTNIK_	27149.2	75098.1	16014.4	56951.2	11407.3	84927.3	54498.1	68918.2	129522	39992.9	71120.2	102543	101267	113641	46267.4	310228	348741	454569	241079	310291	482828	365141	218940	403628	5
P16858	_LVINGKPITIFQER_	43972.6	114485	25754.3	85650.6	19030.6	177141	72230.4	97807.5	205792	65895.4	111776	170791	158322	111043	81002.3	332765	523605	659117	346791	481070	699240	442568	355319	582409	5
P16858	_PITIFQERDPTNIK_	5088.92	23876.7	6122.55	18346	0	42617.6	19913.3	21184	50100.4	12966.7	27926.6	54805.5	41335.9	29817.6	16373.1	108666	138278	167494	105057	107297	181352	122689	78929.2	156222	5
P16858	_PITIFQER_	53444.3	75539.6	13680	53211.5	14033.8	104050	52819.4	65499	113675	48690.2	70225.1	104764	114169	80933.9	46043.2	147738	328123	323051	197143	319041	341668	312634	236249	300713	5
P16858	_QASEGPLK_	239146	260259	107074	226699	112080	337151	208459	237662	381856	187331	251290	370293	366308	289508	199932	746919	885214	1162330	660922	817642	1182260	1022080	690414	1050520	5
P16858	_RVIISAPSADAPMFVMGVNHEK_	25835.2	36426.1	10597.9	37133.9	11333.6	56389.7	30649.7	41081.6	86222.3	23275.3	33513.8	68690	47156.6	30691.7	23076.8	178309	184936	314436	149520	137597	327642	246220	98556.9	255001	5
P16858	_RVIISAPSADAPMFVM[+16]GVNHEK_	6591.14	10592.7	0	5502.77	0	15849.3	4093.15	5629	13417.9	3519.41	7377.09	15683.7	7426.83	7845.63	2895.78	45051.5	55695.8	64425.3	29676.5	45546.9	54829.6	54828.2	36906.4	54554.2	5
P16858	_RVIISAPSADAPM[+16]FVMGVNHEK_	6454.27	13522.4	0	6255.66	0	27296.9	4619.08	11074.2	19843.3	3802.65	8819.99	22740.2	9473.66	7172.91	3478.06	52989	69551.1	77488.3	41752.5	49612.4	69585.8	65605.4	38927.7	56957	5
P16858	_RVIISAPSADAPM[+16]FVM[+16]GVNHEK_	38411.8	60590.7	12103.9	38819.9	8415.13	70846.4	28509.1	48958.9	82067.4	21674.7	50461.3	68660.1	59565.9	53747.9	21988.3	174323	203506	216421	137525	216199	217002	186347	155878	196271	5
P16858	_VGVNGFGR_	226644	217189	90782.1	183625	112339	264560	148313	141753	284791	118820	208976	251784	346265	251053	144933	479736	681007	880498	470588	796933	863456	790868	569301	733206	5
P16858	_VIHDNFGIVEGLMTTVHAITATQK_	121786	74590.4	2599.84	127878	12986.5	171443	80692.6	117734	320415	76364.8	45354.5	125211	89987.5	94417.9	69261.7	394127	572151	943178	510539	405635	1229570	758278	112532	772239	5
P16858	_VIHDNFGIVEGLM[+16]TTVHAITATQK_	99723.3	67058.1	10365.5	89741.1	18571.7	97332.8	67763.5	77274.7	161890	54873.8	65225.6	118623	91528.4	95897.7	51306.3	347941	406573	345375	272312	224128	587939	438605	238411	405227	5
P16858	_VIISAPSADAPMFVMGVNHEKYDNSLK_	5099.78	0	0	7395.71	0	6989.63	0	7164.68	9087.31	0	4190.67	4907.47	6853.65	3468.9	3206.66	31577.9	30089.6	52511.1	17971.7	28739	71193.4	74847.7	16644.5	38520.8	5
P16858	_VIISAPSADAPMFVMGVNHEK_	167085	150441	68844.1	161082	74158.9	226655	129581	177813	359963	104049	137503	287208	200139	136033	117701	610632	699910	1213840	493903	500430	1418740	1035780	363659	999746	5
P16858	_VIISAPSADAPMFVM[+16]GVNHEK_	65174.9	57872.2	16546	47095.6	26001	84974.8	35812.2	50301.1	82449.8	28992.1	48406.3	80334.8	69275.6	54683.5	30428.3	153678	228949	254379	144827	206806	235943	238713	147276	203509	5
P16858	_VIISAPSADAPM[+16]FVMGVNHEK_	65616.7	79675	19068.1	57061.7	28817	100282	38215.5	45780.3	74215.5	35207.4	59554	86845.9	73413.7	61380.9	34901	177903	234518	248059	154257	218602	221734	244493	155791	193377	5
P16858	_VIISAPSADAPM[+16]FVM[+16]GVNHEKYDNSLK_	0	0	0	0	0	0	0	0	0	0	0	0	0	2666.64	0	17396.2	8907.72	7362.98	3109.42	9218.31	4975.99	11396.3	0	0	5
P16858	_VIISAPSADAPM[+16]FVM[+16]GVNHEK_	250879	249953	75960.3	181669	79303.9	302590	174642	189473	299026	125688	207908	296983	286796	250780	130369	612788	796881	797714	498603	873920	818829	778455	586974	668140	5
P16858	_VIPELNGK_	591808	645592	244609	511717	283686	851498	517843	487769	919530	436166	679935	869285	946078	716154	437984	1956000	2362550	2814520	1644150	2190740	2726410	2418160	1853090	2408150	5
P16858	_VPTPNVSVVDLTC[+57]R_	80085.8	325928	78978.4	230057	42232.8	346190	261480	339836	593906	148258	284436	542273	226057	174989	159884	1202220	1433770	2189630	941429	1026380	2086050	1676590	703064	1866720	5
P16858	_VVDLMAYMASKE_	26981.8	49041.7	14069.9	56494.1	7671.91	48054.1	49093.4	73110.3	122858	44958.8	52440.9	115629	86172.1	53903.5	43205.2	304573	271199	420702	195321	73928.9	510022	394686	156602	424260	5
P16858	_VVDLMAYMASK_	30305.7	106819	21009.7	69344.8	16322.5	166339	66398.7	99852.7	204993	58311.9	78998.9	160952	147196	80445	76590.3	357456	536329	724821	327035	219004	801922	516526	287545	646877	5
P16858	_VVDLMAYM[+16]ASKE_	15988.4	51155.8	7942.01	29173.3	5899.4	65557.1	35044.3	44458.6	52541.4	25596.7	45410.6	60242.2	58127.6	57409.8	27517.7	169000	176369	197014	123810	174561	188444	172619	157759	180039	5
P16858	_VVDLMAYM[+16]ASK_	6032.83	48934.4	0	22369.4	6997.75	66387.1	26484.9	33397	50027.4	27245.5	36191.2	24330.1	55183.9	44991	26489.7	98906.7	159120	174637	90305.4	172912	151486	128610	131537	147433	5
P16858	_VVDLM[+16]AYMASKE_	0	9623.28	0	10539	0	21465.4	6913.52	11591.8	12308.3	8767.53	8200.34	13618.5	14251	13456.8	5152.46	54069.7	53621.9	54510.1	30804.1	50027.2	58598.8	54189.8	39537.1	65015.6	5
P16858	_VVDLM[+16]AYMASK_	1781.74	12162.2	0	6154.22	0	21487.2	6700.44	9814.41	17721.4	4308.25	7353.89	14757.5	15488.3	9663.9	2626.29	41750.1	70073.4	74810.3	28467.6	65218.8	69165.3	57266.5	50622.4	64160.7	5
P16858	_VVDLM[+16]AYM[+16]ASKE_	51992	242933	49047.3	114763	34424.9	210619	122763	127052	208881	83619.7	226398	207121	240129	303865	102917	564571	623347	603957	588436	704529	241735	526130	722176	576724	5
P16858	_VVDLM[+16]AYM[+16]ASK_	28180.6	176262	20742.2	93302.1	12370.8	207120	59189	108134	179438	43506.2	159556	163741	227329	174243	61932.4	346963	593845	512860	358576	728072	499266	434576	511055	435283	5
P16858	_WGEAGAEYVVESTGVFTTMEK_	7023.77	0	1903.68	18864.7	0	11661.7	23745.4	15303.1	92734.9	21017.1	14730.5	34729.4	33376.9	15358.1	21887.3	59485.3	109226	213086	70411.2	52221	357010	171082	36607.8	260141	5
P16858	_WGEAGAEYVVESTGVFTTM[+16]EK_	16959.6	1760.29	0	6268.01	0	5432.92	6828.44	3994.36	32568.5	4519.9	6279.6	16771.3	19732.5	12783.5	9166.31	78179.1	71889.5	103514	35782.4	27522.9	157088	103934	44333.7	90547	5
P17182	_AAVPSGASTGIYEALELR_	46217.2	2976.15	0	13573.1	3186.72	19684.5	2469.46	728.033	17053.7	0	0	12609.4	10206.3	0	7419.22	10856.1	0	21502.6	5576.24	8189.01	65174.1	15982.9	0	32135.7	5
P17182	_DATNVGDEGGFAPNILENK_	280988	31830.5	31562	49856.9	31390.4	107221	20859.7	24614.2	83965.5	18280.9	29930.1	72041	49385	27892.4	57986	50183.3	48080.5	122658	36801.1	37791.7	234267	90657.5	16778.1	157804	5
P17182	_FTASAGIQVVGDDLTVTNPK_	19173	0	0	0	0	0	0	0	0	0	0	0	0	0	0	0	0	7335.01	0	0	26048	3114.05	0	6971.01	5
P17182	_GNPTVEVDLYTAK_	17078.3	0	19565.8	12230.2	0	69649.7	15626.4	0	50540.8	6885.39	0	51110	18454.7	7967.76	46556.1	37209.2	30214.9	74221.1	20146.3	7983.47	201020	32984.5	9849.83	152322	5
P17182	_GVSQAVEHINK_	8985.17	0	4301.19	7315.32	0	39287.4	7322.7	0	25981.8	3916.32	4232.31	29734.3	11765	3528.55	24082.8	14758	15849	45201.6	11797.5	0	99312.7	17419.5	3482.33	80354.9	5
P17182	_IGAEVYHNLK_	148660	17877.7	20100.8	27642	22146.6	48200.5	14085.6	15430.1	42451.9	12640.6	18671.4	40011.7	31145.1	18673.5	32601.4	31418.2	27564.9	67366.9	23772.7	25355.8	110293	50012.8	11048.7	80957.6	5
P17182	_KVNVVEQEKIDK_	0	0	0	0	0	7114.7	0	0	5472.82	0	0	6060.84	0	0	4200.79	1393.28	2048.27	2468.71	1184.97	0	17336	1530.68	0	11988.7	5
P17182	_KVNVVEQEK_	0	0	2713.25	0	0	23075.4	4668.36	0	14597.5	0	1935.89	17604.1	7503.9	1537.21	14679	6281.84	7308.67	23686.3	8201.89	0	58554.1	0	1643.26	44939	5
P17182	_LAM[+16]QEFM[+16]ILPVGASSFR_	0	0	0	0	0	14649.8	0	0	9098.48	0	0	20982.3	4810.94	0	3760.25	0	5910.47	7584.91	5457.87	0	84597.5	10251.8	0	42670.2	5
P17182	_LMIEMDGTENK_	73536.9	5749.29	10103	19636.2	14140.9	19533.1	4157.22	6102.2	21925.1	5247.15	9286.18	20123.3	11600.5	5986.99	11035.4	14487.7	9728.26	43889.1	11615.8	13566.8	65879.5	32673.3	0	41834.5	5
P17182	_SC[+57]NC[+57]LLLK_	373589	7704.56	22656.8	28504.1	16907.4	41699.3	10363.4	11472.7	40192.3	0	23955.8	36651.5	22834.2	25262.1	29126.7	38025.3	30047.4	77752.2	8213.58	28028.9	120232	68992.2	11589.9	69918.6	5
P17182	_SGKYDLDFKSPDDPSR_	16179.9	0	0	0	1998.41	0	0	0	0	0	0	1559.91	2233.62	0	0	5667.6	1361.71	2765.23	2717.2	3949.35	6166.63	5517.14	0	2502.63	4
P17182	_SGKYDLDFK_	95292.4	24306	22809.7	20845.9	20100.2	42903.9	13932.4	15218.4	28847	10151.9	13551.6	30452.6	25932.9	17510.9	21851.3	30034.4	30792.1	57672.1	19413.7	22606.3	68200.2	41984.2	18379.6	55725.7	5
P17182	_TIAPALVSK_	722027	121561	121172	170914	141736	231632	102999	90395.8	213573	94379.1	111899	209799	194837	116420	160798	176023	135294	332679	148497	155189	500613	254951	83884.6	363384	5
P17182	_VNQIGSVTESLQAC[+57]K_	568747	40579.1	46972.8	52889.1	48039	77509.5	28949.5	34830.2	86638.4	21742.9	43647.1	80445.3	44123.7	43918.9	62529.5	68389.3	67499.5	141373	30757.2	58067.9	237976	126986	27303.4	151035	5
P17182	_VNVVEQEK_	29978.7	17909.3	4559.13	5478.27	12595.4	29951.6	5819.71	0	15495.4	3714.66	3494.96	18963	11290.4	5842.86	18571.9	16986.2	7229.16	21038.1	8448.97	3011.44	57499.1	8563.85	2543.85	42990.3	5
P17182	_YGKDATNVGDEGGFAPNILENK_	20226.1	0	0	0	1583.3	4511.08	0	0	0	0	0	0	0	0	1448.16	4050.27	0	6297.45	0	0	10596.7	5605.18	0	5717.86	5
P17182	_YITPDQLADLYK_	30740.5	9816.07	17280.7	23800.4	6029.8	150874	19878.2	2830.05	103022	11483.4	7510.86	127164	39468.3	4316.55	92670.3	58254.6	44928.3	110449	46196.5	3912.82	470785	70157.4	9215.19	313159	5
P17225	_EGQEDQGLTK_	91057	21417.5	59482.5	19737.3	18116.6	39064.3	18294.9	17768	58008.6	14367.1	19642.8	47415	36822.9	22797.1	78496.4	26303.5	51718.1	141987	20158.4	27417.9	130496	39507.9	21464.3	115472	5
P17225	_GQPIYIQFSNHK_	22459.6	1413.99	14455.2	0	0	7069.89	2884.87	0	17412.4	0	3147.46	15028	7990.72	2123.23	15625	5029.67	11576	32592.6	0	6006.7	38911.5	6946.13	2992.88	28768.7	5
P17225	_LSLDGQNIYNAC[+57]C[+57]TLR_	33576.7	3062.18	11052.2	3038.99	0	8767.2	2345.57	4037.17	21445.5	680.365	2689.36	21021.3	4179.14	2942.05	19739.3	6341.88	18287.5	64009.5	4081.11	4011.06	67800.3	19151	2172.11	47224.8	5
P17225	_NNQFQALLQYADPVSAQHAK_	15303.6	0	0	0	0	2369.96	0	0	18085.4	0	0	13428.5	0	0	7627.79	0	9176.67	23338.1	2344.39	0	74110.3	0	5337.96	30700.3	5
P17225	_VTNLLMLK_	43759.2	9221.3	24336.5	4574.67	0	18747.4	7602.94	7370.73	36940.9	5369.64	10422	29235.4	14565.7	8196.98	28007.4	11722.6	27959	78087.9	8958.01	9516.88	100292	24425.7	5808.51	69569.1	5
P17710	_ASGVEGADVVK_	64375.1	14549.3	22144.4	19389.4	17900.2	21166.8	8456.71	19927.2	28226.3	8265.18	11387.4	23815.4	21878.7	18064	21281	24559.9	39399.7	43593.3	20440.9	20370.5	53522.2	18428.2	18078.2	37452	5
P17710	_FLSQIESDR_	39773	7288.77	7116.36	0	5881.94	6244.26	0	0	0	0	9956.65	13253.1	9008.12	9166	12374.8	7780.84	0	37154.5	8007.03	11819	43529.9	19222.5	0	38824.5	5
P17710	_FTTSDVAAIETDKEGVQNAK_	10359.4	6599.5	6635.77	2616.66	4211.11	7783.87	0	0	7784.4	0	0	7009.03	7247.44	5141.07	10155.7	7050.31	8618.85	17647.6	5919.95	4823.88	17715.3	9295.78	5271.61	16593.2	5
P17710	_GKFTTSDVAAIETDKEGVQNAK_	0	0	0	0	0	0	0	0	7244.88	0	0	3617.24	0	0	8430.32	4760.7	5705.87	16816.3	0	5342.49	17284.6	3764.25	0	18220.2	5
P17710	_HIDLVEGDEGR_	19146.4	2948.4	4303.01	0	2787.74	4539.26	0	1921.06	30360.1	0	13271.1	5120.14	5121.37	4449.56	6574.54	4893.68	10710.4	19963.7	4268.46	4480.9	19375.2	9279.12	0	17494.7	5
P17742	_EGMNIVEAMER_	108230	0	0	8003.04	2752.64	10031.4	0	0	7322.65	4557.05	0	9807.49	10388.8	0	5615.54	7491.45	0	14887.2	5785.22	0	46831.9	20559.2	521.162	35631.2	5
P17742	_EGMNIVEAM[+16]ER_	15025.9	0	0	0	0	0	0	0	0	0	0	0	0	0	3132.18	0	2808.21	0	1539.73	0	8467.82	0	0	0	5
P17742	_FEDENFILK_	465450	17368.6	30205	45727.5	31714.7	89364.7	48366.4	0	63275.5	34495.1	25689.1	75357.4	63445.9	25243.8	68345.4	49748.1	59328.2	108936	58644.7	29053.1	221298	94589.2	21340.4	168218	5
P17742	_IIPGFMC[+57]QGGDFTR_	754498	0	11947.2	0	10792.7	27905.2	12180	0	20333.2	11836.3	12059.9	32113.4	16673.1	10811	37319.4	30917.6	32544.7	83656.9	16580.4	16171.3	195091	118005	6784	123443	5
P17742	_SIYGEKFEDENFILK_	383211	8537.98	19954.5	28166.7	14708.7	54419.5	23707.6	6085.13	37724.2	17350.5	10123.8	48727	36419	10397.9	37605.3	42291.6	28794.7	64739.8	34404.9	17140.2	155974	84234.8	9322.58	112806	5
P17742	_VKEGMNIVEAMER_	172719	1808.27	6811.2	8453.48	3670.14	11682.1	7652.35	2955.84	12389.7	5759.74	5119.65	13850.6	12539	0	11249.5	13050.1	18414.9	34731	11179.4	5181.49	66838.1	44219.1	0	44440.9	5
P17742	_VSFELFADKVPK_	106708	0	0	1767.28	1121.52	9412.54	998.257	0	7105.29	0	0	9253.01	6070.41	0	7083.49	9767.55	7196.82	20801.4	5592.23	0	50001.9	18748.7	0	33381.6	5
P17742	_VSFELFADK_	183663	6306.2	6676.85	13603.6	6541.21	30912.1	10272	0	20271.9	7076.06	5054.06	22020.1	17298.5	4558.03	21778	19283.7	22612.7	43895.6	15464	10439.2	103371	27474.8	6837.64	70864.4	5
P17751	_HVFGESDELIGQK_	190300	16877.4	11049.6	18232.3	14199.1	30839.1	14746.4	0	38990.4	6539.27	12625.9	40903.3	25491.5	13162.1	19714.4	31296.4	26990.7	61527.1	21281.1	27655.1	115368	74869	9084.01	76677.5	5
P17751	_IAVAAQNC[+57]YK_	266624	17828.2	18012.9	24854.2	20628.7	29945.3	28968.9	20338.2	47052.8	13182.1	23150.2	42160.2	24708.1	21828.3	21763.4	39569.5	34110.7	73934.9	27457.3	33789.4	118374	82843.8	16222	81889	5
P17751	_IIYGGSVTGATC[+57]K_	485341	35962.7	31850	35423.5	35199.8	48313.5	44516.3	28565.8	74318.3	22602.4	43738.7	67319.2	39692.2	30229.1	32068.8	64524.8	57665.1	130107	39918.7	58915.2	213313	152821	26799.1	131937	5
P17751	_RHVFGESDELIGQK_	52802.4	0	0	0	3349.57	3458.26	0	0	5164.59	0	1622.17	4665.67	3761.42	2432.45	1981.55	4800.71	2537.39	10628.7	3330.24	3029.78	21741.3	14106.8	1349.4	11099	5
P17751	_TATPQQAQEVHEK_	249603	25451	25298.1	32930.4	31184.1	49370.8	37902.9	23775.9	55871.3	21288.9	25445.9	47641.7	43599.3	23615.4	41963.4	45595.9	36432.5	92062.5	41845.5	48572.8	139236	96838.5	19881.1	95759.2	5
P17751	_VTNGAFTGEISPGMIK_	28423.8	0	0	956.048	0	1841.72	0	0	4049.94	0	0	0	0	0	1426.04	2139.95	0	8583.5	0	2657.58	19187	11006.8	0	9262.89	5
P17751	_VVFEQTK_	404046	34130.7	25265.4	36527.8	33765.7	58849.9	43079	27203	67452	25825.7	31668.7	63055.5	46332	29927.7	45544.9	53323.3	39991.7	109712	45349	57446.1	180377	127766	29561.3	113670	5
P17751	_VVLAYEPVWAIGTGK_	87640.3	5714.69	4680.52	7052.75	4325.13	8332.36	7702.87	5555.94	18188.7	4257.7	5605.31	15580.4	8051.91	4144.08	9892.79	10539.6	7641.4	22873.1	9999.09	3155.32	57123	25534.3	4034.15	30364.6	5
P17809	_DLQEMKEEGR_	0	0	0	0	0	0	0	0	3929.88	0	0	4497.23	10466.7	10244.3	12745.7	10825.4	13645.2	16276.5	7432.54	11169.9	14889.4	11668.9	8699.88	15119.5	5
P17809	_QGGASQSDKTPEELFHPLGADSQV_	0	0	0	0	0	4492.76	0	0	1148.9	0	0	0	9988.44	8970.56	5155.72	6197.55	11634.8	5013.87	6076.04	10626	13122.7	8579.94	8718.58	13205.4	5
P17809	_TFDEIASGFR_	8436.98	11348.9	11969.8	3958.41	3361.8	20507.8	4544.49	5216.86	12620.3	4754.78	7535.49	18510	65822.3	63609.2	60207.5	55307.2	75708.8	102885	45779.6	64316.7	89315.5	63056.6	60750.2	91479.4	5
P17809	_VTILELFR_	5187.58	3240.55	4267.64	0	1490.42	1628.6	1612.07	3630.85	13405.8	0	2758.18	13205.1	23276.4	25457.3	27261.2	25042.9	41144.8	70977.8	21390.9	0	63471.3	32860.2	22982.9	50622	5
P17879;Q61696	_ARFEELC[+57]SDLFR_	102976	0	0	0	0	0	0	0	874.567	0	0	0	0	0	0	0	722.794	4580.95	0	0	4598.96	15342.6	0	0	5
P17879;Q61696	_ATAGDTHLGGEDFDNR_	32973.9	105441	18890.1	43628	60512.2	86876.7	49186.8	68314.2	144700	40137.9	33861.9	136789	105819	113882	133157	83467.5	165648	303482	86986.4	158143	307724	156566	111256	283904	5
P17879;Q61696	_DAGVIAGLNVLR_	147208	4544.03	5374.3	10388.8	8116.77	4330.08	3294.03	2823.41	7249.08	4812.52	7115.9	5183.92	7394	6805.96	4796.64	7589.51	7420.28	13674.8	2879.38	10332.5	14132.7	24039.3	5226.33	10180.9	5
P17879;Q61696	_IINEPTAAAIAYGLDR_	75548.2	0	1061.17	0	0	0	0	0	2225.62	0	0	0	0	0	0	0	0	4994.01	0	0	0	9306.91	0	0	5
P17879;Q61696	_LLQDFFNGR_	77158.6	0	0	1008.09	1134.93	0	0	0	0	0	0	524.279	1176.95	0	0	812.539	0	4875.24	0	1559.4	0	4376.74	0	0	5
P17879;Q61696	_NALESYAFNMK_	12209.1	426141	350107	178390	219335	431638	195598	274623	548452	172221	220004	494220	387211	405719	609907	430376	712410	1085780	396459	474986	1110110	594065	385389	1018760	5
P17879;Q61696	_NALESYAFNM[+16]K_	45748	0	0	0	0	0	0	0	0	0	0	0	0	0	0	5591.5	0	18125	0	2243.54	0	7226.56	0	17678.4	5
P17879;Q61696	_NQVALNPQNTVFDAK_	313749	5033.05	8653.29	11275.4	11716.3	6139.08	9338.46	4863.85	8199.04	3405.17	9658.7	0	10410.7	7748.92	3142.01	6650.84	8894.16	6205.26	3062.02	15696.1	23218.9	35754.1	7278.52	0	5
P17879;Q61696	_YKAEDEVQR_	60948.8	0	1355.11	1482.27	0	0	0	0	1597.19	0	0	0	3558.41	0	0	0	0	7484.42	0	4485.52	4474.94	2865.22	0	1666.29	5
P17897	_STDYGIFQINSR_	280193	242059	182478	263896	225079	204368	106897	165056	131920	108621	139003	390752	383962	161048	109668	355599	137698	421983	148042	162669	137352	776240	130910	101096	5
P17897	_YWC[+57]NDGK_	30309.7	32712.3	32585.7	47427.6	34280.5	29706.5	18135.5	27960.3	21624.9	14374.4	33315.2	81156.6	41914.6	32755.1	20344.8	61946.6	30798.4	78373.9	24293.3	21661.6	25225.6	146430	22541.7	11787.5	5
P17918	_AEDNADTLALVFEAPNQEK_	0	0	0	0	0	6264.28	0	1631.68	20289.4	0	0	13468.2	8403.4	5110.8	8865.44	11886.5	14451.1	24626.1	8516.41	2197.35	56151.8	16827.4	5150.46	40106.5	5
P17918	_C[+57]AGNEDIITLR_	0	1652.86	0	0	0	8421.21	0	0	9337.27	0	0	11346.8	3745.71	3814.01	6775.34	6878.71	11451.8	15696	6901.15	6259.55	32864.6	10851.3	3009.44	28840.8	5
P17918	_DLSHIGDAVVISC[+57]AK_	0	3064.2	1682.61	1352.39	0	14505.2	3164.48	1574.14	17130.7	0	2566.29	19907	4226.41	2392.76	12381.1	8250.49	17175.8	30338.1	9270.51	8101.11	56826	15898.5	5691.4	45163.5	5
P17918	_FSASGELGNGNIK_	8451.61	5621.44	4777.34	4816.34	0	22668	6881.26	0	24605.5	5305	6396.19	22460.9	18362.2	13254	20155.4	19362.8	24789.2	37053.5	19074.8	17918.1	56550.7	23476	13118.9	50600.9	5
P17918	_NLAMGVNLTSM[+16]SK_	0	0	0	0	0	5921.59	0	0	0	0	0	6176	0	0	6143.15	6933.87	0	8381.83	0	0	12543.5	0	0	9664.21	4
P17918	_NLAM[+16]GVNLTSMSK_	0	0	0	0	0	11708.4	0	0	9038.47	0	0	2653.3	0	0	9187	0	14795.6	11706.4	2569.61	2178.33	14512.3	4921.07	0	13629.8	5
P17918	_YLNFFTK_	14148	13741.3	12098.5	10778.7	7173.74	62905.9	12159.4	8867.17	61683	3301.28	12289.8	58799.9	33058.1	24618.9	46872.6	46482.1	64623.3	108515	43691.6	42788.6	178311	56957.4	30398.7	138406	5
P18181	_DQHVDYTWYESSGPFPK_	0	0	0	0	926.564	0	0	0	4480.04	0	0	0	3726.64	1643.07	3040.84	2988.3	9273.85	14049.3	0	2810.12	27557.3	0	0	26646.4	5
P18181	_VYLEENNGALHISNVR_	0	1178.72	0	0	0	2609.66	0	0	6226.97	0	0	4100.66	3977.29	5554.28	6440.19	4860.74	5996.11	18141.3	4195.13	6559.93	17937.7	6861.27	5810.34	17126.2	5
P18242	_AIGAVPLIQGEYMIPC[+57]EK_	65642.5	0	7415.86	8419.29	7608.25	5143.18	0	4909.03	12704.4	0	5543.24	5881.52	6805.5	5066.43	6515.1	14393.5	7591.85	31118.6	0	3542.53	34741.9	182959	3802.42	8578.73	5
P18242	_DPEGQPGGELMLGGTDSK_	131816	16980.5	19233.6	36946.2	31346.8	22854.1	14775.8	14462.8	25217.8	0	9800.21	21839.6	34674	11810.4	11803.4	14833.5	7084.75	56646.2	7234.32	29483.2	0	244230	9501.12	0	5
P18242	_DPEGQPGGELM[+16]LGGTDSK_	88638.1	26045.3	14878.9	23776.1	23872.8	28624	10876.8	21550.9	20605.4	0	7238.1	14087.9	33877.9	25998.3	2552	14286.7	14884.7	45486	9713.86	18814.9	13943	103037	3933.7	8705.78	5
P18572	_RKPDQTLDEDDPGAAPLK_	0	0	0	0	0	1463.26	0	0	0	0	0	1891.36	5744.12	5752.74	7882.83	5839.71	7602.91	15898.3	2780.5	6069.08	11697.8	6933.2	3869.25	12072.2	5
P18572	_SEINVEGPPR_	15316.5	48752	39797.6	18433.9	21659.4	51647.3	36871.7	38536	51823.5	15506.1	29709.8	51005.4	117860	125242	117808	116013	151133	158088	89639.4	119062	147182	125999	112274	151495	5
P18572	_SGEYSC[+57]IFLPEPVGR_	4309.92	10137.1	9471.13	5034.65	3402.85	35372.4	7074.86	8038.62	37044	0	5774.22	41286.2	60838	59071.9	80908	83748	92127.8	139476	55402.1	50135.6	132483	105057	45228.1	140569	5
P18572	_VLQEDTLPDLHTK_	0	15073	22936.7	9067.48	8005.78	37337.6	14337	8289.17	32192.6	7356.05	15415	26612.9	81827.9	81425.7	84324.6	83765	101778	110634	65543.6	84820.5	115263	89009.4	70702.8	109348	5
P18760	_ESKKEDLVFIFWAPENAPLK_	0	9027.41	126.868	2967.93	0	0	6118.57	3494.47	52590.2	3144	1156.6	35553	1600.99	0	8558.61	8123.8	17529.8	36699.4	12306	2981.56	115516	17613.3	1627.01	63258.6	5
P18760	_HELQANC[+57]YEEVKDR_	117539	26243.2	6234.44	5630.18	0	24987.5	23898.2	10623.2	76358.7	4179.63	7022.67	76138.2	2651.96	0	19043.9	12981.2	49180.6	65817.9	25008.4	18904.1	151955	44051.7	6229.19	118197	5
P18760	_HELQANC[+57]YEEVK_	2700.49	0	0	0	0	0	0	0	3399.97	0	0	2310.32	0	0	0	0	2547.13	3273.47	0	0	14167.4	0	0	10851	5
P18760	_KAVLFC[+57]LSEDKK_	31594.7	13772.3	0	0	0	5375.1	6082.85	4005.31	21929.4	0	0	20062.9	0	0	4342.03	7212.17	23724.2	18596	3288.51	6721.98	64762.3	21191.3	0	36133.2	5
P18760	_KEDLVFIFWAPENAPLK_	0	29069.7	4925.47	8670.43	0	29326.9	19776.8	16437.4	108389	11903.6	0	67694.8	7541.81	5112.49	25864.3	4111.1	50399.9	79946.1	34940.3	27688.6	281229	52191	10573.2	136730	5
P18760	_LGGSAVISLEGKPL_	44160.3	23495.7	0	12461.5	0	31568.8	12559	9467.76	89057.8	7760.91	0	58616	2257.91	0	19360.3	22488.7	41404	91659.8	20278.7	24421.2	256430	51217.2	6024.72	160356	5
P18760	_LTGIKHELQANC[+57]YEEVKDR_	33155.4	2724.76	0	0	0	4093.96	2738.59	0	15349.1	0	0	13405.8	0	0	2727.31	2322.81	8492.75	12306.2	2037.21	1964.11	32953	11490.8	0	24038.8	5
P18760	_MIYASSK_	163855	34793.9	15933.1	25034.2	8022.21	37072.4	55996.3	17847.4	173075	31425.3	13299.8	86382.9	17212	8935.84	31082.7	35429.5	77726.6	133572	56831.3	41102.3	286655	113668	24986.9	232204	5
P18760	_M[+16]IYASSK_	25296.8	0	4447.5	0	0	0	0	0	0	0	0	0	0	0	0	0	0	0	0	0	0	0	0	8178.82	3
P18760	_NIILEEGKEILVGDVGQTVDDPYTTFVK_	0	0	0	0	0	1452.67	0	0	19679.6	0	0	8235.86	0	0	2152.32	1224.21	5672.49	13440.7	4659.2	0	59366.1	8215.33	0	20453.4	5
P18760	_NIILEEGK_	99946.5	76516.2	5151.43	23396.4	0	73746.9	57421.3	24163.8	174635	35328.1	20243.2	145606	12774.6	2739.78	56742.7	36358.2	122174	140125	64790.2	62574.6	284465	96306.4	26571.6	212511	5
P18760	_SSTPEEVK_	79332.9	73190.1	23338.7	26109.4	13723.3	66160.4	44524.3	28244.7	136276	32564.5	22252.8	116907	19330.2	14072	52782	34123.6	98422.1	87612.5	54962.6	45304.2	268737	86180.4	30073.9	181602	5
P18760	_YALYDATYETK_	554632	297794	103996	111310	60660.2	300801	206111	107095	650001	122721	87215.3	571664	102852	62148.5	217500	161358	396604	554596	271689	195159	1184100	407589	125287	875421	5
P19001	_LSVEADINGLRR_	266409	35791.6	13182.3	48528.6	43551.1	34527.8	10590.6	24702.3	29306.1	19931.6	18658.3	33155.6	32264	34009.7	16489.2	46214.9	50539.3	67582.8	18721.7	25865.1	125511	132851	24798.3	25479.3	5
P19001	_LSVEADINGLR_	41179.2	0	0	7880.34	2323.62	3656.52	0	0	3097.75	0	0	0	2673.57	0	0	4608.37	6712.23	9828.9	816.285	1230.78	28113.9	20748.7	1627.73	0	5
P19096	_AAMLGQEDPPQHGLPR_	60088.8	59195	59802.1	31166.3	15024.4	47085.5	58057.6	10173.5	80434.5	0	68623.2	121413	27334	0	63945	69012.1	125924	127900	62534.3	41008.9	261651	77607.1	58143.9	66723.6	5
P19096	_AC[+57]VDTALENLSTLK_	0	0	0	0	0	5985.36	0	0	9795.98	0	0	10218.9	0	0	5543.75	0	9030.58	22335.9	0	0	34708.1	3754.5	0	27033.7	5
P19096	_AQVEDAFR_	0	9928.5	11284.2	0	0	29527.9	5692.07	3475.13	36042.1	0	10292.8	26913.6	6963.09	6039.53	19241.7	12214.9	26842.9	51944.1	13791.9	16784.9	76430.8	16054.3	14766.1	60266.8	5
P19096	_DGAWGAFR_	11768.9	0	5636.64	0	0	13913	0	0	19921.8	1740.67	7186.9	18396.4	0	2745.62	12040.1	6767.94	12890.7	32204.9	9004.35	5723.92	46262.6	10025.3	5063.35	34326.4	5
P19096	_DHKDNLEFFLTNLGK_	0	0	1410.54	0	0	3735.68	0	0	8585.88	0	0	6083.36	0	0	3149.75	0	3217.87	12863.1	0	0	19666.2	2231.18	1133.03	12570.9	5
P19096	_DTSFEQHVLLHTGGK_	0	4180.15	3261.19	0	0	13948.7	0	2181.69	16832.3	0	3222.28	10972.4	4097.77	3506.41	11151	0	10659.9	22627.8	4759	8799.55	43434.2	6439.99	16024.3	24773.5	5
P19096	_EQTAHAFVNVLTR_	0	2670.1	2561.25	0	0	12111.3	1403.08	1165.08	12816.5	0	852.022	12298.3	1891.31	0	7829.52	3155.84	9531.03	22330.4	4394.97	6348.59	32402.5	5222.52	1780.61	23999	5
P19096	_FDASFFGVHPK_	20315.2	6838.34	7048.38	1502.98	0	19446.5	3322.04	1980.35	24747.3	2231.7	5849.92	20826.2	6887.77	4868.42	11766.8	6610.39	12874.6	35465.8	8838.97	11230.1	48231.5	17181.5	7683.03	36722	5
P19096	_FPQLDDTSFANSR_	1418.94	5478.2	6610.83	2904.97	2290.21	19516.9	0	5159.89	28024	0	5129.6	20968.7	4040.82	2544.02	16854.9	7958.05	13845.8	39922.1	8668.83	12355.8	53532.5	12210.7	10142.9	40361.2	5
P19096	_GNAGQTNYGFANSTMER_	0	1246.9	0	632.889	0	6596.79	0	0	8707.61	0	930.217	6400.12	1028.89	0	3419.12	1696.28	7066.98	16041.5	3251.91	0	22047.3	5710.48	1969.44	16445.9	5
P19096	_HDLVMNVYR_	0	4691.53	6732.08	0	0	7410.45	6308.46	0	9139.35	0	2556.85	7544.47	2695.1	0	4625.95	4455.13	8530.03	18010	0	3973.53	34268.7	13543.9	4948.16	24051.7	5
P19096	_HFQLEQDKPK_	5316.97	12003.8	10916.3	0	5174.67	33682.4	8676.76	7502.61	32094.9	5122.54	8037.79	27808.3	10775.7	6137.59	25522.5	10963	20550.9	48626.2	17769.5	19348.6	48733.1	14087.2	15082.9	49652	5
P19096	_LDPGSPELQQVLK_	0	10393.8	20371.7	0	0	37386.2	15910.7	0	47247.6	0	13911	38270.2	10688.3	10605.3	27765.1	15123.8	32397.5	67159.4	18792	19418.1	98407	30699.7	19036	72298.5	5
P19096	_LKEDTQVADVTTSR_	0	4298.09	7462.02	3443.72	0	16515.5	6619.59	3111.74	25363.7	2651.94	5643.75	24282.9	0	4084.62	10129.5	9604.56	18002	44561	8486.14	13249.7	52971.8	17371.9	7685.52	37238.5	5
P19096	_LQVVDRPLPVR_	8434.69	17942.7	19598.7	12538.6	9051.82	55558.7	17075	13357.8	63278.3	11092.2	18534.8	58437.3	15852.5	12789.6	25557.9	25104.6	47673.8	93776.4	26059.9	29350	125798	35687.7	24851.9	95020.1	5
P19096	_LSPDAIPGK_	49103.6	0	8622.41	0	0	34143.5	0	0	35803.1	0	2105.2	26609.8	0	0	16459.2	6447.64	16349.5	57281.3	12990.6	0	38869.6	0	0	47096.6	5
P19096	_LTQGEVYK_	0	8199.94	10198.3	3882.91	2636	22537.4	5820.32	5729.98	24700.2	3094.44	7071.98	21173	7480.94	8348.99	18893.9	13726.7	19747.1	46800.7	11696.3	15921.8	51293.4	20386.4	12221.3	39745	5
P19096	_SDEAVKPLGVK_	0	0	779.966	0	0	5691.59	0	0	5774.49	0	0	5339.6	0	0	3867.01	483.599	4088.61	10895.3	897.7	2466.08	15154	1713.13	1612.78	13510	5
P19096	_TDSATDTTAPK_	0	7124.3	6385.34	0	5038.75	15444.2	0	5680.23	16891.7	4692.28	5902.83	14942	6690.18	6334.35	14910.3	7186.84	11593.8	37057.3	8157.05	9903.59	26550.8	13454.9	12147.1	27743.8	5
P19096	_TLEAVQDLLEQGR_	0	0	1602.39	0	0	7502.46	0	0	16385	0	0	12074.6	0	0	5853.9	1009.63	5744.81	17261.7	0	1248.4	51619.5	0	700.748	31720	5
P19096	_VGDPQELNGITR_	0	5966.46	9035.84	0	0	25573.3	0	0	28379.4	0	9498.21	28833.6	5862.59	5850.48	17337	7933.41	15774.4	32566.8	20093.2	8569.98	38748.6	6831.26	6222.5	42806.6	5
P19096	_VLEALLPLK_	16195.7	0	0	0	0	0	0	0	0	1364.43	0	0	0	1503.48	0	0	0	6447.85	0	3874.3	16037.5	0	0	0	4
P19096	_VQEVQQVSTNK_	2203.72	7179.47	6519.43	3970.38	3056.93	20956.5	5181.64	5020.43	23473.5	3106.16	8005.54	21142.3	4898.33	3965.61	17025	8307.43	16669.4	34778.1	8624.41	12408.4	48378.4	11338.4	9600.35	36236.9	5
P19096	_VSDLLLSTDER_	0	9129.13	7406.14	0	0	20022.9	0	0	24482.3	0	5250.34	22132.3	5495.52	4130.18	16767.7	5710.18	18539.9	44924.4	10026.1	11167.8	50180.8	8814.69	7935.27	38881.4	5
P19096	_VSVHIIEGDHR_	0	0	0	0	0	5668.5	0	0	9899.17	0	0	8283.75	0	0	5225.63	5950.89	7302.12	18124.9	799.103	2122.25	23244.5	12575.5	600.471	16977.3	5
P19096	_VTAIYIDPATHR_	0	2653.86	3402.7	0	1044.89	14374.2	2434.31	0	14892.1	0	2425.99	14157.6	1748.48	1415.1	11814.6	4269.47	10587.4	22591.2	4933.35	7634.87	31902.3	8054.58	5335.62	25322	5
P19096	_WLSTSIPEAQWQSSLAR_	0	0	0	0	0	5337.92	0	0	8758.57	0	0	0	0	0	0	0	0	13347.3	0	3502.26	23549.7	0	0	19044.3	4
P19253	_AEGQVLVLDGR_	16467.3	23734.8	48840.1	20080.1	12519.1	72350.7	16602	18526	80275	13992.8	20316.3	82482.6	21114.4	11054.5	43613.2	23691.6	38020.1	143208	25244.3	18443.3	128893	33234.7	9457.52	125690	5
P19253	_C[+57]EGINISGNFYR_	21534.1	0	21736.3	0	0	27706.2	6177.54	0	36914.9	0	17810.7	31882.6	0	0	22327.5	1857.72	34853	72496	0	21458.8	78237	30577.4	0	65544.6	5
P19253	_LAHEVGWK_	115785	217430	122786	159265	62669.5	134289	193760	157513	327044	220035	85031.9	340077	83595.9	47650.2	98954.1	157580	299748	227302	215088	163394	486371	388479	112589	60690.8	5
P19253	_M[+16]VVPAALK_	28739	50041.3	82624.2	30227.1	28218.6	129177	30397.9	20564.1	83593.2	24046.5	31991.3	93310.2	37265	23036.8	75136.1	38160.8	47291.4	124514	32799.5	32959.9	90659.7	41026	15834.1	95541.9	5
P19253	_VLDGIPPPYDK_	11745.8	28871.4	134156	29864.3	17904.7	237030	4823.41	20048.6	12810.7	13141.3	19076.4	88509.8	34738.4	5769.65	27523	25041.1	25752.9	194542	23926.3	16559.8	15996.2	121152	4361.32	16155.7	5
P19253	_YQAVTATLEEK_	128628	151003	298527	143635	90853.6	409279	129288	90899.7	379359	113425	116648	356393	163258	77121.3	270434	156994	215211	680347	174358	120918	581758	199611	61210	566103	5
P19536	_EDPNLVPSISNK_	19652.5	10291.2	9583.78	5402.56	0	10385.2	0	0	15948.8	0	0	14650.8	56018.7	41444.1	27615.9	28298.6	88977	96281.2	50153.2	45545.7	29332.1	34028.5	21396.2	67993.8	5
P19536	_EIMIAAQK_	13021.2	14269.6	13366.3	13538.5	10666.1	28004.6	16029.8	15444.4	52258.1	12813.4	17165.5	45731.4	75061.7	36654.3	65409	68633.3	115597	151751	77564.7	46080.4	148864	94030.7	33210.5	132001	5
P19536	_EIM[+16]IAAQK_	10306.8	15496.4	17625.3	5871.04	8193.53	29070.7	10510.8	7635.2	21123.8	5613.27	6588.96	22015.4	50089.7	50377.8	36273.7	42771.1	71162.7	72462.2	41172.2	44876.2	53775.4	45205.9	32461.1	51956.6	5
P19536	_LVPHQMAH_	0	0	5385.78	0	0	0	0	0	14963.6	0	0	13706.7	29778.9	12964.5	24520.2	21089.6	38783.4	65794.1	27371.5	14115	52193.4	28138.6	0	52733.1	5
P19783	_ADWSSLSR_	6060.05	11029.6	13379.9	8954.19	0	21660.5	8654.67	9249.18	21015.6	0	6225.88	20269.1	72097.2	46620	66042.4	58892.3	76996.6	107368	69530.6	36168.9	85125.1	61723.5	21188	80379.3	5
P19783	_DYPLPDVAHVTMLSASQK_	0	0	2698.83	0	0	15287.2	0	0	12362	0	0	6440.59	41183.7	22760.1	36520.2	50707.3	57371.9	115332	27647.6	19314.9	119224	55132.5	13946.1	80137.2	5
P19783	_IQFNESFAEMNR_	4198.08	4823.29	0	5620.02	0	15547.7	0	2748.68	22319	0	0	15913.9	37408.1	24002.7	38370.9	39800.2	60038.3	98111.2	43278.4	20425.2	80386.7	48914.6	13982.6	74176.6	5
P19783	_IQFNESFAEM[+16]NR_	0	2374.42	2490.02	0	0	8523.42	0	0	5339.06	0	0	4006.41	22780.2	18680.4	25730.9	23007.5	42019.2	42668.5	18299.4	17964.1	35267.4	24710.5	11280.3	34163.5	5
P19783	_SEDYAFPTYADRR_	6830.13	11226.6	12794.5	5341.58	2523.9	29939.9	7888.91	4673.62	28402.4	0	3139.01	26927.4	89965.3	72046.2	75333	95127.8	120784	156239	81513.7	40816.2	126615	92192.6	31318.9	123871	5
P19783	_SEDYAFPTYADR_	16688.6	26959.9	24919.3	16907.5	8380.66	51182.4	15917.5	16608.5	33148.4	12401	9142.88	45168.1	132987	91546	113673	99790.9	168506	205878	110762	74720.2	163305	119025	55845.6	167167	5
P19973	_C[+57]EEQEELHAEDSEGLTTQWREEDEEEAAREQR_	0	0	0	0	792.007	0	7491.31	0	0	6914.21	0	2992.96	0	0	0	14917.6	3024.45	0	5470.29	0	6528.93	13936.5	0	7702.97	5
P19973	_C[+57]EEQEELHAEDSEGLTTQWREEDEEEAAR_	18430.2	11637.6	20987.4	21414.4	4048.67	3787.79	20489.4	20292.8	40043.5	19401.9	14454.9	56099.2	10158.2	7470.41	22686.3	26956.6	44570.2	78209.1	15691.6	17570.8	105659	61218.9	8196.02	104310	5
P19973	_C[+57]EEQEELHAEDSEGLTTQWR_	13131.9	22286.3	21777.1	8696.39	8667.38	11169.8	15288.1	27105.3	41790.7	11290.1	13905.6	44340.7	10758.9	5892.29	30779.9	21180.7	71840.1	91094.8	17462.9	19339.2	85081.8	50133.8	11614.6	92385.5	5
P19973	_DKEDDGGHSLEQPGQQTLISLK_	15267.1	18885.3	13488.9	14470	9541.07	7594.92	11210.7	10356.5	16281.2	12004.5	4425.3	19529.9	15108.5	4579.15	16449.5	10448.8	38686.9	69343.3	7764.43	10289.7	46244.5	34404.2	6080.94	43044.6	5
P19973	_EDDGGHSLEQPGQQTLISLK_	35235.4	52817.7	32181.2	30495.4	23625.7	28789.2	23622.6	26928.4	41756	27144.2	14024.3	38469.8	43132.9	12462.7	44069.2	36342.4	108760	174355	20789.9	38976	109167	81305.3	22841.6	93083.2	5
P19973	_EEDEEEAAREQR_	19159.4	3107.02	0	11084.2	2791.9	0	15566.5	8212.72	3906.22	18595.9	0	9093.07	7569.57	2774.62	3650.99	24323.6	17251.8	17319.9	10987.4	3887.16	25027.2	38869.9	3080.84	23456.2	5
P19973	_EEDEEEAAR_	123079	138813	136563	123843	75098.9	86850.9	119373	118207	170048	121821	77056.4	161599	128165	79446	183814	141053	371767	783045	94119.7	115927	525264	297693	90491.2	574438	5
P19973	_EPDPEDAVGGSGEAEEHLIR_	234046	217147	238714	260226	136684	136503	174760	199608	282343	178412	117623	328526	214321	115811	230344	202124	474553	793926	136677	152377	757090	457950	107846	578827	5
P19973	_FVATGHGKYEK_	31206.7	20372.4	19229.8	22095.9	12606	9973.97	24617.7	24587	24033.2	25976.5	11869	28376.9	19753.5	11735.6	23655	40088.7	49214.2	78774	19292.6	20916.5	70911.7	71977.9	17167.9	66536.6	5
P19973	_KSLWEQKGGSK_	13234.7	0	0	12380.1	5766.96	0	22800.2	3614.92	6906.31	14983.8	2553.54	11879.7	16117.4	1354	8306.4	38948.5	19056.8	25326.4	21287	0	18081.2	34766.1	5246.82	23681.4	5
P19973	_KSLWEQK_	124075	131983	144937	110728	77619.1	62323.5	94937.5	155404	223191	96673.3	91935.9	252652	96630.6	65410.3	169831	173485	355384	697600	111070	103529	645089	292386	81669	552231	5
P19973	_KSQPTLPISTIDER_	277471	140903	279032	153659	141867	85045.7	171213	179655	245885	140876	145619	265809	191417	115414	232288	262665	461963	808148	144817	146378	718520	364083	121924	539405	5
P19973	_LADRTESLNR_	23973.9	17961.7	20394.9	21068.6	12125.4	7651.21	20754.9	20265	26202.4	20046	12645.9	29900.8	20626.3	7723.08	23404.6	33720.8	47262.2	79628.4	17169.2	16122.9	71701.5	53365.4	14676.1	62144.1	5
P19973	_LQQYTQATESSGRTPK_	34496.5	14500.2	13925.1	29753.5	13369.5	6043.06	54350.7	8226.65	13642.9	47235.5	8755.46	27415.2	39533.7	5512.37	15956.9	84848.3	42128.7	54434.5	39335.4	11607.6	47311.3	77838.6	17891.2	52447.4	5
P19973	_LQQYTQATESSGR_	1437960	1347210	1497220	1376830	924983	758573	1123150	1436710	1601050	1114100	927581	1947920	1160020	775294	1201340	1518730	2895080	4784410	1038900	1095480	3997190	2392650	935999	3556990	5
P19973	_QLQDQDKDKEDDGGHSLEQPGQQTLISLK_	236577	167678	206598	185420	103883	92010.5	154513	166976	262926	124303	98653.2	315819	157731	96141.6	208568	228386	449538	694160	133617	131438	631454	393639	103795	579767	5
P19973	_QPSIELPSMAVASTK_	87198.7	14123.4	64853.3	0	34496.3	1675.85	1864.56	43337.6	23154.4	2919.87	32691.9	31657.7	48421.1	25445.4	79256.9	17538	35534.6	26651.8	11287.8	31613.7	102528	33041.9	6383.64	62686.9	5
P19973	_QQFWGNEGTAEGTEPSQSERPEEKQTEESSHQAK_	46105.2	18938	9364.41	44588.1	12747.8	0	50602.3	17492.5	11887.1	55050.3	5004.03	32543.2	45244.4	10531.6	12593.7	111464	40928.7	57597.4	52450.9	16988.7	59792	100759	12043.5	67346	5
P19973	_QQFWGNEGTAEGTEPSQSERPEEK_	407201	366065	435531	361482	216499	211840	305616	389793	591338	290706	257823	639327	321260	215456	438315	453104	862930	1408850	311615	292757	1353730	719238	216097	1243780	5
P19973	_SQPTLPISTIDER_	3335640	2810890	2913650	2905530	1772900	1657020	2472920	2803680	3856800	2505180	1703080	4486390	2503210	1465800	3006080	3575790	6652570	11655400	2253750	2075260	10461000	6351720	1779610	8805100	5
P19973	_SSELDEDEGFGDWSQKPEPR_	797725	619869	670225	645064	381041	369341	533333	657499	968775	547365	408047	1111480	564192	374594	777113	918355	1577630	3165890	560670	522953	3019700	1691780	368535	2521770	5
P19973	_TLWETGEVQSQSASK_	172283	170913	184782	158058	100014	87985.8	123970	171961	260233	124980	115979	274039	144660	95944.2	218559	213639	409651	746716	135834	135097	710382	383094	98972.1	592617	5
P19973	_TPSC[+57]QDIVAGDMSK_	144789	201881	241334	156515	130346	102207	188464	240095	385932	141429	170798	395214	116506	103117	268555	195325	605342	1145570	164883	167653	1186820	490896	130339	882025	5
P19973	_TPSC[+57]QDIVAGDM[+16]SK_	74778.9	95828.1	92481.8	70941.3	46568.3	42409	78123.1	58035	86504.9	53905.3	36822.1	130639	47083.9	34918.3	69794.7	85606.7	179668	265210	48923.5	64136.9	197630	153956	39553.5	201060	5
P19973	_TPSPLALEDTVELSSPPLSPTTK_	10856.8	10692.2	22908.3	0	5136.58	0	4126.4	21477.1	39327.8	3419.02	5434.41	23487.8	11645.5	3983.03	31139.1	2636.67	22969.4	54344.6	3162.66	2978.75	136802	28496.8	2345.74	74959.1	5
P19973	_VHLEESNLSYREPDPEDAVGGSGEAEEHLIR_	366412	293601	328663	300422	190526	173722	233588	343638	512220	248539	179861	549614	252781	159584	366818	441571	797956	1520000	226674	249648	1512520	780758	190214	1153860	5
P19973	_VHLEESNLSYR_	245334	230945	245703	239885	158856	143177	190230	183870	321710	190981	138909	358212	240502	123563	306645	207161	521928	1016600	152573	165924	957606	494193	126759	746191	5
P19973	_YKFVATGHGKYEK_	12614.2	6156.87	4047.41	10343.7	5757.92	1556.21	14557.5	8756.04	4318.27	14944.6	2768.58	6716.84	9406.52	1867.43	5567.37	30897.8	22704.4	17296.3	9074.41	6585.61	24734.8	42601.3	7603.18	22735.3	5
P19973	_YKFVATGHGK_	5267.9	4133.13	6083.53	5771.64	2423.89	0	6249.55	10779.8	7935.32	4956.9	2372.08	8418.61	2631.97	1720.19	8090.5	10042.2	19182	37717.2	0	6770.19	33275.4	22895.6	4900.58	28749.6	5
P19973__LSRQPS[+80]IELPSMAVASTK_	_LSRQPS[+80]IELPSMAVASTK_	112899	82258.7	44579.3	64446.4	31542.3	13551.6	106964	55821.9	35006.1	94355.1	20500.2	83633.3	48926	44354.8	35930.3	250507	167875	204233	98617.4	59459.8	272521	410966	48238.9	236463	5
P19973__LS[+80]RQPSIELPSMAVASTK_	_LS[+80]RQPSIELPSMAVASTK_	140801	0	58744.8	190651	42985.5	19210.7	159490	80215.4	72378.2	137388	43077	112147	103769	44354.8	47473.6	332980	220440	268039	137632	89768.2	387735	545241	68248.7	319551	5
P19973__QLQDQDKDKEDDGGHS[+80]LEQPGQQTLISLK_	_QLQDQDKDKEDDGGHS[+80]LEQPGQQTLISLK_	5524.07	0	0	7305.59	0	0	4087.03	3091.05	5833.28	0	787.712	8258.6	1775.36	0	2620.12	12371.2	15329.9	30392.1	2102.77	0	21923.1	14948.6	0	17765.6	5
P19973__QPS[+80]IELPSMAVASTK_	_QPS[+80]IELPSMAVASTK_	17051.6	16144.2	32912.4	25299.2	0	9433.38	12838.5	33544.7	54988.7	23136.4	5940.09	56268.4	16676.2	4030.08	12774.6	19224.2	130923	137627	5328.29	6138.54	203924	72058.3	9641.59	164157	5
P19973__QPS[+80]IELPSM[+16]AVASTK_	_QPS[+80]IELPSM[+16]AVASTK_	8327.62	9297.84	7741.85	11222.1	2629.15	3836.41	6499.38	6077.52	5219.99	5853.58	2568.44	8134.75	3716.62	0	8752.12	20083.4	10145	28162.5	6991.72	9412.43	26289.2	27537.4	4326.94	28031.7	5
P19973__TPSPLALEDTVELS[+80]SPPLSPTTK_	_TPSPLALEDTVELS[+80]SPPLSPTTK_	0	0	0	0	0	0	0	0	0	0	0	0	0	0	0	0	0	2140.86	0	0	21770.2	1454.27	0	6082.51	5
P19973__VHLEESNLS[+80]YREPDPEDAVGGSGEAEEHLIR_	_VHLEESNLS[+80]YREPDPEDAVGGSGEAEEHLIR_	0	2052.58	0	6961.3	0	3975.41	0	0	6856.28	0	0	11181.2	0	0	0	13755.1	17623.1	78605.9	0	0	34042.6	17989.6	0	31525.1	5
P19973__VHLEES[+80]NLSYREPDPEDAVGGSGEAEEHLIR_	_VHLEES[+80]NLSYREPDPEDAVGGSGEAEEHLIR_	2022.52	2588.26	0	6823.36	0	5738.95	0	2140.8	8062.52	2016.09	0	17522.6	0	0	0	16228.1	19469.4	78706.9	0	1568.81	38882.7	19157.7	1160.34	35684.3	5
P20029	_AKFEELNMDLFR_	64403.4	16644	19779.2	12511.3	12139.6	40574.4	12289.6	15742.3	45982.5	10415.2	12506.5	40442.5	35325.6	33152.3	50607.1	54268.5	62962.7	116794	39164.5	43503.2	121431	74206.7	30075.4	91143.3	5
P20029	_AKFEELNM[+16]DLFR_	37988.9	19048.3	15914.8	8646.05	11634.5	29967.1	8827.62	12639.1	31711.5	5205.95	12441.9	30527.4	24878	28053.8	35748	28564.6	41038.9	52848.3	21515.5	38124.5	70761.8	34697.1	29222.8	44970.2	5
P20029	_DAGTIAGLNVMR_	146254	86808.3	95473.8	62913.9	58972	134456	60025.8	68066.7	164540	55404.2	70183.7	129602	167443	152144	204724	192403	226802	338253	163998	174521	327387	233157	146876	289986	5
P20029	_DAGTIAGLNVM[+16]R_	63803	52880.1	58265	30589.8	38098.9	82340	29136.8	30596	74676.7	23865.4	41957.5	65907.9	85035	94145.2	110305	70052.8	104231	132945	63352.4	109335	132743	81189	86625	116516	5
P20029	_DNHLLGTFDLTGIPPAPR_	39758.7	4579.31	5292.62	5241.49	0	16680.7	0	8376.84	17123	0	2984.02	15864.6	35583.8	34871	5751.13	8044.75	9058.89	18534.2	6483.79	8546.27	29867.5	19785.3	33124.3	13130.3	4
P20029	_ELEEIVQPIISK_	193670	56845.6	64792.6	37643.6	38622.5	78195.9	36208.6	42538.5	102821	32572.7	47143.8	89357.6	119846	107526	146947	105818	149168	202461	100699	143726	203194	146710	101691	180235	5
P20029	_ETAEAYLGK_	18522.2	7934.51	9487.33	4690.59	6604.92	16280.2	3769.38	0	15186.4	4273.21	10092.8	9905.3	29640.6	18088.5	19948.5	10369.3	26863.4	26752.7	11866.4	29803.4	27833.4	20746.6	23631.2	23151.5	5
P20029	_FEELNMDLFR_	15601.8	4221.98	4792.87	3967.56	0	4897.65	0	3492.52	14976.3	0	3121.34	10316.9	13721	10663.5	18986.5	12791.4	17365	31443	11283.8	13800.3	36404.8	22747.4	12367.7	29439.8	5
P20029	_FEELNM[+16]DLFR_	9679.81	19120.7	11500.3	0	0	11921.3	6359.08	8310.83	10527.6	0	7252.49	30379.7	17403.7	16989.2	17992.6	13576.7	23598.3	34385.1	9713.24	26593.1	37664.3	29573.6	10516.4	51847.1	5
P20029	_IEWLESHQDADIEDFKAK_	26812.4	4752.44	5518.13	0	0	6887.4	0	0	10448.8	1601.38	2384.14	12718.7	10495.9	11116.7	19095.3	20775.1	21422.8	30566.9	9451.37	15154.3	32545.8	21099.7	11341.2	29469.2	5
P20029	_IEWLESHQDADIEDFK_	111512	32619.3	33516.2	18631	15957.5	53502.7	20258.2	23734.6	75129.3	17660.7	23204.2	70238	57689.5	49403.1	84928.7	66031.2	89567.2	159883	59883.1	74749.2	179956	100327	43894.6	133941	5
P20029	_IINEPTAAAIAYGLDKR_	269047	115113	115065	77899.1	69844.4	210274	75003.2	93724.9	213505	56346.4	83445.5	190637	189446	174706	246440	238054	287845	415281	182060	232346	414389	278256	170360	341655	5
P20029	_ITITNDQNR_	572024	150066	172016	109761	111191	236793	105904	114501	236629	90349.8	132666	221924	277216	260199	348334	270228	343326	503584	246273	301073	452618	363836	274547	405368	5
P20029	_ITPSYVAFTPEGER_	327756	162999	174744	103604	104946	234593	104831	123355	263416	88219.8	124987	219347	271836	259214	346523	294061	361278	522037	249029	316300	507999	355699	243207	430425	5
P20029	_KKELEEIVQPIISK_	220981	58537.5	68671.8	39057.6	38248.3	97916.3	40842.5	46851.4	109227	32212.8	46279.3	104532	112574	112420	137020	139506	157004	228183	113294	125448	211887	152465	110293	199128	5
P20029	_KSDIDEIVLVGGSTR_	145387	66767.9	69619.1	44875.2	44979.1	105716	45350.3	52259.3	105872	36488.1	55808.6	94124.3	105702	113925	116865	120328	139182	209659	113284	143841	204655	140278	108775	184404	5
P20029	_KTKPYIQVDIGGGQTK_	21437.5	7856.65	5587.79	2525.61	2616.62	13454.7	3807.81	3933.46	13909.8	0	3152.72	11814.3	9762.14	8902.35	17279.1	15645.1	20529	28926.8	10654.3	14009.7	25695.5	14860.8	11175.8	22273.6	5
P20029	_MKETAEAYLGK_	16678.7	1617.42	4563.26	2722.49	0	4393.72	3345.65	1313.03	14698.3	0	1269.54	3369.41	9529.16	8454.88	6875.53	13030	12956.1	32808.5	10960.5	10561.1	33928.9	20855.2	7848.29	30124.9	5
P20029	_NELESYAYSLK_	419903	116759	126912	78132.2	79724	201625	76640.2	96056.1	217115	62655.3	92195.6	179962	226341	219383	297746	234419	299822	439098	210696	276146	461866	262689	207626	396864	5
P20029	_NQLTSNPENTVFDAKR_	17013.3	6045.67	8175.95	3767.4	4719.03	12110.7	4846.81	4304.51	12052.5	6442.11	3194.12	10277.2	16188.6	16970.1	17294.3	27338.3	20547.1	29265.4	13470.3	18904.3	26514.3	27165.6	15452.9	24080.5	5
P20029	_NQLTSNPENTVFDAK_	301972	166641	172747	99436.2	106504	256224	98847	119070	243815	86783	128768	221722	294635	253096	352784	278071	370091	523625	240598	325946	503112	321667	251223	452104	5
P20029	_NTVVPTKK_	0	0	0	0	0	0	0	0	0	0	0	0	1905.08	1410.9	0	0	0	0	0	0	0	0	0	0	4
P20029	_SDIDEIVLVGGSTR_	52874.1	27428.1	26655.9	19118	17384.1	49574.8	15038.9	21551.6	48653.3	13887.4	24719.7	37346.9	53362.3	50582.3	64570.4	49454.9	65425.7	97831.3	46533.7	67219.3	105939	70548.3	48704.6	82113.7	5
P20029	_SQIFSTASDNQPTVTIK_	263702	86139.8	74424.9	59190.4	59671.4	122042	46736.9	66599.9	118726	41478.6	59806.2	103250	132977	136833	164930	116306	169673	245791	104735	153331	247458	212205	124530	215391	5
P20029	_TFAPEEISAMVLTK_	65431.3	23300	25579.3	17735.3	14395.8	37877	13688.4	17308.1	69805.2	12436.9	13883.9	53217.9	53306.6	41182.7	87415.5	76159.9	82262.4	199329	55051.4	26776.2	201504	102998	43552.1	159798	5
P20029	_TFAPEEISAM[+16]VLTK_	11870.6	6413.32	6011.09	1772.87	0	9842.39	0	2731.88	12543.5	0	0	9421.47	8759.91	11902.3	19578.8	7223.93	18878.9	19871.9	7959	20964.9	22597.7	14698.6	7740.73	18322.3	5
P20029	_TKPYIQVDIGGGQTK_	119226	49933.3	55602.8	42089.8	34081.8	92870.4	33218.7	33747.5	92546.3	26643.2	38196.6	77576.5	78156.2	74147.7	104089	94373.9	122574	193785	86277.7	106201	210200	120524	76700.6	182471	5
P20029	_TWNDPSVQQDIK_	203505	94514.6	106900	61128.1	66046.4	149237	63275	74793.7	164627	52957.2	75444.2	150828	176641	166706	246829	184548	212427	301699	173584	196991	286620	201462	153707	276102	5
P20029	_VLEDSDLKK_	48206.1	19604.6	18226.2	12161.9	12660.8	31422.2	11684.1	14859.3	32860.6	9336.61	16954.9	28560.2	37131.8	33705.8	46911.4	37870.1	47682.5	70253.1	32420.9	38162.8	62544.2	43032.3	33015.2	59582.3	5
P20029	_VLEDSDLK_	251588	100519	117776	76102.1	83123.7	174698	75563.1	78182.9	178211	62296	94513.8	162396	199677	182483	228996	203592	260644	358515	172418	209144	328180	224199	191409	293864	5
P20029	_VMEHFIK_	50195.7	15664.1	18442.1	9491.47	10388.5	32211.7	8804.77	9819.13	33514	7994.74	12433.8	29235.1	32540.6	32920.1	48777.3	46780.3	52588.9	86153.3	34591.7	41172.6	78318.5	50536.8	31474.8	73808.1	5
P20029	_VTHAVVTVPAYFNDAQR_	209724	73957.2	94096.1	51054.4	39069.8	159930	41008.2	48627.7	163141	28983.3	62693.5	154114	149907	155145	223326	158529	226660	383280	136213	205132	373833	171220	145663	328801	5
P20029	_VYEGERPLTK_	97322.5	24523.5	20320.3	14051.6	17412.8	34250.4	15305	16548.5	41306.8	12393.7	16876.7	35847.5	41377.9	38874.6	79154.3	43776.1	67513.3	123428	45621.6	69581.4	91908.8	59410	37692.6	85883.9	5
P20152	_DGQVINETSQHHDDLE_	52007.6	9716.74	10545.5	34075.3	4034.77	5940.95	16634.6	8517.31	26515.7	11254.1	3393.75	23577.9	13319.3	2308.32	6095.74	23202.8	47965.8	128307	13599.9	9665.63	54714.1	29481.2	8531.34	37494.6	5
P20152	_DNLAEDIMR_	71370.6	8270.38	6754.22	19003.1	3679.32	6746.93	9728.3	7219.29	27872.5	5805.74	0	15864	8706.59	2224.02	5475.94	14908.9	39378.2	126429	8175.94	6619.15	51933.8	30363.1	5369.97	38475.5	5
P20152	_EEAESTLQSFR_	15022.4	17096.4	18265.2	41392.4	8343.75	15640	16986.8	11970.3	48229.3	14296.1	6641.48	36745	18332.3	4310.76	17338.9	28934.8	74327.6	242798	17526	14983.7	92830.6	39368.2	12300.5	68369.8	5
P20152	_ETNLESLPLVDTHSK_	89114.4	7640.41	14189.9	33489.4	0	10463.7	10580.5	6900.48	39497.8	0	3977.55	31105.3	11924.9	0	12350.2	24301.8	54623.8	172752	12930.5	9440.33	76068	27148.9	6621.78	41443	5
P20152	_EYQDLLNVK_	135950	4512.47	9652.82	27082.6	2053.6	8321.28	9332.1	5710.3	29230.1	6640.76	1463.69	26751.6	7421.08	2320.9	9005.27	19410.9	37987.6	148772	8309.9	11269.1	65772.5	33787.8	4548.63	44484.2	5
P20152	_FADLSEAANR_	251927	37658.9	47248.2	98600.1	22735.1	33885.7	42934.4	31700	88340.6	33312.5	17097.5	77734.3	44510.6	18953.7	35954	75107.4	131991	363940	37212.3	39079.4	160261	94456.7	29606.8	113427	5
P20152	_GTNESLER_	87743.3	34479	25829.3	36164.2	14265.6	46261.8	26112.5	29120.1	54976.8	20483.8	17828.2	49353.3	39537.2	26925.8	43252	41728.3	65061.7	153745	32260.6	32924.2	101969	52922.3	26898	77543.9	5
P20152	_ILLAELEQLKGQGK_	61197.4	4181.16	4109.49	21711	2078.15	0	6925.8	3620.95	12310.3	4048.19	0	7441.86	7579.65	1673.75	0	22587.3	31173.6	67368.5	7558.48	7038.06	29004.8	31192.4	3781.21	17844.1	5
P20152	_ILLAELEQLK_	217873	20672.3	21077.9	58556.1	12940	15573.6	20946.1	17467.5	70644.4	17501.3	8744.47	65972.5	23619.5	7351.65	20363.7	43472.4	97383.5	308513	20461.2	7073.69	146326	57785.2	9450.6	88532.8	5
P20152	_ISLPLPTFSSLNLR_	11711.5	0	2546.98	22209.1	0	2567.43	2016.42	0	24725.1	0	0	21276.7	3341.67	0	3936.46	8093.83	37911.6	197425	1812.73	1171.84	92974.1	32254.7	0	43694.3	5
P20152	_KVESLQEEIAFLKK_	48800.7	2854.21	3005.8	13033.9	0	0	3484.64	3490.56	9526.5	0	0	11618.2	2928.44	1140.74	3263.51	12910.9	22409.8	61217.9	4093.75	5466.95	24846.1	19203.8	0	16982.1	5
P20152	_KVESLQEEIAFLK_	48149.7	785.365	0	10824.4	0	1017.4	1505.07	0	9998.72	0	0	8984.69	0	0	579.713	7434.19	18027.7	63116	1444.51	0	24055.4	11378.1	0	13739.6	5
P20152	_LGDLYEEEMR_	143476	15084.9	19213.7	46102.1	9407.58	14275.9	21114.5	14906.6	47347.4	20356.2	6773.33	40452.8	20150.7	7189.12	15164.6	43695.2	68865.7	197809	23389.1	13230.9	103128	66268.5	10212.2	69842.4	5
P20152	_LQDEIQNMKEEMAR_	57487.8	1486.1	3756.15	12115.6	0	0	0	3550.22	15878	3126.65	0	10416.1	0	0	0	7882.4	22137.7	70320.2	4703.98	3590.69	35115.7	17853.8	1548.92	19427.2	5
P20152	_LQEEMLQR_	63699.9	0	12190.5	20684.5	0	6925.26	0	0	35618.6	0	0	31222.1	11766.1	10918	10588.9	19579	40793.3	122656	13105.6	9681.27	60804.3	34257.6	0	33861.5	5
P20152	_QDVDNASLAR_	83194.9	9247.76	11219.8	31146.9	7086.11	7377.2	10455.7	7851.42	30064.5	8689.53	0	25955.3	12338.8	4380.9	11860.7	21880.3	41313.6	112791	12216.4	13029	54315.4	29551.7	7549.8	36895	5
P20152	_QQYESVAAK_	48142.8	6673.46	8241.58	21844.5	3164.53	5304.09	8877.72	6643.41	17832.8	7457.34	2958.32	15670.7	10265.8	1978.51	6789.41	19172.9	30174.6	72352.2	8174.76	8136.66	34322.8	23256.7	5089.6	26101.1	5
P20152	_QVDQLTNDK_	44203.6	3723.6	5809.84	14614.6	0	3825.22	6025.9	3433.52	13245.6	4404.11	1893.8	10652.6	5816.64	0	4182.57	8383.44	21239	51697.3	4978.2	4998.45	24629.9	13221.8	4069.21	16369.2	5
P20152	_QVQSLTC[+57]EVDALKGTNESLER_	41775.8	0	0	6518.07	0	0	0	0	0	0	0	0	0	0	0	9234.71	16299.3	36069.2	0	0	30827.7	20276.9	0	12374.7	5
P20152	_QVQSLTC[+57]EVDALK_	36803.9	0	717.592	3219.12	0	0	748.446	0	5391.33	0	0	4897.78	0	0	0	0	9492.45	27640.2	0	0	16304.2	7278.19	4120.02	9311.24	4
P20152	_SLYSSSPGGAYVTR_	114338	21558.1	27117.4	77870.7	12418.2	18065.4	32840.5	14262.9	63583.4	31605	8447.03	52593.6	33030	8019.84	20525.1	64277.1	98640.2	285735	28893	25307.6	126392	79029.9	19886.5	84646.5	5
P20152	_TNEKVELQELNDR_	42034.7	0	4017.7	13629.4	0	0	7089.12	0	17105.2	3657.77	0	0	2192.58	1351	4049.57	12048.6	25783.2	59840.6	6103.07	2211.37	0	21572.8	3412.94	33207.7	5
P20152	_VELQELNDR_	69458.9	5196.86	8150.84	21589.6	0	5372.63	9629.64	0	20143.3	6320.02	0	16155.5	6545.75	3255.7	4010.12	13274.7	36973.4	87422	0	6792.07	41853.9	19553.3	0	31393.5	5
P20152	_VEVERDNLAEDIMR_	61967.8	0	5918.95	23843.9	0	6915.5	0	0	11173.4	0	0	7095.47	12361.1	0	0	27093.7	109262	61637.4	84819.5	66523.3	34520.5	174270	0	21295.2	5
P20664	_LGAFQAQEK_	0	0	0	0	0	18258.3	19312.4	0	26261.7	0	0	9303.69	11574.5	10842.2	9858.53	11704	12010.9	27712.8	0	8651.28	24084.6	8952.58	15780.5	30148.1	5
P20664	_VFEQFLENLDK_	0	0	0	0	0	0	0	0	2427.5	0	0	2659.47	2289.06	0	2477.55	2046.55	4191.82	15148.4	1244.47	0	14198.4	5820.26	0	10427.9	5
P21107	_AADAEAEVASLNRR_	0	28861	8543.72	0	11163.5	16257.7	7723.75	19107.3	27785	3621.2	7767.96	24042.7	2489.67	2642.26	21000.2	13463.2	39167	43159.3	7778.48	17219.3	65379.7	21978.6	5449.89	48106.3	5
P21107	_AADAEAEVASLNR_	605102	3749880	1447140	373481	1852730	2099590	1013980	2558480	3473530	698301	1197010	2660290	763015	800873	2122900	1290870	4754360	4587850	1050380	2185650	6711460	2214360	968870	4668760	5
P21107	_AISDELDHALNDMTSI_	8924.92	65084.2	15909.5	13240.8	25691.4	43674.4	26664.3	98301.9	115954	19064.5	31168.8	61669.7	13413.6	12116.4	55381.2	14997.5	108754	141196	42876.3	69773.4	302290	81696.7	12814.5	156173	5
P21107	_AISDELDHALNDM[+16]TSI_	28764.2	115399	44912.7	8775.39	52351.2	70621.3	34108.2	66161	105065	19505.8	27184.4	84910.7	18090.1	16989.1	84003.6	49280.1	115331	139128	32345.5	33580.5	230003	77833.5	19819.8	146098	5
P21107	_ALKDEEKMELQEIQLK_	0	38103	0	40269.7	0	0	88603.1	182192	203547	41453.5	0	225486	0	0	0	123352	0	0	72825.9	0	372437	128342	0	197292	5
P21107	_ALKDEEKM[+16]ELQEIQLK_	61065.3	327631	168257	23087.2	168669	200317	95607.9	185560	182096	53750.2	85935.1	262479	50554.7	69804.7	227696	127274	321208	338053	84078.6	164169	480343	162365	82053.9	356654	5
P21107	_EDKYEEEIK_	22638.4	173852	55995	13878.5	92006	98519	44268.1	111066	147713	35385.2	54439	119601	34952.5	34593.1	120958	51614.6	216825	197695	46194.8	98761.4	299963	101218	42898.9	208172	5
P21107	_HIAEEADRKYEEVAR_	8569.66	29149.2	14405.7	3048.67	15102.1	17527	18265.4	24199.5	27065.3	10732.3	8995.33	30559.6	7506.17	6320.93	26210.3	26768.5	43714.8	45977.2	15124.7	21306.3	73516.1	30055.8	9320.98	44361.3	5
P21107	_ILTDKLKEAETR_	0	17576.1	3664.32	0	10718.6	6822.12	7004.26	15112.4	9562.15	7747.24	5282.49	16171.9	6771.93	0	9011.79	15213.2	30177.4	23648.7	0	15109.4	36244.5	17754.1	3777.46	21667	5
P21107	_IQLVEEELDRAQER_	282826	647915	285068	112586	346118	396261	351334	792160	661157	232035	265939	611938	181187	186295	531653	486504	848916	813281	311140	495766	1507250	597816	244214	931761	5
P21107	_IQLVEEELDR_	1750900	6661990	2618680	756925	3130440	4090410	2064030	4530480	6745170	1304110	2081720	5276640	1318770	1468600	4427720	2622380	9208200	9056660	2249670	3993970	14529800	4609640	1756640	9274390	5
P21107	_KLVIIEGDLERTEER_	0	117.135	0	0	0	318.802	0	0	2236.27	0	0	1064.27	0	0	0	0	2318.11	6348.82	0	0	14244.2	1676.67	0	4860.54	5
P21107	_KLVIIEGDLER_	451494	2370950	961385	247635	1121140	1514360	758459	1834270	2330450	422682	691127	1818730	390653	461435	1682780	964477	3004450	3078690	807628	1407090	4724860	1416230	644431	3227330	5
P21107	_LATALQKLEEAEKAADESER_	7109.39	22189.5	6255.92	1350.97	16942.7	12676.9	23764.1	46058.7	31571.4	17454.1	8838.01	36767.7	6525.83	3135.41	27404.2	46826.3	74121.3	62012.1	15065.3	38212.8	159334	74580.3	6243.94	70387.5	5
P21107	_LATALQKLEEAEK_	0	4320.58	0	0	0	0	0	6745.51	3817.85	0	0	4068.95	0	0	6303.53	3003.79	10070.8	11950.6	0	6762.46	21160.9	9865.08	0	13189.8	5
P21107	_LEEAEKAADESERGM[+16]K_	0	3537.87	1014.99	0	0	0	0	1730.77	0	0	0	0	0	0	3405.66	2455.69	4083.39	3620.94	0	2662.65	8914.04	0	0	0	5
P21107	_LEEAEKAADESER_	119657	337409	163471	42040.7	171111	199032	151905	334777	325804	90947	134367	267129	73337.7	83100.4	288351	234196	468710	460367	144229	257492	710337	303085	120528	448683	5
P21107	_LVIIEGDLERTEER_	10173.9	17472.9	12816.5	3865.55	14939	17378.7	26214.6	42329.7	43343.6	13444.7	12418.2	48648.2	2722.47	10008.8	28971.4	39529.7	41503.3	45403.9	13907.7	11293.3	127409	40206.1	7147.27	76671.3	5
P21107	_LVIIEGDLER_	182302	972949	367450	127365	500494	669673	292016	556474	835148	201947	283677	690617	201702	197160	689354	438193	1233510	1319080	262871	609088	2196070	722492	271383	1223760	5
P21107	_MELQEIQLK_	293778	467006	427316	128172	463439	356943	515636	419057	1921520	351526	267504	517434	263029	207460	566306	618342	1650980	2198040	397440	788155	4036210	1281400	324043	2780320	5
P21107	_M[+16]ELQEIQLK_	86033.3	1334040	338202	49066.4	480106	805108	135418	476125	441694	99549.2	247855	394747	144260	154958	604417	221303	939634	874990	170385	470064	877625	309023	237724	577616	5
P21107	_NVTNNLK_	75763.5	173470	62019.1	19152.7	96799.4	116598	48166.1	100911	189170	36225.9	63305.2	147347	35322	34757.3	138741	55806.8	218200	215209	51497.8	115047	315194	95673.8	40653.5	236597	5
P21107	_RIQLVEEELDRAQER_	10253.3	27098.9	12199.9	0	14257.2	14376.2	10488.1	18604.8	26454.9	5108.4	8556.14	28792.6	2487.55	3641.04	23871	23935.4	43787.6	42140.8	9563.73	19092.4	74381.6	29996.4	6946.91	38626.2	5
P21107	_RIQLVEEELDR_	204224	602458	294438	72898.6	331325	419657	223543	394966	684673	121065	217873	554102	119765	139251	401782	273409	869056	806623	238747	383114	1322720	411567	168884	840124	5
P21107	_SLEAQAEK_	21244.6	60780.6	20385.2	9072.04	32732	24983.3	31931.5	59542.7	59454.9	21139.6	25729.3	52480.7	16022.6	6525.01	46103.5	31606.1	111525	103532	31176.2	58065.8	178068	53605.1	13366.7	121374	5
P21107	_TIDDLEDELYAQK_	83094.5	458940	191695	55678	230192	286488	158838	390219	575001	99502.5	169357	458357	96268.3	86666	382653	233200	694267	750860	191462	306027	1382390	418166	103670	832232	5
P21107	_YSQKEDKYEEEIK_	31943.5	133368	67801.9	13029.2	74433.7	102721	49468.9	115222	192589	25743.7	42439.4	162188	22467.1	29183.2	137702	87303.6	253333	305795	57485.3	104202	465027	130954	42384.2	310039	5
P21958	_EGSVGEQGTHLQLMK_	0	0	0	0	0	6628.57	0	0	0	0	0	9535.87	21857.6	22605.2	17719.4	18440	27689.6	39664	20130.1	23661.8	34418.7	30157	19441.9	32535.9	5
P21958	_ENIAYGLNR_	6713.62	12208	21450.6	6473.57	8386.6	21312.8	8109.38	6436.76	20745.2	4909.25	9029.96	18642.7	76391.6	72875.7	73827.5	55905.5	80376.5	107618	52426.7	83983.2	91759	68976.9	68476.5	73352.3	5
P21958	_GLVEFQDVSFAYPNQPK_	0	2825.29	3655.9	0	0	273.187	0	0	9379.48	0	0	6285.47	13837	12206.4	18033.7	15757.2	18872.6	29546	12272.1	3567.91	39898	24252.3	10638.6	31919.5	5
P21958	_KPLLLILDDATSALDAGNQLR_	0	0	0	0	0	5923.5	0	0	10044.9	0	4851.95	2312.84	15458.8	17286.1	18235.5	9269.12	27503.1	63437.1	21331.9	28086.9	84364.2	35161	5098.52	43907.2	5
P21958	_LGSLWAPSGNR_	5014.09	6940.39	14499.9	0	0	0	3329.14	4435.07	12941.9	0	0	26992.2	23698.1	31361.5	37879.2	26339.4	33828.3	74644.5	25420.9	23728.8	50505.6	31050.9	22413.3	61668.4	5
P21958	_QETGFFLK_	0	1689.11	4375.14	0	0	5015.05	0	0	6642.48	0	0	5278.89	19929.6	21145.6	17912.1	16226.1	23710.4	33571	18264.1	23090.4	28376.6	20323	17045.8	24448.4	5
P21958	_SFANEEGEAQK_	9947.36	12177.3	18797.8	6986.1	6558.21	25602.7	9149.08	9776.72	26269.4	5243.02	11425	24151.5	61240.6	66120.6	63177	53467.3	73948.6	94527.7	52866.8	72379	83162.4	60916.2	61492.6	81058.3	5
P21958	_STQVALEALSAMPTVR_	0	0	0	0	0	0	0	0	1282.24	0	0	0	4533.41	4375.11	5795.1	5543.26	9973.48	23133.4	6683.96	2420.71	24274.7	10337.4	3764.58	17777.9	5
P21958	_STQVALEALSAM[+16]PTVR_	0	0	0	0	0	0	0	0	1113.99	0	0	0	5312.66	9539.18	4812.48	2157.88	9260.64	9629.64	1990.82	9788.48	7679.67	2587.06	5389.9	9652.11	5
P21958	_VHQSLAVK_	0	2061.55	4383.86	0	0	5135.88	0	0	6474.18	0	2013.66	6137.69	12822.4	14107.8	15851.5	10815.3	20088.6	29628.8	10833.6	16227.6	28139.3	12509.3	13908.6	26899	5
P22682	_NSPPYILDLLPDTYQHLR_	685.572	1381.22	0	2546.01	0	0	0	623.166	6268.86	0	0	13599.7	0	0	1472.96	0	17407.3	53167	1138.44	1087.37	54070.8	23828	0	56086.6	5
P22935	_TTEINFK_	213691	0	0	6874.38	12345.8	0	0	0	0	9469.79	5336.68	0	10318.3	10613.8	7219.42	10130.4	0	11107.7	0	0	25277.7	48598	0	5590.64	5
P23116	_AVEDIHGLFSLSK_	7141.2	0	0	0	0	8305.81	0	0	9240.94	0	0	6282.63	0	0	3869.54	0	3127.7	15773.5	0	2469.65	18515	1805.28	0	13161.4	5
P23116	_ILQEHEQIK_	2593.8	2093.39	4488.23	0	0	12040.6	0	0	10965	0	1967.49	7444.34	1415.49	2756.58	8947.36	3986.18	6763.08	20784.4	1386.92	2996.34	16980.1	3358.71	3132.19	15163.3	5
P23116	_ITTMQLER_	8927.58	9252.37	11164.5	4247.07	0	30677.2	4017.04	0	29306.4	0	6901.77	27886.9	9095.67	10428.4	19045	12993.2	19060.2	60598.4	10829.3	13225.3	50793.8	17479.5	10885.1	42765.8	5
P23116	_LESLNIQR_	14719.9	12409.7	20289.7	9939.62	0	45763.7	9515.57	0	39000.8	0	11027.4	34527.2	12338.1	14791.4	30572.8	14961.3	21174.4	62836.8	14451.8	17100.3	52315.4	19330.5	14312.8	52929.6	5
P23116	_LLDMDGIIVEK_	0	0	0	1792.7	0	14337.7	0	0	14714.1	0	0	12545.2	3805.49	3903.94	9313.5	2055.91	7611.76	26924.8	3812.85	5129.54	35998.1	0	2469.02	24931	5
P23116	_LLLTPWVK_	18288.2	0	3381.18	0	0	13183.7	0	0	13849.6	0	1401.76	12621.8	0	3677.81	10659.5	4741.15	7691.29	36386.9	2405.69	1321.3	36028.3	3640.65	0	29513.3	5
P23116	_LTSLVPFVDAFQLER_	9438.56	0	0	0	0	16929.5	0	0	19591.5	0	0	9210.38	0	0	10378.7	0	6492.07	49415.4	3153.93	0	48914.6	0	0	32490.5	5
P23116	_NIC[+57]QQVNIK_	9993.06	0	0	0	0	4993.28	0	0	5119.64	0	0	4408.07	0	0	841.078	2071.38	2956.9	13268.2	0	0	10945.6	0	0	11990.3	5
P23116	_QVEQLEK_	8508.89	14938.2	6329.62	0	9279.61	10986.2	0	3189.44	18891	0	0	15496.4	0	3345.41	12529.9	0	44847.6	23094.9	0	5693.66	44731.8	0	4533.17	38102.5	5
P23116	_SGNALFHASTLHR_	2011.38	0	0	0	0	6921.08	0	0	5829.64	0	0	4127.48	0	0	4462.81	0	2602.3	12259	0	0	12162.6	0	0	12887	5
P23116	_TLSFGSDLNYATR_	4999.17	5771.75	4502.57	0	0	18935.5	0	46177.4	24684	0	0	18499.7	0	4430.17	16340.4	10622.2	13219.8	42377.7	0	6061.42	51982.9	11258.6	38587.6	30407.5	5
P23198	_KVEEAEPEEFVVEK_	13326	21156	19149.8	9957.13	10140.3	40950.4	14126.8	6487.38	49099.5	8859.28	16073.3	40721.5	11581.9	11143.8	27868.1	21434.1	42915	73611	20387.5	34712.7	88858.2	26452.3	17855.5	66293.8	5
P23198	_LTWHSC[+57]PEDEAQ_	4685.75	2834.75	2540.59	0	0	7137.11	2522.67	2852.09	15034.6	0	3077.03	12761.9	0	0	6784.63	4634.54	12850.9	28197.4	5617.11	6767.04	38780.6	9035.93	0	29867.9	5
P23198	_SLSDSESDDSK_	4447.67	0	5193.51	0	2576.08	8668.47	4018.72	4220.75	10302.4	0	4464.94	8189.15	0	0	8872.72	5167.11	9630.72	18708.8	4230.42	8422.34	17549.7	10149.2	0	18052.8	4
P23198	_VEEAEPEEFVVEK_	4396.7	10613.6	4899.93	5642.69	0	24132.4	7667.82	5681.3	27342.8	4624.14	10366.3	21271.2	7197.81	3853.37	16639.3	9301.76	23733	39923	10976	24153.4	50738.6	16573.4	11135.4	39043.7	5
P23198	_WKDSDEADLVLAK_	660.335	0	397.309	0	0	4524.46	159.079	314.977	10276	159.184	123.429	8117.8	282.782	114.057	2775.62	1239.17	7439.5	23615.8	623.086	3467.02	30808.8	5440.05	1834.95	25426	5
P23475	_VTANQEQIDK_	0	3135.62	4171.4	0	0	7081.28	0	0	9425.75	2874.67	3358.39	7973.49	4295.46	3623.13	8818.15	5366.11	12031.9	18955.6	4610.32	9163.99	20404.5	10094.5	5017.89	17907.1	5
P23506	_ALDVGSGSGILTAC[+57]FAR_	3964.6	44427.2	5877.57	5069.8	17641.6	10853.3	0	38879.2	17737.2	0	14583.7	22963.3	3141.43	17659.3	13488.6	22713.3	35184.8	47770.3	3641.79	25337.7	42710.1	32096.4	13544.5	40491.7	5
P23506	_DDPMLLSSGR_	22724.1	59403.2	41885.6	29537.3	27817.7	76921.8	30571.2	40369.1	67765.5	32070	32463	77754.7	41984.8	30092	48241.2	45493.5	62578	94564	40205.6	41527.8	89107.8	57517.2	25539.2	91871.1	5
P23506	_ELVDDSITNVKK_	7060.62	22045.6	18127.5	12312.2	9359.64	33689.7	10637.9	12071.8	29003.3	10439.6	10993.6	34189.7	15289.8	10251.1	15242.1	22106.3	24472.2	43407.9	18047.3	12436	31608.2	21701.6	7492.1	35711	5
P23506	_ELVDDSITNVK_	112602	351406	228568	198813	169643	395557	239022	353284	593412	220309	244436	475333	194343	165997	233839	249426	554335	548503	298336	286809	925417	412362	167709	749241	5
P23506	_KDDPMLLSSGR_	28874	74928	63582.1	53320.6	36803.1	109529	50211.8	53049.4	106798	49694.8	38681.4	116318	56308.2	43472.7	70476.5	73367.6	83914.2	151349	68080.7	51905.5	112604	90335.4	33477.2	140073	5
P23506	_KDDPM[+16]LLSSGR_	4768.89	21281.5	15539.3	10822	8735.2	24156.7	9724.22	12099.3	19296.5	9057.82	9094.78	23932.2	8234.68	7068.21	13229.1	10204.5	15974	19667.1	9737.11	12089.9	19680.8	14005.5	6665.35	21973	5
P23506	_LILPVGPAGGNQMLEQYDKLQDGSVK_	24346.6	45732	42387.8	38767.4	21684.2	39088.1	38902.4	38774.8	106054	38701.7	24687.1	117126	40650.8	27883.7	62393.1	79890.4	63712.7	150429	56044.7	18805.7	159040	92279.2	19572.7	144988	5
P23506	_LILPVGPAGGNQMLEQYDK_	25630.7	78963.1	11847.1	0	0	1466.38	0	0	369028	50126.2	0	198094	19300.8	0	41250.6	64797.5	237265	274928	97703.1	0	1364480	215673	0	490444	5
P23506	_LILPVGPAGGNQM[+16]LEQYDKLQDGSVK_	12670.7	40969.1	35649.5	18438.3	18049.3	69329.7	22883.3	26622.9	67867.9	17980.5	23137	68391.7	19293.5	18408.5	34297.6	37699.5	52181.8	58983	23702.1	27586.7	81851.1	48242.6	14644.7	72625.2	5
P23506	_LILPVGPAGGNQM[+16]LEQYDK_	0	8993.8	3822.19	0	0	7285.55	2197.92	2706.91	7199.32	2235.18	0	9768	0	0	0	2565.3	7275.09	8288.45	2531.86	0	0	5803.87	0	7661.73	5
P23506	_MGYAEEAPYDAIHVGAAAPVVPQALIDQLKPGGR_	11006.6	0	12363.4	25507.8	4302.7	5162.06	20913.6	12202.3	62520.2	22966	8051.21	16834.8	14113.2	10938.2	13966.9	17364.4	18268.1	84059.5	20897.1	4030.77	91568.2	59301.6	5906.75	93104.9	5
P23506	_MKPLMGVIYVPLTDKEK_	7440.58	8484.47	14730.9	12345.7	4077.93	15024.9	12311.3	6056.5	43497.8	13412.9	3507.94	17842.3	7315.19	6851.98	11552.7	22836.2	22590.7	63084.1	11183.1	5624.25	51555	44628	3357.19	61458.1	5
P23506	_M[+16]GYAEEAPYDAIHVGAAAPVVPQALIDQLKPGGR_	19052.4	55377.6	46401.6	42671.6	28463	35705.3	29249.1	54936.5	80120.5	30756.9	33465.6	59166.4	34987.5	36005.5	61458.1	62082.7	59100.5	114436	39802.9	31481.2	117604	65330.2	26644.5	82531.7	5
P23506	_M[+16]KPLM[+16]GVIYVPLTDKEK_	18515.3	79148.4	71065	39911.2	35227.9	94503.4	41522.9	50922.5	78561	34813	41473.3	84005.3	40316.1	43056.9	58204.6	53673.9	63164.3	82869.5	41084.9	54061	72411.3	60405.9	30717.5	69994.5	5
P23506	_SGGASHSELIHNLRK_	11641.3	28335.1	24880.1	20114	15239.2	39160.9	19430.8	20423	32158.6	19242.4	13850.9	38097.5	21249.1	16512.7	27058.8	36295.9	28761.3	45767.7	22723.5	20036.7	30811.6	34672.7	13755.2	34790.8	5
P23506	_SGGASHSELIHNLR_	0	14255	2994.95	0	0	12564	3338.6	2475.52	14834.3	2827.24	0	19833.9	4133.41	883.687	0	5695.84	12700.2	27457.8	3378.54	4066.25	21260.4	11186	0	25740.5	5
P23506	_TDKVFEVMLATDR_	12296.5	22737.8	19741.3	19654.7	11474.5	37457.8	18248.7	19981.7	39734.1	15628.5	2901.95	44734.4	17673.9	11145.5	19318.5	35954.6	33610.3	64411.6	22176.8	15540.9	62760.8	44637.2	8061.6	59483.9	5
P23506	_TDKVFEVM[+16]LATDR_	0	18661.1	15661.7	9277.35	7689.54	29098.2	6397.72	10958.6	21810.2	6551.15	5852.59	24832.6	8103.03	7135.65	11773.8	18315.4	17336.9	23143.5	10835.5	10555.3	21360.7	12303.9	6357.81	21544.3	5
P23506	_VFEVMLATDR_	10721.4	32829	27031.3	32607.6	18742.9	63509.9	25945.4	29350.9	58457	28114.8	15616.4	53724	29296.5	16323.2	34655.9	51365.2	47888.8	87006.6	34480.9	26857.7	74548.3	60870.6	15432.6	81423.1	5
P23506	_VFEVM[+16]LATDR_	5529.8	42259.7	32838.7	23814.4	20722.3	61382.3	23696.6	31728.3	47095.9	21720.8	22899.7	46873.5	19686.6	21967.9	36670.8	32554.1	39590.7	48951.6	22463.8	25135.8	44939.5	34694.8	20216.4	47524.1	5
P23506	_VIGIDHIK_	52794.1	179125	132905	110714	93863.8	256849	101281	128654	218274	104339	98768.3	241207	121002	106653	135573	140438	196579	329139	141528	135907	239953	181609	88511.9	292541	5
P24063	_AMQPILRPSIHTVTK_	0	0	0	0	0	0	0	0	0	0	0	0	7094.98	8471.58	4184.51	6713.87	10908.7	15217.3	4458.09	5035.73	11961.2	11479.6	5152.2	9422.11	5
P24063	_ASEAQVLVK_	0	0	0	685.217	0	7813.55	0	2013.13	6274.73	0	1950.57	8268.36	14290.4	22173.7	16841.7	11332.3	23164.6	33786.6	10128.1	21360.3	29494.7	12605.7	16746.3	25949.1	5
P24063	_DWAGGFLDLR_	0	0	0	0	0	1757.63	0	0	2855.95	0	0	2917.06	8359.25	8969.12	7893.98	6887.12	13058	16821.7	6123.63	4268.78	17668.2	6617.13	6138.51	16603.1	4
P24063	_GHAVVGAVGAK_	3223.95	9464.9	10506.4	5275.4	5248.9	15826.3	5294.3	4619.7	13878.9	0	7104.29	14001.3	26383.6	33361.4	33520.9	22141.5	36648.9	55416	20176.2	28684.9	38645.6	25356.6	23540.1	43673.2	5
P24063	_HFVSVQK_	0	2281.75	2250.31	0	0	5980.3	0	0	5608.12	0	1648.07	5605.68	8893.63	12897.6	15363.5	8188.49	14316.6	21288.9	8048.68	13770.5	15425.6	8176.32	11482	19212.3	5
P24063	_IYAIEGTNR_	0	5249.82	9800.78	2299.1	0	19530.1	3266.35	0	17562	2191.91	8092.85	19204	30745.3	46882.1	35775.1	27282.1	45728.2	70400.2	28840.5	43666.2	57408.2	28933	38826.6	57734.1	5
P24063	_LADVVVGAEGR_	8567.89	19313.2	24853.4	10541.8	9936.02	37387.1	11504.6	10757.3	33248.2	8247.69	16169.9	34568.3	57637.2	82792.2	66077.4	57080.8	83602.8	104805	48000.1	76415.4	91054.2	56488	64116.2	94115.4	5
P24063	_LKDLFTDLQR_	7328.32	0	5055.81	0	0	0	0	0	14206.9	1341.56	2759.24	10387.9	9083.15	12542	17025	7436.09	20651.9	46191.6	16770.4	14463	34254.4	19318	6653.35	33957.8	5
P24063	_TEFTFLDYVK_	0	2530.85	1694.2	0	0	5909.96	0	0	7327.03	0	1752.19	10024.4	9722.23	14277.9	13359.3	9228.56	22587.8	31875.4	7531.53	5319.1	35588.2	16249	7419.48	33021.7	5
P24063	_TLHIFASEPVEEFVK_	0	2172.56	1433.63	0	0	5881.95	0	0	6991.19	0	0	9408.71	9241	13388.8	12111.1	11008.7	26097.9	43992.3	8465.79	10124	45908.4	11024.5	10687.4	38013.6	5
P24063	_TQQVQHVYQVR_	6103.85	10232.8	15719.7	4341.86	3670	22499.8	5346.79	7071.65	22410.6	5034.64	9570.61	24622.2	36474.9	59311.8	49598	33633.2	61252.9	73342.1	30688.5	48667.1	62704.7	38157	48887.9	66279.6	5
P24063	_YQHVGQVLLFQAPEAGGR_	0	6482.03	12334.4	0	4534.87	24980.5	0	5569.38	25374.8	3753.17	8088.12	26680.1	43155.1	52345.9	52403.4	38614.9	68180.9	95290	31110.5	55968.7	88177.3	46838.9	38206	70506.4	5
P24161	_MAEAYSEIGTK_	0	0	0	0	0	0	0	0	5682.55	0	0	2099.73	2513.48	0	2636.88	3164.03	7151.67	16624.9	0	0	19286.4	7515.23	0	18610.2	5
P24161	_NPQEGVYNALQK_	0	0	2102.4	0	0	5401.21	0	0	0	0	0	3731.95	9658.51	3048.72	10309.3	7971.01	18982.2	22194.2	2943.89	10822.8	22827.4	9999.17	0	22655.9	5
P24270	_DAQLFIQK_	33077.9	20440.2	17622.2	30255.1	28976.8	27518.8	18565.1	8887.82	19690	8027.79	16473.1	17411.2	24264	27373.9	8060.14	34119.3	14620.2	41094.4	12611.6	14269.3	25132.7	65801.9	13192.3	6813.21	5
P24270	_FNSANEDNVTQVR_	32001.4	27892.2	22415	34834.6	33378.6	29889.9	21707.6	18058.6	25763.2	18191.2	18880.2	20731.8	36203.3	30562.8	10608.8	43135.2	15069.5	45931	23554.2	25381.7	20042.4	77626.8	19759.5	11311	5
P24270	_GPLLVQDVVFTDEMAHFDR_	6809.91	3561.63	2315.62	7492.7	5730.68	3784.1	2828	5920.76	11710.6	0	2562.62	6032.73	6222.38	2637.62	2780.91	9877.18	0	29577.3	2356.91	3638.08	18289.7	39322.9	1787.12	2917.03	5
P24270	_LC[+57]ENIAGHLK_	0	1800.12	2241.9	3487.07	2969.46	3836.28	0	0	2654.68	0	1696.29	0	0	3943.24	0	6915.18	0	5358.04	0	0	3911.24	11206	0	0	3
P24270	_LFAYPDTHR_	33896	26685.6	17465.9	30340.7	30646.3	26870.8	18821.4	13689.8	23296.4	9321.36	16572.2	19514.7	32466.9	22061.1	15643.1	46406.1	15264.2	55250.1	19872.2	20785.2	28965.7	90299.4	15128.9	15043.8	5
P24452	_VSDATGQMNLTK_	40902	0	0	931.584	0	2997.18	0	0	3688.83	0	0	2987.4	1601.47	0	2106.45	2659.06	2697.18	6396.33	2372.4	0	19565.6	8776.65	0	11644.1	5
P24452	_YSPNTQVEILPQGR_	0	0	0	0	0	4448.36	0	0	0	0	0	1968.49	0	0	3783.42	0	0	5912.53	2193.3	0	21301.3	0	0	16473.5	5
P24547	_DIDFLKEEEHDR_	2719.96	5173.7	7194.86	0	0	18007.2	0	0	23559.1	0	3592.82	20392.2	5715.29	4017.03	13800.8	5377.07	12197.9	32965.5	3405.64	5857.8	54379	11284.8	5159.76	36354.6	5
P24547	_FGVPVIADGGIQNVGHIAK_	0	2231.14	3278.5	0	0	6033.94	0	0	5627.6	0	0	12318	2796.61	1999.12	0	0	0	0	0	0	0	3693.55	1902.05	0	5
P24547	_FVPYLIAGIQHSC[+57]QDIGAK_	2908.6	2831.55	2142.13	1005.23	1739.52	11457	0	0	23713.3	0	2934.34	20338	2602.63	1235.37	10216.5	2869.76	11624	48878	1407.38	3114.76	58814.4	16433.1	0	39271.4	5
P24547	_KYEQGFITDPVVLSPK_	19655.7	0	30859.2	0	0	52805.2	3050.99	5381.64	46280.2	0	10649.7	42832.3	0	0	38354.5	0	20906.3	78894.3	6770.09	15476.1	67224.1	13190.8	9101.44	64165.8	5
P24547	_NLIDAGVDALR_	30162.2	31600.9	24362.9	22230.5	18269.5	64222.5	15533.4	23334.9	67307.2	12521.7	22363	72849.8	25249.2	26457.7	45096.5	22606.4	52976	106765	24913.3	38931.2	129685	56168.5	23988.2	91515.8	5
P24547	_REDLVVAPAGVTLK_	5090.46	12108.7	14526.9	4102.29	5065.01	25259.6	5967.06	5830.25	32900.7	2645.94	9359.07	28557.1	8467.91	8024.92	19077.9	9194.05	19122.1	47469.6	8719.4	14514.8	62338.6	13073.3	9324.83	51763.8	5
P24547	_RFGVPVIADGGIQNVGHIAK_	0	0	972.13	0	0	2492.89	0	0	19948.7	0	0	10046.4	0	0	5743.22	1450.2	4985.82	29890.2	0	0	35127.6	4990.6	0	25655.9	5
P24547	_TSSAQVEGGVHSLHSYEK_	1724.96	3855.94	8922.28	0	0	13823.5	0	2840.53	18718.7	0	4320.61	14796.4	2638.6	2724.02	11177.5	3554.72	5724.89	30369.8	722.435	5048.65	37864.4	5791.16	2319.28	28628.9	5
P24547	_VAQGVSGAVQDK_	19216.1	23947.5	28264.5	9040.37	8631.48	49407.2	10917.9	11327.8	55843.8	6658.96	15751.2	53873.1	18694.9	14185.8	41052	11472.6	37336.6	79293.9	13345.6	23630.4	106045	17621.5	18957.2	95675	5
P24547	_YEQGFITDPVVLSPK_	0	2101.52	2484.16	0	0	12510.7	0	0	16328.1	0	1129.79	11234.5	1119.31	0	7588.13	0	6791.95	17705.3	0	2325.94	28157.1	0	0	17662	5
P24668	_HTLAANFNPVSEER_	0	8642.66	3499.72	0	1238.96	0	10607.3	3724.18	0	4621.62	0	697.256	2603.07	3925.38	3201.73	3242.64	5975.35	15613.6	2301.08	3499.58	12577.5	7465.31	5390.3	11501.7	3
P24668	_SC[+57]DLVGEKDKESK_	0	0	0	0	0	0	0	0	0	0	0	0	2955.93	10242.8	10792.2	9763.97	13579.2	21525.8	5821.95	6707.74	15156	13414.9	3424.33	17096.7	5
P24668	_SNDKETVVGR_	0	0	0	0	0	0	0	0	0	0	0	0	2385.76	2405.47	2922.72	1626.95	2733.59	0	0	2135.26	0	0	1622.23	3288.38	3
P25206	_DIQPAFSADDIAK_	0	14004.6	13367.1	5858.4	3832.67	26852.6	7752.95	8846.75	36491.3	0	16340.2	34779.6	13942.9	18719.3	25809.6	27931.1	46410.8	84432.5	35080.6	48896.4	106146	41044.5	27287.5	82764.3	5
P25206	_IIKPTLTQESAAYIAEEYSR_	0	7979.43	8043.11	2752.53	2528.49	17119.8	4055.26	9605.93	30168.5	0	7540.07	23402.5	9605.36	9489.43	22716.8	17837.9	29139.6	66671.8	19815.1	32302.8	83718.6	21232.1	17834.9	62200.7	5
P25206	_IQVVGTYR_	0	12814.2	14504.4	7664.02	6193.95	24483.8	11917.1	12444.9	38536	5412.68	16448	34108.7	16048.3	21734.6	14313.4	24470.7	47185.1	75224.2	32946.1	0	94215.1	37493	29784.3	77562.4	5
P25206	_LLNNAFEELVAFQR_	0	0	0	0	0	897.008	0	0	5494.49	0	0	1440.44	631.898	0	2142.06	0	2583.34	17710.5	3116.67	4254.7	23302.3	3743.49	1152.56	17554.7	5
P25206	_SLAPSIHGHDYVKK_	0	0	0	0	0	0	0	0	6637	0	0	1616.47	0	1008.92	3530.75	0	5929.76	10087.7	2617.67	0	7414.1	0	0	10281.5	4
P25206	_SVHYC[+57]PATK_	0	3971.63	4233.34	0	0	5086.13	0	0	8405.37	0	0	6983.05	0	5314.58	7170.18	8381.59	11003.5	19591.4	5657.17	10998.6	22462.9	15241.4	6910.58	19529.9	5
P25206	_TAIHEVMEQGR_	0	0	0	0	0	1598.32	0	0	6544.99	0	748.648	4500.72	0	1398.47	1625.44	1594.62	3962.54	13797.9	4068.27	4152.68	21772.1	6241.87	2867.04	9108.23	5
P25206	_TPMENIGLQDSLLSR_	0	0	0	0	0	4799.63	0	0	9632.19	0	0	6519.52	0	3748.35	4148.62	4958.6	10766.8	21517.4	4745.82	14307	40845.3	7022.77	5987.43	19637.4	5
P25444	_AEDKEWIPVTK_	9876.99	15583	31468.3	14968.9	5225.69	47208.1	13761.8	3632.58	65493.8	12003.9	14093.6	54244.7	20945	12797.1	46382.4	25523.5	29994.4	109298	26274.7	17073.1	116944	29158	8806.38	97451.4	5
P25444	_ATFDAISK_	77234.7	50337.3	64479.3	37113	27341.3	94640.6	42637.7	25260.4	129808	33845.7	53268.4	117018	55837.9	46740.1	89086.9	61092.5	90350.1	214497	62683.6	53112.7	246794	90383.5	41467.8	190035	5
P25444	_GC[+57]TATLGNFAK_	77854.8	28023.5	43141.9	24553.8	16925.1	54112.6	26549.7	15166.3	81748.1	19642.5	30639.5	78817.6	31332.2	22721	54179	42579.5	59844.4	143780	37010.7	28528.2	175710	72581	20267.4	130575	5
P25444	_GTGIVSAPVPK_	149303	106406	162428	86565.1	54341.3	233083	91853.4	71068.3	261379	78183.7	101622	236990	129358	91908.7	203005	125981	162018	483616	129892	117385	495501	182095	83916.1	401073	5
P25444	_SLEEIYLFSLPIK_	26160.8	15283.5	29341	22659	6741.92	66549.1	15744.4	17115.6	79453	15100.9	18919.3	24051.5	22112.3	15131.9	48627.4	16894.4	34121.8	149898	30302.8	27326.7	163244	37297.3	12772	108969	5
P25444	_SPYQEFTDHLVK_	60195.1	40267.3	76594.8	31804.9	14318.5	118161	40050.6	28417	117856	31473.5	39813.7	117423	52287.6	31190.4	89333.4	58376.6	72799.2	195149	57608.1	45777.6	233606	79932.4	30072.6	182747	5
P25444	_TQAPAVATT_	19114.3	22795.9	32749.4	17544.5	9005.74	53148.8	15937.9	13467.9	60245.6	13992.8	18021.6	53741.2	27450.2	20232.7	51507.3	26466.8	39373.5	112264	25341.2	24026.5	117970	37272.6	14919.6	103964	5
P25444	_TYSYLTPDLWK_	27777.3	13090.3	20621.3	5570.11	0	31945.4	3520.38	9377.68	48950.5	3840.41	13899.1	40847	17083	9773.7	29671.1	20452.2	26401.1	62274.5	18931.8	2323.37	121594	32014.9	6763.58	83309.8	5
P25799	_DSDSVC[+57]DSGVETSFR_	0	2680.3	3184.04	0	0	1803.73	0	0	5516.49	0	0	4534.51	4785.48	5204.12	13267.4	3715.65	9264.07	16783.6	4300.02	7105.23	16852.9	8691.78	3055.14	12407.9	5
P25799	_LGLGILNNAFR_	5135.06	1429.66	3453.24	0	0	2888.57	0	0	4700.15	0	0	3947.87	4096.67	3371.27	9751.87	8331.93	10695	31297.6	3211.55	2176.76	21615.5	8431.65	5288.11	22410.9	5
P25799	_LMFTAFLPDSTGSFTR_	3085.67	0	6016.07	0	0	0	0	0	11257.1	0	1250.23	2623.54	5403.62	6204.02	17152.5	7037.48	13780.1	40144.4	3154.84	6281.2	41442.1	18163.3	5855.48	27637.4	5
P25799	_NDLYQTPLHLAVITK_	1847.86	0	0	0	0	0	0	0	1489.77	0	0	0	907.297	1775.02	3871.97	0	0	7839.67	1483.91	2497.46	6905.11	0	0	7833.32	5
P25799	_RLEPVVSDAIYDSK_	0	0	0	0	0	0	0	0	0	0	0	0	1470.16	1844.07	5440.24	2558.61	3987.59	6939.55	915.16	1144.08	7738.86	2059.35	0	4185.92	5
P25799	_SNAGVTHGTINTK_	1612.23	0	0	0	0	0	0	0	1475.98	0	0	0	3782.68	2777.06	5385.73	2056.08	4481.94	8003.3	0	3241.16	7000.4	3003.89	0	6740.32	5
P25799	_VFETLEAR_	18069.5	13305.4	25393.1	5997.83	11366.1	26727.4	10443.1	10177.4	28955.7	6373.35	12489.8	30325.4	29028.7	34128.6	40126.6	24707.8	36533.6	45242.2	26624.7	32869.4	39876.4	29901.4	29890.4	48345	4
P25799	_VGADLSLLDR_	5274.79	2878.23	8808.28	0	0	4425.1	0	0	9879.55	0	0	8660.02	7541.26	10530.3	16593.8	8486.33	17238.7	26598.7	9915.65	11439.7	28771.4	11838.6	6957.08	23517.9	5
P25799	_YVC[+57]EGPSHGGLPGASSEK_	7476.65	0	18018.4	0	0	8112.53	0	0	15886.4	0	5875.96	12415.2	12960.7	17227	23386.2	11301.9	23689.7	38037.5	11534.4	11256.6	47151.5	19014.6	10757.2	36033	5
P26039	_AAAFEDQENETVVVK_	0	1546.14	0	1524.72	0	6624.98	0	0	7476.85	0	0	6312.36	3979.59	4996.98	9332.8	6461.71	10443.8	19968.2	4536.72	6300.81	19685.1	5710.89	5699.94	17344.4	5
P26039	_ALDGDFTEENR_	0	5758.31	7688.64	0	4704.47	18006.9	3964.27	0	16484.9	0	6871.09	15110.1	13349.3	13700.9	21078.5	13337.5	22029.2	30268.4	14772.8	18438.5	37518.8	15115.1	11203.9	38242.1	5
P26039	_ALGDLISATK_	11989	0	4578.84	2136.39	0	12387.1	0	0	12994.4	0	0	7972.75	7146.75	6474.99	18369.3	7862.98	12393	29979.2	8240.85	10985.7	40362.7	10070	0	34614.6	5
P26039	_EAAFHPEVAPDVR_	0	0	0	0	0	0	0	0	4512.38	0	0	0	0	0	5564.4	0	0	14839.2	0	4121.9	23192.2	0	0	9227.67	5
P26039	_EVANSTANLVK_	2920.02	1567.91	2410.92	1430.91	0	5334.73	0	0	7796.43	0	0	4763.45	6321.35	8231.96	18003	7125.3	11920.9	21603.3	6377.25	11967.7	24145.9	7966.2	7861.19	17172.7	5
P26039	_GAAAHPDSEEQQQR_	0	1083.77	2394.16	0	0	4869.27	1106.44	0	2866.88	0	0	4525.14	4761.58	4530.67	6855.45	4265.32	7693.18	11666.3	5914.97	2420.74	8812.98	6006.89	2331.79	8779.7	5
P26039	_ILAQATSDLVNAIK_	1238.68	0	0	0	0	3817.05	0	0	6761.08	0	0	3599.53	0	0	9723.9	0	6395.45	20814.1	3743.61	3236.75	29678.7	0	0	17058.9	5
P26039	_LAQAAQSSVATITR_	11654.5	2210.18	6231.4	1891.27	0	13361.4	0	0	16552.5	0	3342.46	15463.5	7949.59	9976.91	24437.1	9494.52	18921.2	43150.7	10966.8	14599.8	49442.5	13982.6	12867.6	39094.3	5
P26039	_LHTDDELNWLDHGR_	0	0	0	0	0	2069.39	0	0	2827.5	0	0	1713.83	0	0	5828.4	2931.49	3625.03	8780.49	0	2806.87	11265.9	2351.17	712.173	8968.25	5
P26039	_LNEAAAGLNQAATELVQASR_	0	0	0	0	0	0	0	0	0	0	0	0	0	0	2715.67	1987.02	2501.92	9947.74	0	0	16410.1	2241.47	0	8433.87	5
P26039	_LQAAGNAVK_	9456.88	0	0	6425.93	2974.55	9912.09	5251.24	0	15295.1	0	7942.62	14620.7	18146.5	12986.8	20169.7	18892.8	24228	36661.4	17681.3	24886.7	37312.1	17598.1	17153.6	28720.3	5
P26039	_NLGTALAELR_	13538.8	0	17416.2	11709.4	6880.08	29002.1	9344.14	10591	38117.2	3940.34	5184.63	34053.7	21237.4	11811.8	27873.4	27439.8	43111.2	80697.7	26314.5	19573.8	60529.2	34201.2	14244.1	66164.9	4
P26039	_QEDVIATANLSR_	0	0	0	0	0	0	0	0	0	0	0	0	0	0	12974.9	0	0	27600.4	0	9156.16	34789	0	0	27854.9	5
P26039	_SAQPASAEPR_	7586.22	3323.32	4286.16	3003.09	3152.47	10734.5	0	0	9123.78	0	3673.06	10314	8033.61	8027.51	19365.9	7158.92	11997.5	26493.2	7739.54	13182.2	27943.8	8571.64	9735.07	24278.8	5
P26039	_TLAESALQLLYTAK_	0	0	0	0	0	0	0	0	6247.94	0	0	5233.14	0	1558.31	13202.3	0	6304.51	28707.1	3051.86	5802.05	35368.1	4023.65	0	21433.9	5
P26039	_VGAIPANALDDGQWSQGLISAAR_	0	0	0	0	0	0	0	0	5963.7	0	0	0	0	0	5762.74	0	2776.27	12794	2702.44	899.51	19408.7	3944.57	0	8430.73	4
P26039	_VGDDPAVWQLK_	5875.97	0	0	0	0	4634.96	0	0	4902.16	0	0	5856.32	2085.69	3525.14	13352.5	2962.57	9897.84	23045.5	7540.08	7092.38	24559.3	5137.38	2263.08	22890.9	5
P26039	_VQELGHGC[+57]SALVTK_	0	0	2178.33	0	0	5427.33	0	0	6917.56	0	0	8908.74	3052.24	3316.61	7284.23	7709.48	11332.3	19328.8	4455.22	5727.16	24260.2	17950.2	4420.36	21044.4	5
P26040	_ALQLEEER_	83251.5	0	0	0	2727.71	9043.88	2073.29	0	10782	0	0	7850.89	5064.69	2174.45	10595.3	4330.02	5427.08	18117.5	5589.5	3602.69	24324.2	16556.7	1963.65	18389.4	5
P26040	_SQEQLAAELAEYTAK_	17652.5	0	0	0	0	0	0	0	3638.75	0	0	0	0	0	0	0	0	5101.26	0	0	7738.74	1913.45	0	5454.65	4
P26041	_ALELEQER_	62573.9	5385.2	11516.9	9855.59	6292.26	30927.8	9903.52	2741.87	23820.3	7325.7	7055.49	21703.6	17711.9	8505.97	24891.7	14416.7	14530.2	37517.1	17857.7	15082.2	52934.4	22425.7	5154.65	47493.8	5
P26041	_APDFVFYAPR_	166262	0	2119.91	2363.36	0	12020.4	0	0	12984.5	0	0	8602.1	0	723.341	6079.39	4834.34	9149.86	29572.1	4232.7	3194.71	50224.4	27261.7	0	42456.3	5
P26041	_AQQELEEQTRR_	31364.2	0	2136.6	0	2030.57	5107.37	0	0	5582.29	0	0	6728.23	5943.26	0	5088.64	6149.76	6532.19	10442.6	5186.78	2572.39	22381.8	9071.95	0	18062.2	5
P26041	_EDAVLEYLK_	19436	0	0	0	0	0	1939.99	34629.6	18340	0	18669	15609	0	0	3545.09	0	0	33909.9	0	3694.95	6428.82	52281.6	1185.5	75600.2	5
P26041	_ESEAVEWQQK_	14680.5	0	0	0	0	3238.39	0	0	2926.26	0	0	0	2280.06	0	2363.9	0	0	8357.35	1981.25	1120.69	16847	0	0	13822.3	5
P26041	_IQVWHEEHR_	44802.5	0	0	0	0	2457.67	0	0	2236.25	0	0	2683.08	1284.8	0	2472.04	1812.62	1636.24	7038.11	1838.79	0	11716.7	6278.69	0	9271.06	5
P26041	_ISQLEMAR_	25846.5	0	0	0	3877.66	14161.1	2854.01	0	6325.9	0	0	10628.4	0	7873.01	9697.24	0	0	8986.64	8159.97	0	24824	6897.2	4573.07	24283.7	5
P26041	_KAPDFVFYAPR_	54776.6	0	0	0	0	5800.28	0	0	0	0	0	0	1158.17	0	2256.1	1803.4	0	16065.2	1601.04	0	22791.9	3918.88	0	15876	5
P26041	_QLFDQVVK_	82655.4	0	0	0	0	4103.81	0	0	3097.11	0	0	5059	3685.85	0	1618.8	1321.03	2713.29	8542.75	0	1713.77	9130.38	10977.1	0	11984.7	5
P26350	_RVAEDDEDDDVDTKK_	0	0	0	0	0	1427.85	0	0	0	0	0	0	0	0	368.544	0	0	717.85	0	0	5146.7	0	574.464	6094.35	5
P26443	_IIAEGANGPTTPEADKIFLER_	13701.6	0	0	0	0	3278.7	0	0	1082.03	0	0	0	0	0	0	0	0	0	0	0	6849.22	2638.34	0	2571.59	5
P26516	_DIKDTTVGTLSQR_	13494.6	11000.2	19227.6	4258.59	4644.17	27483	7878.42	4974.55	23357.2	5896.13	5634.63	25849.9	22375.4	24358.9	42925.6	24144.7	39398.3	51611.7	21298.8	29326.7	48355.5	29230.8	20702.8	52652.8	5
P26516	_DTTVGTLSQR_	0	9576.25	18601.4	0	0	27475.2	0	0	22131.5	0	7241.22	16480.1	33407.8	29573.8	44356.8	18960.3	43145	62114.8	22459.8	40875.5	57434	26719.3	27020.5	44598.9	5
P26516	_ITNQVHGLK_	3889.91	2439.96	5932.46	1205.54	1481.48	11088.6	876.464	854.156	10591.2	785.078	2455.87	8995.49	9491.56	10458.3	19439.4	8821.17	15762.7	31873.2	8050.42	11879.3	26164.5	10823.9	8496.16	26460.5	5
P26516	_IVGWYHTGPK_	6603.45	5968.04	0	0	2447.53	13593.5	0	5290.65	16574.8	2360.61	1021.51	15610.3	13453.4	12308.6	25093.5	19437.3	18593.7	50232.9	15058.7	15577.6	42849.1	20766.9	10928.9	43334.7	5
P26516	_TFEHVTSEIGAEEAEEVGVEHLLR_	0	5050.07	3518.52	14078.2	0	11444	0	14705.3	19847.1	0	4652.97	9392	10166.6	13451.8	16806	14735.3	11468.4	46282.4	14128.2	3674.34	46151.6	14629.8	9808.37	34178.9	5
P26516	_VVGVLLGSWQK_	24274.1	21161.1	21508.1	9901.29	11123.8	43760.4	9889.84	12643.4	39024.6	8415.62	10137.1	42904.8	32163.6	35151	56721.6	37708.7	50835.5	100606	38523.7	42142.2	96243.9	46840	23770.9	84281.6	5
P26516	_VVVHPLVLLSVVDHFNR_	408.884	0	0	0	0	4549.85	0	0	3305.14	0	0	4831.58	0	2730.96	7526.07	6481.71	8299.7	33596.6	2301.11	1889.76	25742.5	6469.08	0	17756.7	5
P26516	_YC[+57]PNSVLVIIDVKPK_	428.26	0	0	0	0	0	0	0	0	0	0	0	0	0	0	0	4218.7	7754.48	0	3015.07	10680.2	4427.8	0	8116.34	5
P27048;P63163	_VLGLVLLR_	28800.1	20278.5	20593.9	7980	11289.8	45036.1	9649.27	14720.6	50985.4	8125.27	13687.6	49620.1	15462.9	9711.19	38810	27432.3	42452.1	86152.7	21433.4	24165.2	116079	37291.8	11382.6	75471.4	5
P27601	_ALWEDSGIQNAYDR_	0	951.043	2934.64	0	0	2770.3	0	0	8269.66	0	604.046	5998.45	9084.13	5816.92	12566.2	10389	14736.6	28346.7	9050.19	8333.17	29517.9	12530.9	3857.26	24418.9	5
P27601	_APMAAQGMVETR_	2442.45	0	1002.41	0	0	0	0	0	6801.02	0	10861.1	5253.68	6853.44	3001.63	6027.06	5689.08	11588.8	19452.5	6359.78	3855.1	22663.5	12917.2	3595.85	18582.8	5
P27601	_DQQQRPLYHHFTTAINTENIR_	9650.22	0	10482.3	0	0	8402.63	0	0	18572.2	0	0	15226.4	10797.2	13893.7	17742	12395.2	42647.5	67168.1	9010.51	13961.2	59671.7	31470.7	6794.46	52330.3	5
P27601	_GIHEYDFEIK_	702.281	0	692.196	0	0	441.548	0	0	428.59	0	0	942.551	6129.69	931.827	5628.59	5840.85	11465.3	15514.8	3707.98	6421.57	18424.8	7754.41	4527.26	19431.6	5
P27601	_IIHGQDFDQR_	0	0	0	0	0	0	0	0	2238.05	0	753.246	0	4216.61	2739.91	4083.04	0	5854.27	8835.41	0	2972.51	7078.97	4502.03	0	8001.07	3
P27601	_LGVPDYIPSQQDILLAR_	3548.38	3410.77	7843.33	0	0	3935.29	1800.63	0	10534.8	0	4132.59	17691.2	21849.8	9607.69	28586.5	14134.6	29129.7	70908.2	16341.2	4505.97	78440.7	24285.6	11075.1	63056.9	5
P27601	_VFLQYLPAIR_	8292.58	1334.44	7561.13	1216.01	1433.47	2982.41	0	1559	16330.9	0	0	17591.9	17586.7	10091.3	25729.8	22192	33856.5	65040.1	17083.4	4999.56	64475.3	30480.8	9542.92	52521.4	5
P27659	_AGMTHIVR_	20585.2	16745.3	30282.3	16452.2	8022.59	48935.8	16267.8	13592.5	53206.8	13540.2	13721.9	54498.3	19092.4	12538.5	39054.9	18672.1	30105.9	103780	23877.2	15462.6	87503.9	31820.1	12962.4	89019.9	5
P27659	_DDASKPVHLTAFLGYK_	5676.85	8283.81	18679.3	8801.01	3357.11	30213.1	6910.23	5827.88	29363.4	5127.77	6475.1	25987.8	7748.42	7399.5	20355.2	8897.04	15590.6	55856.3	9825.44	9494.28	52890.9	13082.8	6905.74	45125.2	5
P27659	_ERLEQQVPVNQVFGQDEMIDVIGVTK_	8546.39	5131.89	19601.3	11901.8	0	16582.7	6435.05	9054.53	54380	8281.78	9209.94	43329.1	9202.14	5136.32	29608.5	21713.8	17753.2	114979	17411.8	4492.97	130740	31859.9	7083.59	88226.6	5
P27659	_ERLEQQVPVNQVFGQDEM[+16]IDVIGVTK_	0	5993.44	16635.9	4040.11	0	20761.2	0	3159.35	28214.3	2774.68	4266.59	22038.6	3950.14	6071.04	17564.5	9874.3	5821.93	46102.4	5866.74	1538.31	40244.3	10117.5	2674.79	38213.9	5
P27659	_FIDTTSK_	140586	108020	206499	100654	70789.4	304356	101595	79875.8	277916	95180.4	94179.5	281066	115874	95399.5	195292	127987	142832	477622	126309	100483	388369	163496	84703.2	362159	5
P27659	_FQTMEEK_	45651.5	42354.5	83522.9	40124.8	26903	125322	43181.4	35075.7	125925	40192.1	34074.2	123216	50300.3	38915.5	94606	59714.5	70300.3	233835	57906.2	42435.3	181039	84237.8	38728.9	185117	5
P27659	_FQTM[+16]EEK_	12537.6	20368.3	31884	11876.2	0	52140.2	7800.15	0	34449.5	11637.7	13819.2	37325.8	0	16611.6	31147.3	13570.4	17931.7	55544.2	13153.7	16555	36537.4	13816.7	0	42131.1	5
P27659	_HGSLGFLPR_	88724.4	89928.6	145036	74289.1	44045.7	258244	74753.7	41827.7	220340	67084	65687.2	211808	97539.6	78708.5	161541	94548.6	124534	407039	100981	82521.2	357170	140134	71313.7	358688	5
P27659	_IGQGYLIK_	127062	117181	209138	101627	67434.2	341715	105844	71665.4	306780	91930.7	92281.4	329417	118629	103386	220139	128339	160821	543824	140403	104302	447928	166553	86869.4	447912	5
P27659	_IIAHTQMR_	9933.89	8013.88	19492.2	5603.5	5212.91	34591.6	6581.91	8222.54	40627	4905.32	9422.83	41570.3	1476.72	9718.81	27666.3	5147.96	17737.8	87982.5	11706.4	7637.54	79505.8	14547.4	4353.88	76177.5	5
P27659	_KSLLVQTK_	5526.03	4914.26	13659.5	5169.18	0	25080.9	3491.72	0	21782.3	3901.23	4804.41	24674.6	5379.4	4441.1	17134.1	6976.42	9518.7	47706.1	8194.5	0	36905.3	8589.99	3535.58	41389.2	5
P27659	_KVAC[+57]IGAWHPAR_	4995.69	4927.47	14968.9	4458.46	0	14403.7	6420.3	4929.47	30601.3	4729.88	8136.76	32082.5	4589.82	5116.3	14390.9	12942.1	16631.9	54900	8662.99	6813.31	51857.7	20754.5	4310.91	50708.5	5
P27659	_LEQQVPVNQVFGQDEMIDVIGVTK_	2445.6	1298.88	8907.17	5196.16	0	13557.2	2345.01	1907.63	23216.5	2602.71	1953.61	14735.7	3421.35	2470.29	11268.4	3911.06	6279.48	42521.2	3801.85	3619.59	46098.4	14559.3	0	31576.6	5
P27659	_LEQQVPVNQVFGQDEM[+16]IDVIGVTK_	0	0	9119.85	0	0	12848	1448.49	0	17198.4	0	1875.65	17920.2	1728.9	0	8743.38	3954.21	4285.05	24845.9	1319.03	0	39227.8	7221.97	0	20195.8	5
P27659	_NNASTDYDLSDK_	107007	91532.8	162884	75531.9	49863.2	243523	68352.6	62623.2	218777	66834.6	71994.6	222745	91285.3	72323.5	150062	85416.9	122034	397260	92706.4	78580.8	321731	128395	68345.3	321581	5
P27659	_SINPLGGFVHYGEVTNDFIMLK_	0	0	570.016	0	0	5162.28	0	502.497	10390.8	0	0	2390.38	438.477	516.727	5218.38	0	1201.02	30205.5	1294.76	1262.75	44926.3	2325.26	0	19305.2	5
P27659	_SINPLGGFVHYGEVTNDFIM[+16]LK_	0	0	2493.05	2053.66	0	6035.1	0	0	10494.2	0	0	4972.89	0	1234.37	6793.32	0	1951.38	20981.4	1859.1	2124.32	19160.4	3461.33	0	12291	5
P27659	_TVFAEHISDEC[+57]KR_	36045.7	16387.6	24557.1	7833.55	9697.47	33781.2	13622.4	14650.7	47131.4	7414.79	15627.2	52792.2	10635.9	14951.3	27904.6	13806.5	34092.5	100268	11987.8	13703.5	97563.1	36885.2	8939.91	94860.7	5
P27659	_TVFAEHISDEC[+57]K_	39981.3	19186.3	26663	13255	10158.7	38158.1	15036.8	7402.54	50967	10540.2	16843.4	52458.3	12554	14936.8	30413.1	22210.5	36151.6	106874	17304.3	17112.5	101267	37607.3	9169.72	87571.1	5
P27659	_VAC[+57]IGAWHPAR_	9706.82	16247.1	28629.2	13235.4	5975.58	41051	14766.7	15862	54196.9	12324	17708.9	53904.9	9915.82	11931.6	26024.7	18250.6	30862.6	83716.7	21403.7	17588.4	91608	34130	10305.3	80505.4	5
P27773	_ALEQFLQEYFDGNLKR_	5919	9953.85	14278	6771.19	5150.25	36294.2	7290.52	9363.11	55149.4	3417.27	5915.86	38289.1	26685.5	27280.7	42758.1	22501.6	43106.5	92194.7	27247.8	44526.6	107022	39157.1	20592.9	82999.6	5
P27773	_ALEQFLQEYFDGNLK_	0	0	1128.81	0	0	8574.37	0	0	11479.8	0	0	4456.78	2601.69	4494.03	10457.6	4351.27	8716.4	22446.4	3755.46	12192.9	35874.3	7568.58	4975.29	20869.2	5
P27773	_DASVVGFFR_	7751.77	20907.5	23685.1	6183.18	13313.7	47603.9	9239.43	10215.9	47707.3	7627.15	11288.4	37366.6	33184.1	34632.1	50370.9	24597.2	52268.8	75314.3	29887.2	51760.4	79463.8	38532.3	26278	67278.2	5
P27773	_DGEEAGAYDGPR_	149553	213954	151249	105888	87880.4	177472	142350	139068	243123	0	85200	255997	173344	170569	206686	176795	321918	509632	160281	208505	442561	297656	178065	419668	5
P27773	_DLFSDGHSEFLK_	17370.1	40588.4	45370.1	16875.7	24062.7	83407.8	21047	19679.4	92724.4	14136.8	24038.6	80386.9	59385.7	71363.6	71662.5	60251.3	90545	140812	53097.4	87727.9	160194	72317.5	50689	132756	5
P27773	_DLLTAYYDVDYEK_	0	10813.6	12241.8	8838.46	0	10159.3	5855.15	0	59895.7	2913.69	0	34733.4	17878.6	24080.4	47163	37192.4	42327.3	89257.3	15982	17637.8	147481	46230.9	15521.6	105297	5
P27773	_DPNIVIAK_	7897.41	0	4480.13	0	0	9874.45	0	0	14954.1	0	0	8947.22	5508.96	3991.6	17480.7	3421.39	18650.1	30557.4	1949.84	14016.8	33264.4	7245.07	6784.8	30333	5
P27773	_EATNPPIIQEEKPK_	34877.2	83128.2	114717	24564.7	47949.5	170733	46789.7	21469.3	208499	28212.7	58177.3	167633	147454	162774	195199	138253	223255	375846	129001	198168	371061	165044	126268	321558	5
P27773	_ELNDFISYLQR_	28185.1	59921.9	61710.6	29795.4	38309.8	68271.1	30055.3	38211.3	176620	24216.4	39656.9	136378	84081.1	103187	152895	98618	153445	258795	91886.9	83934.8	332409	118079	80841.9	263998	5
P27773	_EYDDNGEGITIFRPLHLANK_	4053.79	9064.53	14662.2	0	4890.56	28225.1	4332.3	0	35630.5	0	5286.3	27332.7	21170	24788.6	37800.2	16904.9	37034.8	55602.5	20727	28339.3	65401.7	24201.9	15488.4	56174.5	5
P27773	_FAHTNIESLVK_	9636.08	19410.1	26956	6805.07	12330.5	45628.3	10219.3	7991.5	52023.8	7548.23	12983.8	42364.4	33276.3	35987.5	47692.1	33197.3	55153.2	85578.6	33610.7	45217	100812	39157.3	27780.9	78194.9	5
P27773	_FIQDSIFGLC[+57]PHMTEDNKDLIQGK_	0	1411.41	0	0	0	5462.36	0	0	13835.2	0	0	9495.05	0	2840.16	8106.88	7100.49	10866.2	27936.5	3404.17	3802.07	33052.1	10025.5	1616.52	27280.4	5
P27773	_FISDKDASVVGFFR_	17822.6	25990.7	33599.6	14515.8	17614.6	77653.7	11016.1	10499.9	78080.1	9025.34	14589.5	63008.3	47877	49855.2	83612.7	58105.9	78638.5	153098	43136	62939.7	165605	61017.9	33877.9	126071	5
P27773	_FVMQEEFSR_	109081	53367.6	59263.2	25164.2	31826.6	101634	29631.4	29416.6	125461	23608.9	35281.4	94665.1	81816	84936.5	126252	94398.4	139524	218575	79381.5	107428	233172	110679	73844.8	207814	5
P27773	_FVM[+16]QEEFSR_	29266.7	24996.1	27476.6	6286.06	20707.7	79575.8	7779.71	7510.09	88285	7416.37	13217.5	71334.2	26396.7	65789.4	90182.6	21289.6	78088.5	60266.4	20913.9	48140.6	59870.4	57074.6	29514.6	56750.9	5
P27773	_GFPTIYFSPANKK_	20661	18024.1	20521.2	4538.06	8392.3	37381.9	8695.53	7922.51	43071.3	5699.82	8336.09	33326.4	27100.6	35292	40623.4	30227.7	47435.2	71465.2	28841.9	40273.3	80039.2	37347.3	26900.6	62534.6	5
P27773	_GFPTIYFSPANK_	84678.1	51263.4	65558.7	25590.3	29607.9	70938	26184	29528.3	133108	16606.2	33576	103124	88097.3	95304.3	134696	79355.5	142317	205659	82831.5	120469	230830	111741	76973.8	193580	5
P27773	_IFRDGEEAGAYDGPR_	41314.9	30671.4	36676.8	10426.9	19118.5	53330.1	14184.9	9575.56	67282.7	0	18316.7	52561.8	51843.5	58499.9	57611.9	51988.3	77352.8	111117	45445.1	43213.7	124771	60039.2	43624.4	104904	5
P27773	_KTFSHELSDFGLESTTGEVPVVAIR_	4568.82	10055.4	16063.2	3802.51	7236.61	34065.5	5464.94	6781.76	50187	0	7360.35	33636.8	21547.3	24343.6	41995.8	28768.3	40528	81062.3	25358.5	22844.1	99736.4	30006.8	17732.8	69864	5
P27773	_LAPEYEAAATR_	130534	74600.1	87468	35842.2	51594	114208	43513.5	28235.5	163139	36471.2	60153.8	134266	119097	126525	155891	116897	175917	268045	109591	158274	276627	135241	107900	248546	5
P27773	_LNFAVASR_	191319	79326.1	85222.8	40482.6	48749.2	155403	41895.5	35739.3	179473	31685.3	48097.4	163348	106571	119570	184500	124381	191106	313869	124713	150624	330845	137056	93261.4	284294	5
P27773	_LSKDPNIVIAK_	37751.6	27783.8	30669.3	10143.8	15489.2	41855.1	12727.3	12158.1	59121.7	9052.13	18236.8	50901.4	42303.7	49376.2	65113.8	47971.8	65189.2	107703	38100.4	58537.6	106796	49735.1	36393.4	94244.5	5
P27773	_MDATANDVPSPYEVK_	17610.9	0	21143.6	13266.2	6962.82	15413.9	19526.6	9001.94	106129	17956.2	0	26903.2	59228.1	39972	54410	64286.4	86764.3	193824	46470.6	63821.9	199682	102172	40798.6	193028	5
P27773	_M[+16]DATANDVPSPYEVK_	3180.49	45794.6	41321.2	0	13617.7	77873.1	3297.1	6949.91	70150.4	0	15277.2	56538.3	40198.3	59875.4	80266.2	39826.4	72005.6	110123	25395.9	65468.2	112775	30235.5	49718.5	101053	5
P27773	_QAGPASVPLRTEEEFKK_	24767.3	10022	17074	0	8102.18	30371.6	5681.49	0	26505	1212.55	5469.28	27907.4	28193.5	22859.2	35872.8	37289.1	41125.7	80579.8	22078.7	36097.6	60036.2	12858.4	24780.8	47981.4	5
P27773	_QAGPASVPLR_	45367.3	26638.5	33741.6	9636.55	16510	47802.6	14302.9	13596.4	59089.1	10544.9	20362.5	44578.9	48779.7	47900.7	60838.9	35146	64271.5	79462.1	37658.4	63750.2	90125.6	43455.1	42336.5	74978.8	5
P27773	_SEPIPESNEGPVK_	87684.5	215196	237396	86069.7	121898	346757	115215	110548	451066	90945.4	145850	365063	328261	346547	489506	319445	497785	719584	296356	385014	806871	336875	293786	693539	5
P27773	_TFSHELSDFGLESTTGEVPVVAIR_	0	8195.12	11134.3	4261.48	5511.8	14731.2	4841.38	5770.76	40759.8	2606.98	7823.36	28476.7	27362.1	24423.2	42166.9	25701.5	34751.5	33430.5	20676.2	8707.72	109295	36624.3	17396.7	63830.3	5
P27773	_TVAYTEK_	18721.1	37453.4	36348.5	17078.6	22956.6	59992.5	16777.3	0	78903.1	13753.4	27159.2	62093.7	58198	60224.9	96801	46306.3	90728.2	138259	46128.3	70049	148502	54520.3	37065.6	121929	5
P27773	_VDC[+57]TANTNTC[+57]NK_	35008.6	18254.5	23601.7	8293.78	8974.53	35072.3	10010.5	11069.5	45392.9	7416.35	11394.4	42117.7	22181.3	29273.5	55140	26986.7	41659.1	55815.2	24893.8	33893.4	77757.5	35305.4	20757	66049.7	5
P27773	_YGVSGYPTLK_	190950	116507	132311	54541.3	75512	212670	58519.4	52343.3	250260	48393.5	77419.9	201547	178771	202535	279236	168303	254452	397471	162560	240485	405668	205789	152743	357497	5
P27870	_AGAEGILTNR_	9958.43	6076.21	15726	3893.14	2605.28	5119.27	4033.29	5472.3	16265.3	5290.19	4266.95	13607.9	14811.5	8020.08	21629.3	9863.6	28258.7	40125.8	16994.4	22261.3	54883.8	18836	18116.5	35661.2	5
P27870	_ASVNLHSFQVR_	0	0	2228.05	0	0	0	0	0	1574.06	0	0	2356.68	0	0	0	0	4573.61	5161.7	2177.86	3106.92	9238.9	0	2117.73	5809.38	5
P28063	_AIAYATHR_	16367.2	54479.4	51457.7	24123	23391.1	115757	22236.3	15823.3	87336.6	17556.1	23025.3	82312.5	37622.9	53342	115352	57519.4	91208.7	165662	41287.9	56037.4	146139	59021.3	44665.3	163779	5
P28063	_ATAGSYISSLR_	6648.69	31618.5	35253.2	10895.4	11387	66939.8	7563.91	2535.54	52357.8	6554.12	8191.31	52123.2	19208.2	29802.6	65282	32060.3	53688.1	111017	19482	29839.3	99286.3	27940.8	19020.6	101782	5
P28063	_DNYSGGVVNMYHMK_	0	0	0	0	0	5126.88	0	0	4096.59	0	0	4444.97	0	0	5348.24	0	5956.55	11294.3	0	0	13050.6	2431.38	0	12326.7	5
P28063	_KGPGLYYVDDNGTR_	0	0	0	0	0	0	0	0	0	0	0	0	0	0	1816.65	0	0	37575.6	30145.2	0	19440.9	8080.1	0	67125.7	5
P28063	_LLSNMMLQYR_	0	4207.19	0	0	0	12988.7	0	0	11334.6	0	0	8312.52	4585.25	0	13901.3	7884.31	15093.7	43463.4	4840.31	5310.25	37806.7	9161.24	0	32562.6	5
P28063	_LLSNM[+16]M[+16]LQYR_	0	5355.11	4116.45	0	0	17114.1	0	0	12296	0	0	4014.56	0	3198.46	16467.3	0	18774.8	39587.2	0	0	28733.4	3138.58	3169.18	11545.7	5
P28063	_QDLSPEEAYDLGR_	0	15383.7	15871.9	6776.86	2256.93	50555.3	4157.69	0	36896.5	2866.74	3984.51	34612.6	12860.3	16257.5	45409.5	15437	36359	54927.4	12786.9	22721.2	62732.5	21742.9	12770.3	67114.7	5
[truncated: 7,970 more rows]

## Sheet: PD-1 mouse protein_data
Protein	ctrl_0min_1	ctrl_0min_2	ctrl_0min_3	ctrl_15min_1	ctrl_15min_2	ctrl_15min_3	ctrl_2min_1	ctrl_2min_2	ctrl_2min_3	ctrl_5min_1	ctrl_5min_2	ctrl_5min_3	Pdcd1_0min_1	Pdcd1_0min_2	Pdcd1_0min_3	Pdcd1_15min_1	Pdcd1_15min_2	Pdcd1_15min_3	Pdcd1_2min_1	Pdcd1_2min_2	Pdcd1_2min_3	Pdcd1_5min_1	Pdcd1_5min_2	Pdcd1_5min_3	nFragment	nPeptide
A2AGT5	7658.77	0	0	0	0	6832.69	0	1582.74	14620	0	851.018	20239.9	27284.3	41106	38317	34126.5	72123.3	101789	42409.6	39969.4	113672	44332	34722.3	63845.7	24	5
A2AI08	143677	30307.3	89726.1	95942.4	12474.1	13655.5	49446.6	44991.8	132895	46793.3	21203.8	152159	67298.2	7748.9	77289.3	108778	175463	516233	36526.4	12597.2	432888	274161	15509.2	327206	35	7
A2AIV2	19408.2	12861.9	15880.2	15489.9	0	10693.7	8998.83	9132.01	20659.1	11778.3	7884.95	23059.4	13160.5	11249.3	20187.7	15438	27432.8	70837	8369.05	9222.15	32622.6	0	5992.72	40020.2	5	1
A2ALS5	130852	138151	173468	225560	180796	216347	100143	102531	213998	91898	181221	158381	134046	221337	96870.2	365186	178417	308993	121185	85206.5	140639	431983	95331.8	113866	5	1
A2AN08	17899.3	4519.88	10816	1742.78	639.813	25062.4	2730.71	917.504	22542.4	2904.11	327.263	21588.2	30708.5	36054.1	50976	40074.2	60138.9	111110	36987.4	36208.5	109263	60694	29595.5	109122	40	9
A2ASS6	0	0	0	0	8125.61	0	0	0	0	0	8399.74	9648.53	0	0	8271.46	0	0	0	0	2851.29	0	11976.5	4779.38	0	5	1
A2BIM8;P02762;P04938	17047.7	5634.09	147686	11059.9	0	580839	0	7589.51	82074.2	1571.1	0	52723.6	6059.9	7219.43	54163	5538.44	0	186058	6433.42	4264.36	52811.9	41365.6	0	115220	10	2
A3KGK3	52708	23769.2	9581.51	50795.7	31887.2	76420.6	84050.8	33448.1	95350	106031	20135	52911	0	25919.2	0	15349.9	50646.3	88460.5	18246.7	5719.42	53694.5	23049.4	26724.6	128020	5	1
B2RQC6	272895	422061	484130	242449	111525	767591	135322	244841	904637	153571	215358	918809	522337	512809	953781	590263	1150450	2339530	398653	483607	2048400	802264	514069	1810990	145	29
B2RUP2	0	0	0.971497	0	0	0	0	0	0	0	0	0	0	0	0	0	422.254	2292.54	0	1064.79	3372.99	0	0	1212.82	4	1
B2RXR6	0	0	2842.12	1811.08	0	5148.15	0	0	8646.94	0	0	10843.4	11641.7	13512.6	24353.1	13146.1	25937.3	48604.2	14503.2	21021.2	48931.4	21538.8	11485.3	37870.6	10	2
B2RY56	16741.9	23256.5	43497.3	21608.5	9060.92	61619.7	20335	12939.1	81325.6	15935.9	21336.4	92221.1	68963.2	82206.2	80284.2	84953.6	125323	253488	63254.3	69864.1	226162	127647	61499	197109	20	4
B9EJ86	4012.09	0	3392.1	0	0	0	0	694.589	8326.47	0	0	9160.36	2362.65	5245.41	8222.01	6550.61	21730.7	67130.2	6763.43	3448.36	66581.9	12691.3	6549.14	50615.4	13	3
B9EKR1	0	0	0	0	0	3427.83	0	0	3307.61	0	0	2380.68	28348.6	18069.9	20383.7	27640.2	25717.1	38412.2	35569.1	27755	42073.3	38579.1	17007.4	36218	5	1
C0HKE1;C0HKE2;C0HKE3;C0HKE4;C0HKE5;C0HKE6;C0HKE7;C0HKE8;C0HKE9;Q8BFU2;Q8CGP5;Q8CGP6;Q8CGP7;Q8R1M2	2859720	1603510	3168350	1348090	871584	5746120	1416720	989546	5171780	1117020	1186480	4947900	1864840	505745	3715370	1996500	2227700	8855620	2230000	2051890	7401460	2487690	521009	7183770	25	5
CONT_P00760	727162	2003300	1033710	0	130095	0	1101360	1709820	1063450	0	66928.4	745095	0	969940	948174	600649	1153140	994835	52709.2	0	187668	2697250	243847	417374	5	1
E9PVA8	57834.4	45695.6	70723.4	8738.69	4644.36	161079	19061.9	24121.9	156237	16995.4	32164.9	160553	744040	952472	731604	698918	1218620	1553800	699195	1080250	1508820	956662	869243	1297800	188	39
E9Q4Z2	321778	713454	608682	206559	410960	493232	250453	393920	521103	175848	285842	564322	434607	459809	800404	351212	585041	940057	321775	427487	943253	483708	336157	871203	10	2
E9Q557	20706000	4521410	4764330	6544700	7155390	5821240	3181280	4197330	5251630	3399050	4307070	4398440	6820870	5896410	3842970	8920040	3940900	10728900	3904140	4488400	10632200	15498800	3196710	2343400	570	114
E9Q5G3	4822.95	1879.75	12401.2	5241.15	0	4482.74	0	8678.68	20484.6	1874.72	0	20266.8	3477.83	2448.13	8722.09	5806.69	30777	77117.4	1892.55	3052.39	57633.6	26256.2	2906.71	51563.5	15	3
E9Q634	66400.6	28362.3	15789.9	27948.1	6944.57	10018.5	42154	160261	386010	33259.8	124960	305832	14394.9	3862.22	40335.9	56247.1	323687	817090	54680.4	54826.4	1334980	347529	50311.9	865477	80	16
E9Q7X7;Q9CS84	14097.4	13791.9	13109	10108.4	7604.18	12741.1	11854	10363.3	20140.8	9544.52	7410.19	22604.3	11412.5	7546.59	17722.1	18643.9	24339.6	55164.2	11531.8	10096.4	52879	23436.7	8167.59	35374.9	5	1
F6ZDS4	6536.68	7259.8	3838.29	1568	0	26179	0	2145.17	26989.2	0	2687.79	23721.8	2139	0	13994.3	6261.04	13047.8	31540.5	3352.25	6376.62	40724.1	10253.6	6180.31	37817.4	10	2
G3X9C2	237958	88559.3	86735.3	140458	136920	118286	71459.5	86156.3	113175	53757.8	80254.6	89770.1	137600	108404	67955.4	168145	65896.9	239911	60213.9	85841.3	149693	368309	66457.9	34125.4	15	3
G5E870	3257.46	0	3550.91	0	0	0	0	0	3718.64	0	1647.84	4131.91	6086.57	4788.66	6314.21	3876.91	7579.37	15276.1	4037.57	5247.85	13821	7441.34	3947.53	14163	5	1
O08528	19257.3	0	0	0	0	0	0	0	1003.87	0	0	0	595.652	978.406	3689.36	1363.69	4719.69	15784.4	1558.55	1245.29	20863.9	4043.53	0	12145	10	2
O08547	112637	83991.9	63079.6	67536.1	50305	86285.8	57742	65313.1	101197	49949.7	59714.1	87625.7	176397	127773	118136	153947	226898	265097	163346	128764	245421	218088	101707	220684	24	5
O08553	291199	14578.6	0	3191.06	5552.34	52610.7	6978.66	5471.9	62320.7	0	10131.2	49268.1	12162.6	7046.1	33500.1	13054.5	42359.7	91959.2	16390.7	27586.1	209863	34850.6	11877	128041	34	7
O08573	8345.91	9707.15	14342.3	3243.03	2780.67	1593.77	0	5531.82	32022.3	0	11452.4	26127.1	11493.7	12348.8	27857.8	28390	62428.8	112664	6727.49	18612.5	127428	50971.4	8396.04	85202.4	15	3
O08579	2197.91	20195	13563.1	2679.8	0	5364.46	0	14387.1	17910.6	0	832.793	8854.85	32540.9	37980.9	49605	41675.3	76865.4	62646	26466.3	55666.2	87126	49330.7	12917.9	83085.1	20	4
O08583	13498.6	16094.6	28143.7	13111.5	9731.76	43095.5	28330.1	11007.7	57415.9	10165.1	21591.9	46635.8	16142.8	14294.8	38787.2	21962.2	35850.8	90007.8	25223.6	36881.9	103858	34428.6	10594.5	68014.3	10	2
O08585	61873.4	108440	106624	85881	97083.7	125493	76240.2	84921	128487	53331.3	72833.2	135401	165843	162532	141421	162927	217424	361175	144437	173059	339658	253238	77507.5	248629	10	2
O08638	107481	305087	46069.3	131770	184731	52314.2	607874	1076410	851699	573728	681420	604142	100099	116438	106016	303260	1098610	854605	625780	661864	2566490	1246720	564296	1602150	5	1
O08749	5525.22	0	2980.49	0	0	9786.67	0	0	9956	0	0	13055.3	0	2690.08	7424.58	0	5551.36	9428.13	0	6706.18	22480.3	9462.09	0	17833.6	10	2
O08795	17838	49917.2	38507	0	25759.3	117145	16949	12027.5	79674.9	0	23786	84827.8	63877.9	55599.4	108891	63240.1	100656	156331	38026.2	67867.8	171520	46627.3	49250.6	159823	25	5
O08807	13475.1	10927.3	20000.4	8462.21	11768.4	39475.1	10262.8	9982.23	49594.7	0	9791.21	50472.9	26993.5	24625	33210.2	18903.2	32368.3	69778.7	21746.6	13483.1	126901	30135.8	12422.2	97881.9	5	1
O08810	14992.2	0	11628.7	0	0	17687.3	4733.28	2934.45	29544.1	1961.49	639.008	24612.5	11628.8	6976.08	28616.7	9115.93	20545.6	54255.7	8556.78	14376.7	80148.9	21876.4	9795.14	57330.8	20	4
O08900	2122.67	1443.4	0	3626.43	0	0	0	5611.11	17004.5	0	1736.65	18233.2	0	3393.54	2984.29	4735.75	27141	63949.6	2731.29	2649.97	48278.1	24384.7	3338.08	47374.9	10	2
O09061	154863	194348	183372	103577	81969.8	363743	67688.3	70462	318709	49087.1	56005.7	308536	162249	159575	333205	205887	335865	625057	116464	161484	539730	275426	101136	501925	35	7
O09106	0	2246.66	1365.46	0	0	4722.81	0	0	15291.2	0	0	15232.5	0	0	1953.5	4393.52	25724.7	34566.1	9824.4	0	57206	66501.6	0	25755.4	10	2
O09165	0	0	0	0	0	0	0	0	0	0	0	0	0	0	8245.31	0	55614.9	150726	0	0	135694	0	7.12795	138523	10	2
O09167	155040	205262	394702	187166	104679	621833	172260	143501	595133	156802	158813	604554	216222	129330	425925	237226	309006	1086570	242263	191096	944309	311899	105082	916345	25	5
O35129	467489	183360	346402	168890	80740.5	502801	135241	96497.3	516663	99072	99105.1	502435	1068590	834232	1142590	974780	1364880	2302320	984656	667684	2011410	1144960	278378	1753580	74	15
O35226	50602.9	76414	86869.1	26082.7	28747.6	152922	19274.4	19949.1	130341	9660.84	30153.1	138391	101809	123597	196020	115126	175167	351612	88848.6	116338	304411	139919	71390.8	269525	35	7
O35286	52417.9	4491.76	33323.1	16565.5	0	67778.5	17516.8	13862.4	118013	10693.3	19211.7	95300	33020.1	35327.2	61214	53510.7	77711.9	242951	52758.2	49032.9	292967	105296	34357.3	210868	30	6
O35295	0	0	4114.1	0	0	11726.7	611.021	0	11076.6	0	0	11186.6	0	0	8450.66	0	7241.11	21770.4	1043.14	0	25344.7	3363	0	26015.8	10	2
O35326	0	2318.21	11467.8	0	0	27327.6	1838.46	0	38668.2	0	3209.67	29545.6	0	2143.67	14818.5	7189.98	11154.9	65627.5	6291.07	8151.22	78839.3	15951.6	0	55214.2	10	2
O35350	54273.2	21727	67115.5	15216	18823.3	86098.2	16800.8	13472	104585	6045.52	16195.5	39407.6	80931.2	73491.3	118683	82056.9	92997.9	216004	53759.5	64930.3	175002	127639	43338.9	152919	20	4
O35435	904.414	0	0	0	0	2847.46	0	0	9406.32	0	0	0	41824.3	29719.9	19457.6	27038.6	29201	40255	17198.6	28024	51808.6	50129	16783.5	25732	10	2
O35465	0	824.082	4291.83	0	0	6332.08	0	0	5369.21	0	0	8278.37	26538.8	25762.5	25384.8	23579.1	43533.7	93995.1	15113.1	21464.8	82245.2	31058.4	11418.6	65817.5	15	3
O35593	62653.5	61930.3	73093	23276.8	29470.9	122844	28915.4	29651.4	122880	14675.5	27089.2	110896	92300	110435	170095	102212	174246	307267	91399	117008	265110	128851	76526	272880	25	5
O35598	0	0	0	0	0	5315.28	0	0	5563.87	0	796.633	3337.91	15587.7	22548.2	21473.5	18495.3	34448.9	50186.8	15818.2	21329.9	53687.9	28040.1	13900.7	35896.4	10	2
O35601	16367.7	11601	32965.3	11909.7	4622.39	21320	6828.16	9538.65	53194.1	7794.19	7484.67	50887.8	21100.2	4254.3	43234.4	21768.2	82827.3	255061	7761.79	9757.75	199350	47601.3	6577.22	183584	35	7
O35609	3022.43	0	8233.56	0	0	9128.8	2897.92	0	12575.6	0	4611.18	14451.3	44922	53803.7	49939.7	44600.9	63387.5	91285.3	35885.5	52901.4	80314	52602.6	43935	76386.8	10	2
O35640	40012	0	0	0	0	0	0	0	0	0	0	0	0	0	0	0	18438.7	0	2854.93	21490.5	0	0	0	0	5	1
O35648	9327.23	0	0	5823.92	9660.75	0	0	0	19295.4	0	0	13202.2	2452.7	0	6055.61	9203.57	20676	25050.4	0	0	29814.8	1730.33	0	23075.5	5	1
O35658	1689.54	10581	7871.66	2507.67	0	21931.9	1295.01	2600.16	28711.9	1718.95	1178.98	25046.9	14826.4	12235.9	34676.3	20414.2	43374.6	78518.9	17072.9	5185.52	85855.6	30624.1	4703.47	58983.5	10	2
O35685	2218.31	3923.08	16989.8	0	7780.42	72642.9	0	0	40487.2	0	0	44422.6	17124.2	6403.31	55858.5	17160.2	37475.2	98196.1	3237.7	5415.52	109240	10514	0	89607.4	15	3
O35704	0	0	0	0	0	1879.11	0	0	2726.24	0	0	0	5498.47	3858.65	5181.55	5870.4	10326.4	17776.4	5106.84	6727.2	18402.3	12154.7	3980.52	17500.8	5	1
O35714	0	0	4010.15	0	0	0	0	0	10637.4	0	0	6634.12	14311.5	11108.2	20603.4	21820.4	19438.2	41325.1	7593.44	13041.8	35691.7	30622.5	3881.07	40408.2	10	2
O35737	269684	81590.2	138544	69477.8	56175	159533	54356	89107.4	273525	48541.1	78462.6	252186	95121.7	89649.2	220252	111940	226109	590435	98598.8	103262	682169	230397	97504.6	526234	30	6
O35841	5946.38	0	1870.47	0	0	14780.3	0	0	9498.34	965.169	984.551	11560	25160.3	20824.2	44930.1	24145.3	40694.5	57113.4	26533.4	26563.5	72638.1	25985	13412.5	60953.6	15	3
O35857	0	3856.16	0	0	0	4846.12	0	1709.03	15409.7	0	5782.69	9050.82	35796.5	32847	41254.2	36867.8	54643.6	76759.3	27037.6	20619	78088.9	50502.8	15500.9	74602.4	15	3
O35887	9533.46	12220.7	1501.35	3377.43	0	9446.68	0	0	33351.5	1354.8	0	13889.5	7020.5	0	19240.4	5526.36	50385.9	69859.3	0	0	66221	15669.8	0	7059.07	5	1
O35955	0	17546.2	22399.1	2854.15	5556.88	48618.8	7004.34	2524.44	42453.8	0	0	39315.4	17489.9	12928.4	53117.7	29783.1	43530.4	76705.8	14408.9	19541.8	65254.9	23945.1	10854.1	73718.3	5	1
O54734	214442	69121.4	120955	62049	50643	186414	57140.1	50697.3	193813	39694.1	65242.2	184777	411613	384378	423369	424780	486724	806089	356848	371934	724258	498047	250076	638761	50	10
O54824	559780	781657	261997	70091.7	449879	207833	602833	1327720	1554660	189500	979777	1253850	223982	188907	503287	513895	1779840	1908120	647493	891447	3508150	1046520	775676	2090500	95	19
O54941	0	12557.9	28870.4	3015.34	31605.4	50802.3	2710.95	2950.04	43206.6	2535.22	15279.1	45487.2	20663.6	24182.7	45845.1	25618.8	41583.9	96761.2	24738.5	1495.92	90127.1	3975.61	0	85565.9	10	2
O54957	0	7599.09	14911.4	0	0	26280.7	2710.2	6073.8	37306	0	4780.41	27836.8	54905.3	76058.4	75001.2	60148	115893	113301	42012.4	84012.7	141957	79271.4	64565.2	130965	10	2
O54962	0	0	0	0	0	0	0	0	6995.09	0	0	9604.71	0	0	1141.1	0	2380.47	7731.25	0	0	8780.95	0	0	7157.07	5	1
O55022	32853.8	26440.6	7899.94	9686.88	0	22835.2	4494.2	56017.6	86559.6	0	42548.1	55531.3	54509.5	29888.7	55409.9	62067.1	152244	109773	62461.9	65103	255727	83924.6	23349.6	183407	8	2
O55029	109953	61974.1	68991.9	18835.7	31526.3	77297.9	24329.4	32427.6	147394	6895.38	35852	150675	147427	177699	180028	164940	240248	383176	119484	194089	396291	257009	135247	305487	40	8
O55123__FDET[+80]RHVM[+16]DKGFPR_	40877.6	88886.4	42612.9	33973.7	16595.9	53249.6	31341.8	29965.6	109875	20246.8	17753.1	100904	27541.6	24497.4	55126.3	69276.6	99134.9	238443	42475	21566.1	237328	84273	15467.1	166432	5	1
O55131	80695.1	26562.7	16708.1	0	0	94949.5	11724.5	2658.12	94964.1	0	20450.2	84550.7	14000.8	8514.22	56946.4	23994.7	54690.3	152724	25667.7	31926.3	199045	36961.6	13382.5	177044	25	5
O55135	36557.1	14145.8	9922.93	7891.03	9325.43	10227.8	0	0	13832.5	0	0	12818.8	12130.3	11914.4	10187.7	16507.5	12321.5	61625.8	0	12926.6	38810.5	24363.3	3570.2	17199.3	10	2
O55142	342303	278782	422083	267077	119186	572420	191341	147435	673779	171741	114766	751798	277215	114541	536343	293522	496865	1711240	260302	139052	1231800	505539	65732	1200750	35	7
O55143	307281	58688.8	102734	40479.8	27631.3	173912	50419.9	35289.1	196722	35877.4	54500.5	197832	576709	583439	552605	566258	684704	972721	469132	544102	880050	710470	457884	802686	95	19
O55234	53935.5	9756.53	9228.01	16288.9	14217	14148.5	7776.73	5675.74	10205.9	1749.84	5900.1	8410.66	14668.3	10196.5	4266.22	8205.17	9029.05	31837	5878.83	6144.76	21371.7	45014.9	4522.71	8525.07	10	2
O70133	90270.5	9736.45	30923	2083.08	3010.15	40621.6	14498.9	21993.6	88561	2052.98	24108.2	68873.8	21864.2	15085.2	41950	32988.8	58896	154248	34398.8	28541.1	188181	57709.8	20098.1	129588	28	6
O70152	0	2675.72	2366.4	0	0	6385.15	0	0	8878.83	0	0	9783.52	27934.1	15182.8	28476	24745.6	40849.6	63250.7	23845.6	14192.1	59208.4	31968.9	5141.63	51593.4	15	3
O70194	10049.3	4971.4	11809.2	2182.46	2900.92	26236.6	1825.87	1689.58	30088.4	2002.29	4534.08	23356.6	6014.88	5275.44	19173.9	6620.9	18541.7	56293.2	3511.24	8804.9	57056	10623.1	4100.41	43606.5	10	2
O70251	109687	88047.1	114908	52513.8	28178	259355	59873	39456.6	277550	43809.3	34332.3	223904	72588.4	35153.7	204828	85800.7	112813	371235	88883	57632.4	406204	102247	28645.7	369938	20	4
O70252	0	293.278	2508.96	0	0	7439.7	0	0	6145.6	0	0	10417.1	31630.7	24389.9	51516.3	38578.4	81478.2	90772	20838.5	31246.4	93779.7	44629.7	5623.67	88596.2	15	3
O70400	42636.7	165331	67175	0	53879	140817	3292.19	30484.3	121513	2743.49	20173.5	92658.4	23975.7	76966.5	167763	45461.3	194170	323539	8383.86	63415.4	296224	30940.1	83541.8	229831	35	7
O70404	18280.3	2969.33	2340.6	2141.92	0	11326.3	0	4188.57	24970.1	0	1316.65	34359.6	105782	27383.8	41137.6	44478.7	130352	145905	72767.4	29235.3	128784	80409	16477.4	97070.5	20	4
O70435	189644	149384	146566	85873.4	75350.2	314147	67985.1	53005.9	284251	35970.5	55762.1	288138	127114	149882	315818	216709	305803	683780	116013	143991	617135	347018	82742.3	546329	40	8
O70456	1883210	12666.5	18654.5	26316.4	56377.7	7538.3	8358.11	9621.83	18080.8	8321.8	22616.8	16538.2	39425.5	21125	20324.5	20964.7	17269.4	62939.7	15928.2	53405.8	29538	182075	15873	14406.1	20	4
O70503	9482.58	8235.56	19247.7	9384.75	7359.67	29584.3	13441.1	6586.09	37600.8	6092.62	6904.7	39598.3	83267.7	64790.5	86871.4	69001.8	97993.7	147803	67160.4	59406.7	138346	90663	41929.3	129117	20	4
O70507__GGGSGGAGGGS[+80]SLGHLHDSAEER_	0	5808.5	5137.85	8755.87	7756.62	5427.83	3962.35	5010.55	5430.41	5279.91	4139.22	2486.92	5769.42	7827.73	3500.33	14909.6	3059.5	9739.74	5425.81	4593.65	0	14549.5	2317.65	0	5	1
O70555;O70559	1367410	47191.7	89261.1	104913	194418	68358.2	69949.8	74590.4	88709	50699.7	97119.4	85558.4	66844.5	106113	60448.4	126793	90828.6	165752	33137.5	139960	156323	1552040	74005.1	21530.2	5	1
O88342	452922	800270	237348	79656.9	63813.4	745896	213492	164898	1663370	144088	97523.7	1550560	45803.6	135838	512916	294789	862788	1123880	273442	671907	2803250	715001	353396	2008850	95	19
O88413	9220.38	81085.8	34227.4	5191.85	44326.1	50630.6	23919.7	47335.3	89941.7	15499.3	31986.6	73373	19315	16371.4	43957	31774	131203	128253	24718.2	56335.9	207992	46654.8	23017.5	136316	5	1
O88456	39972.3	11990.1	8506.27	0	9904.16	16314.1	2098.89	5003.49	12566.3	0	7589.68	15946.4	19539.4	16198.3	37485.3	17751.3	27085.7	35378.1	11176.6	17006.1	44678	28074.3	4720.24	31939.2	10	2
O88487	12050.9	4173.36	3621.57	1329.59	2040.39	15657.8	0	2292.76	14438.7	0	2735.6	12343.6	7776.38	16294.7	20464.7	4062.64	19469.2	41887.2	8437.95	14327.3	36215.1	9878.17	12061.1	36345.1	10	2
O88531	1765.66	6228.11	3935.75	0	2997.1	11030.4	3721.08	0	11950.6	3269.58	2187.29	10136.7	27441.7	19320.5	26736.3	30610.9	42984	47867.8	24230.6	35705.7	50125.5	43651.9	14483.9	48459.8	10	2
O88569	879735	225885	484326	106113	136181	369079	158667	135773	668542	88614.9	209083	536536	274851	149792	644115	228190	460425	1263910	196815	335897	1603690	358296	138613	1166460	70	14
O88685	89651.2	108409	116356	53220.3	42671.2	218294	43636.8	44292.7	261930	31088.8	42604.6	215803	194979	192844	319351	192856	337661	708305	188484	192312	663345	304039	143717	594382	65	13
O88738	0	0	0	0	0	0	0	0	2938.71	0	0	3123.63	3971.09	5012.96	11099	4759.05	10891.9	23687.1	5444.42	7547.88	34995.2	8765	5352.52	18104.9	15	3
O88844	22230.5	0	3022.53	5800.37	4814.33	4955.88	5160.46	2856.86	1583.63	0	3759.2	0	6187.86	4140.78	0	11090.7	4922.18	12918.2	4079.93	4465.36	4571.84	13898	3488.85	0	5	1
O88875	0	12664	0	0	0	0	0	0	0	2475.14	0	0	13087.6	10474.3	9040.92	12784.6	14082.9	41915.2	7984.18	14793.2	11541.5	13374.3	18554.6	19491.7	7	2
O88990__VLAVNQENEKLMEEY[+80]EK_	25412.9	8171.53	18437.4	21321.5	7354.18	6672.51	11758.3	12629.8	22485	13433.7	5576.72	26746.3	16081.4	6328.42	21680	19603.2	36883.8	86134.3	9976.15	7066.9	76233	27112.4	4313.21	50569.2	5	1
O89053	368086	454991	341853	361845	175433	644131	338168	491642	1141650	267369	506594	998025	192013	170129	470904	430886	1183540	1804510	461448	538521	2715870	941596	523568	2138090	63	13
O89079	0	0	0	0	0	0	0	0	773.043	0	0	0	0	0	0	0	957.908	5711.37	0	0	11061.4	0	0	5071.48	5	1
O89086	0	14857.3	10244.9	2181.56	6921.29	24473.5	0	906.582	37055.1	0	7512.27	22844.2	5506.52	7382.41	22053.7	5889.02	19242.3	48084.7	5095.17	12916.9	84391	0	11077.5	55537.3	10	2
O89100	3598.07	4470.63	11705.5	2711	4715.51	6831.44	0	4824.85	15707.5	2381.59	3180.31	15107.6	0	4343.71	17684.4	5134.56	16929.2	22994.1	5908.05	8430.65	38483.9	7542.39	4826.27	26408.8	5	1
P00405	60684.4	106555	89051.2	69750.4	58215.5	113399	51527.3	79593.2	168805	45546	48532.5	157100	372857	403627	291275	340063	580913	791609	327129	352370	588910	489907	265398	519382	30	6
P00416	0	0	0	0	0	0	0	0	0	0	0	0	10096.7	8128.55	7850.68	3480.58	14150.1	15358.4	5993.14	5322.79	11166	7663.37	5042.22	9480.79	5	1
P00493	3502.14	0	0	0	0	1156.94	736.287	0	3669.54	0	1607.48	3348.18	0	0	0	0	2143.27	4833.58	0	1496.29	11774.5	1742.98	0	6835.27	5	1
P00687;P00688	16988.7	121279	9217.43	14443.2	23969.3	14933	6034.1	10362.5	11494.3	5946.6	8468.97	25879.4	37766.5	6675.49	6886.18	19776.5	8987.4	35370.2	8221.91	9522.84	7617.09	56801.3	7553.18	7564.48	10	2
P01027	454710	0	1955.84	0	0	0	0	287.902	347.535	1518.31	0	15700.1	386.465	0	3597.55	0	245.842	0	0	354976	8918.23	8660.86	0	0	13	3
P01029	58937.4	0	0	0	0	0	0	0	0	0	0	0	0	0	0	0	0	3265.1	0	73874.3	1356.75	0	0	0	5	1
P01590	0	16054.1	21692.1	5693.32	7135.5	37035.7	6708.35	6133.37	31239.8	5838.04	9300.16	48065.3	83525.8	81479.1	102793	77258.3	104034	177604	71588.6	79359.6	151476	118042	60090.7	161432	15	3
P01631	325692	4904.91	0	0	4115.59	0	0	0	0	0	0	8289.01	4854.13	0	0	0	0	9398.86	0	265954	10993.9	20127.2	0	3561.91	5	1
P01787;P01788;P01789;P01790;P01791;P01792;P01793;P01794	37719.7	0	0	0	0	0	0	0	0	0	0	0	0	0	0	0	0	0	0	24906.1	4548.4	8840.93	0	0	5	1
P01831	49193	135304	200502	68495.4	85161.8	289553	61165.3	77190.9	303619	46408.4	122332	308305	458703	416287	559968	430284	673811	1093320	378767	533530	985821	544614	396814	953318	25	5
P01872	11165.8	0	4040.47	5461.3	0	16004	11537.2	0	20709.9	6605.66	0	6426.6	12634.3	1525.54	6650.3	23058.2	14615.2	10590.9	18856.2	13367.6	3186.75	33759.4	6477.56	11088.8	8	2
P01887	33604.4	45974.1	55964.3	34799.7	22354.6	79285.8	35275.2	29426.1	77202.6	28696.9	25368.1	78612.7	155315	93187	141383	155157	214974	291070	123775	126851	247142	163564	66571.8	237492	15	3
P01899	156077	193724	301812	165678	177763	462996	132536	119412	589028	99929.4	170710	523974	951202	1017380	1107500	927459	1244630	1966120	852531	1020800	1782290	1134010	757490	1652300	70	14
P01901	165731	251760	396979	192524	153711	537824	184865	192785	644616	153163	234194	618456	1337110	1335950	1473420	1364970	1722200	2673580	1146440	1434580	2413190	1708900	1123780	2294520	80	16
P01942	69496.1	84480.4	25262.8	44761.6	37297.1	41888.2	22416	22972.2	25445.2	26400.1	13140.9	134441	57368.7	21380.1	22806.8	37075.2	37695	74881.2	40189.1	29549.7	26484.2	140005	18655.5	16061.8	5	1
P02088;P02089;P02104	115639	125666	46731.8	91476.7	60313.8	35676.6	36389.1	53999.7	77403.7	39161.1	31181.3	907047	99088.6	47017.2	65202.6	77586.8	100894	196516	76703.9	25004.4	168400	221309	45920.6	92702.1	5	1
P02301;P68433;P84228;P84244	1677640	465142	847676	364421	269491	1578880	298176	261546	1546260	263488	356599	1539680	458229	283492	1193290	469358	664938	2936020	505521	687405	2452610	616675	262158	2418730	10	2
P02535	32426300	27684000	24601500	41555700	42041100	32933400	26311700	25897600	27755200	18170500	24528000	26636900	39862300	42968800	16466400	37835900	19216600	57812800	24848800	27308900	48876800	84307300	18288800	14945500	45	9
P03930	2212.16	18259.9	23969.4	14002.3	4040.17	31148.1	9605.65	9529.73	45299.4	7780.21	7833.21	51812.4	112565	55332.1	68340.7	52611.5	141970	171082	72530.8	30304.1	118772	70086.9	40995.5	108615	5	1
P03975	233928	72742.2	181015	275392	36422.2	71359.8	165209	163704	377408	216738	113557	425729	157315	80502.6	212387	277676	576238	1207370	161444	95114.3	1474420	896038	114619	1117930	65	13
P04104	15524000	16787400	15860000	21202400	21574600	19156500	10691600	13866600	17029400	10587500	13338800	15005100	20378000	20532300	9557180	31517400	11576300	33443900	13845600	12416500	12972200	36197000	10445400	8248920	25	5
P04187	24977.2	37444.5	114321	22866.5	4715.59	225971	33776.8	13236.9	225504	17780.6	19342.9	231816	69444.9	11357.3	246668	108240	83037	643213	87059.2	44545.4	637884	148961	9037.78	584706	40	8
P04235	0	3542.56	6659.27	0	0	11076.7	0	0	12363	0	2433.21	12752.7	40508.6	38995.9	37191.8	25807	43080.6	53534.3	22734.1	36601.6	46235.1	29033.9	31236.5	41872.3	5	1
P05064	1960650	158337	183491	224907	168161	584437	159524	91953.1	460311	113109	155553	488014	310314	168563	418756	285193	297516	792696	254799	245472	1414940	660148	146247	1058110	80	16
P05201	31447.6	1742.32	0	0	2680.11	4671.64	0	0	7451.94	0	0	4106.72	6405.81	2511.62	4583.82	2921.97	4625.62	7434.93	4795.63	0	12961.2	20688.7	0	7842.34	10	2
P05202	33071.8	0	4984.48	2131.84	0	14905.3	0	2057.44	9729.24	0	4546.8	8120.3	2132.92	3513.52	5703.88	4864.57	1021.74	13926.8	0	6297.49	43930.3	9338.28	3950.95	40750.2	11	3
P05977	190369	439480	60284.6	219160	173188	93632.9	541760	756884	1001530	416088	494185	736371	141622	98615.6	122643	320910	1386280	1095280	664439	794679	3273660	1179950	356736	1751240	55	11
P06151	761740	240269	217957	282611	156611	883749	378523	275911	1202410	263074	386898	1096070	322852	194026	694291	589053	754876	1546550	767439	626196	3598750	1012750	369800	2264170	70	14
P06240	192670	46514.7	205561	64658.8	61357.6	113579	25630.4	60991.6	138306	28351	68647.8	267098	270608	247836	370163	241129	426672	761279	142985	207397	669950	332955	165668	732926	45	9
P06332	14981.4	8388.72	28182.7	7889.85	7255.67	21048.2	6860.34	6843.25	27807.8	7823.57	13004.2	31497.6	57341.1	69400.5	72134.4	57697.8	95228.6	156745	40731.3	73258.1	116448	76677	51126.7	121407	15	3
P06339	0	15013.1	5852.71	1867.04	0	7125.49	0	11589	17180.4	0	0.409485	5524	32804.3	26697.8	30825.1	31816.7	38600.6	41412.4	26719	25908.5	59413.3	42688.8	20521.1	40720.5	9	2
P06745	147974	0	130.062	0	0	10132.1	0	0	4358.62	0	0	6175.27	1014.1	0	4943.02	758.213	0	8769.41	633.103	0	33861.8	18076.5	0	23543	10	2
P06800	446200	1336010	1098800	1080290	414458	1976840	655053	990786	2333860	670602	846770	2733150	3217100	3594980	3612720	4753080	7830630	10517200	5455860	6801110	10459500	7333300	5977000	9880140	251	51
P06800__KRDPPSDPSPLEAEY[+80]QR_	3257.13	2862.54	0	0	0	3468.99	0	0	3646.48	0	0	3515.6	0	0	0	6197.9	24566.2	9579.9	17658.5	16683.2	37281.5	20612.5	20657.7	33771.1	5	1
P06800__KTNS[+80]QDKIEFHNEVDGGK_	12854.5	413.003	0	0	0	633.784	0	0	2431.69	0	0	1515.92	2519.38	2031.74	3022.22	4988.65	12132.7	12339.5	6441.19	11221.7	23841.7	14393.1	7454.89	17475.8	5	1
P06800__KT[+80]NSQDKIEFHNEVDGGK_	0	0	0	0	0	0	0	0	3916	0	0	3453.09	4089.74	5438.42	4138.43	0	18383.2	20056.3	13688.6	17646.8	24648	18386.4	10964.7	21926.3	5	1
P06800__NRNS[+80]NVVPYDFNR_	14099.7	9041.46	21734.5	0	8583.52	19862.9	13644.1	7299.88	24555.1	214.507	10023.3	26269.7	70822.2	79911	65386	58331.6	61523.5	90484.8	82447.7	104038	123465	98137.1	67144.3	90289.8	5	1
P06800__TNS[+80]QDKIEFHNEVDGGK_	0	1394.98	0	0	0	0	0	0	2283.76	0	0	1802.79	8203.52	7707.09	6901.94	3673.53	16099	12863.2	9864.72	20874.8	17126	13238.6	17230.8	14768.6	5	1
P07356	5281020	428425	421533	641241	595333	521267	354011	388783	478155	288498	347495	440305	702360	558259	335075	739617	317944	1071980	353213	480880	1060580	2584240	294087	235121	90	18
P07724	2703950	20408.5	6508.19	9413.46	10927.8	12239.1	3636.37	12841.5	15279.8	3293.41	11704.2	37436	10668.8	11136.2	6748.77	14090.9	13516.8	41306.4	2636.68	5798210	160084	124156	6992.76	13435.8	17	4
P07742	0	0	0	0	0	3536.13	0	0	4391.46	0	0	4427.36	0	0	3655.24	0	6280.06	12541	0	339.019	21281.7	1898	0	17218.5	5	1
P07744	164997	5450.71	66893.6	222468	165903	134163	181726	101967	3596.43	112618	84405.9	419133	153039	195878	163388	287033	58808.2	427815	262824	12358.7	8172.84	323233	175098	59236.4	33	7
P07901	750802	415521	672010	171363	338969	1500970	169450	91967.8	1468530	118662	200717	1271080	547799	498734	1514770	603638	932534	2424360	446189	595490	2907000	647115	467707	2395120	100	20
[truncated: 1,167 more rows]

## Sheet: BTLA mouse protein_data
Protein	Btla_0min_1	Btla_0min_2	Btla_0min_3	Btla_15min_1	Btla_15min_2	Btla_15min_3	Btla_2min_1	Btla_2min_2	Btla_2min_3	Btla_30s_1	Btla_30s_2	Btla_30s_3	Btla_5min_1	Btla_5min_2	Btla_5min_3	wt_0min_1	wt_0min_2	wt_0min_3	wt_15min_1	wt_15min_2	wt_15min_3	wt_2min_1	wt_2min_2	wt_2min_3	wt_30s_1	wt_30s_2	wt_30s_3	wt_5min_1	wt_5min_2	wt_5min_3	nFragment	nPeptide
[truncated: 476 more rows]

[truncated: 3 more sheets: BTLA mouse peptide_data, PD-1 Jurkat protein_data, PD-1 Jurkat peptide_data]
