# Supplementary material for: Quantitative Interactomics in Primary T Cells Provides a Rationale for Concomitant PD-1 and BTLA Coinhibitor Blockade in Cancer Immunotherapy
Source: Cell Rep. 2019 Jun 11;27(11):3315–3330.e7. doi: 10.1016/j.celrep.2019.05.041 (PMC6581740; doi:10.1016/j.celrep.2019.05.041)
Supplement: Table S2. List of Proteins that Interacted with the Bait and that Passed the Two Applied Filters, Related to Figures 1, 2, and 4 — Interactors are significantly enriched in the samples with the bait as opposed to control samples. Dynamic interactors significantly change their relative abundance as compared to the bait after stimulation. See STAR Methods for details. [file mmc3.xlsx]

## Sheet: PD-1_mouse interactors
A2AGT5
A2AN08
B2RQC6
B9EKR1
E9PVA8
O08547
O08579
O35129
O35435
O35465
O35598
O35609
O35714
O35841
O35857
O54734
O55029
O55143
O70152
O70252
O70404
O70503
O88685
P00405
P01590
P01831
P01899
P01901
P06240
P06332
P06339
P06800
P08113
P08752
P09055
P10404
P10852
P11835
P11942
P13379
P13439
P14576
P14685
P15702
P17809
P18572
P19536
P19783
P21958
P24063
P25206
P25799
P26039
P26516
P27601
P27773
P29351
P35235
P35278
P35282
P35564
P35821
P36371
P37040
P37913
P39054
P40124
P42225
P42227
P42232
P43247
P43404
P46061
P46471
P46978
P47741
P47758
P48962
P50544
P51150
P51881
P52293
P53986
P53994
P54775
P55258
P56391
P56399
P56480
P57787
P58021
P62192
P62196
P62334
P62821
P62874
P62880
P63037
P63038
P67778
P70168
P97370
P97371
P97372
P97450
pTO_HA_StrepIII_GW_FRT_new
Q01965
Q02242
Q03265
Q07813
Q08761
Q09200
Q1HFZ0
Q3TBT3
Q3TXS7
Q3U0V1
Q3U7R1
Q3U9G9
Q5XJY5
Q60611
Q60631
Q60766
Q60848
Q60864
Q61029
Q61210
Q61735
Q61753
Q62351
Q62418
Q62448
Q64521
Q68FD5
Q69ZR2
Q6NZJ6
Q6P1Y8
Q6P5E4
Q6P5F9
Q6PB66
Q6PDI5
Q6ZQ08
Q6ZQ38
Q6ZQI3
Q6ZWQ7
Q76MZ3
Q78IK2
Q78IK4
Q7TNP2
Q7TSI3
Q80SU7
Q80UM7
Q80UU9
Q80X82
Q80X90
Q8BFY9
Q8BG32
Q8BH59
Q8BIQ5
Q8BJY1
Q8BKC5
Q8BLN5
Q8BMS1
Q8BY71
Q8C147
Q8C2K5
Q8C3Y4
Q8CFB4
Q8CIE6
Q8JZR0
Q8K0C4
Q8K1B8
Q8K2C7
Q8K2Z4
Q8VBZ3
Q8VDM4
Q8VDN2
Q8VEM8
Q91VD9
Q91VK1
Q91VR2
Q91VU0
Q91YH5
Q91YQ5
Q921F2
Q921M7
Q921T2
Q922J9
Q924C1
Q99JI4
Q99JR1
Q99JY0
Q99JY3
Q99KN9
Q99LC3
Q9CQC6
Q9CQN1
Q9CQQ7
Q9CQU3
Q9CQX2
Q9CRT8
Q9CXF4
Q9CY27
Q9CYL5
Q9CYN2
Q9CYZ2
Q9CZ13
Q9D0E1
Q9D0F3
Q9D1D4
Q9D1G1
Q9D379
Q9D6U8
Q9D880
Q9D8V0
Q9D8W5
Q9DB77
Q9DBG6
Q9DBH5
Q9DCJ5
Q9DCN2
Q9DCX2
Q9EP69
Q9EPK7
Q9EPL8
Q9ERK4
Q9ES52
Q9ET30
Q9JIF7
Q9JL26
Q9QUJ7
Q9QY76
Q9QYF1
Q9QYJ0
Q9QZ85
Q9QZE5
Q9R0P6
Q9R233
Q9WTM5
Q9WUA3
Q9WUK4
Q9WV55
Q9Z0E6
Q9Z1B5
Q9Z1R2
Q9Z2G6

## Sheet: PD-1_mouse dyn_interact
P25206
P29351
P35235
Q60631
Q61210
Q8K1B8
Q8K2C7
Q9ES52
Q9Z0E6
P43404
Q1HFZ0
Q62418

## Sheet: PD-1_Jurkat interactors
A0FGR8
A5YKK6
A6NHL2
O00116
O00161
O00165
O00170
O00182
O00186
O00231
O00232
O00264
O00303
O00410
O00487
O00505
O00743
O00767
O14579
O14828
O14929
O14976
O14980
O14981
O15126
O15127
O15173
O15228
O15269
O15270
O15400
O15533
O43169
O43175
O43242
O43264
O43399
O43592
O43615
O43681
O43684
O43760
O43765
O60271
O60313
O60427
O60488
O60664
O60749
O60762
O60763
O60831
O60884
O75122
O75208
O75306
O75381
O75396
O75477
O75489
O75534
O75600
O75688
O75695
O75746
O75832
O75844
O75947
O75964
O76071
O76094
O94826
O94874
O94919
O94925
O95202
O95292
O95297
O95319
O95347
O95373
O95466
O95562
O95573
O95671
O95674
O95831
O95864
O96000
O96005
O96008
P00367
P00387
P00403
P01111
P01871
P01903
P01909
P01920
P02786
P04222
P04233
P04234
P04439
P04440
P04843
P04844
P04899
P05023
P05107
P05141
P05362
P05556
P06239
P06493
P06576
P06729
P06730
P07384
P07766
P07948
P08195
P08240
P08574
P08575
P08754
P09326
P09496
P09543
P09564
P09769
P09917
P10606
P10809
P11166
P11172
P11233
P11274
P11279
P11441
P11717
P12236
P13073
P13598
P13612
P13861
P13987
P14314
P14625
P14927
P15153
P15311
P16150
P16435
P16615
P17980
P17987
P18031
P18463
P18859
P19838
P20273
P20340
P20645
P20674
P21796
P21912
P21964
P22102
P22695
P22732
P22830
P23634
P23786
P24539
P25705
P25786
P25787
P25789
P25942
P26038
P27348
P27708
P27797
P27824
P28066
P28288
P28331
P28907
P29017
P29350
P29728
P30101
P30153
P30485
P30519
P30825
P30876
P31040
P31689
P31785
P31930
P32970
P33121
P33176
P35232
P35606
P35610
P35613
P35998
P36542
P36776
P37268
P38606
P39656
P40227
P40259
P40616
P40763
P40855
P40939
P42166
P42167
P42224
P42226
P42345
P42704
P43007
P43403
P43686
P45880
P45974
P46060
P46379
P46459
P46977
P47985
P48047
P48444
P48449
P48556
P49257
P49327
P49368
P49411
P49748
P49755
P49792
P49821
P50148
P50402
P50416
P50542
P50570
P50851
P50897
P50990
P50991
P51148
P51149
P51571
P51572
P51665
P51692
P51784
P52272
P52292
P52306
P52732
P52789
P53007
P53367
P53618
P53621
P53701
P53985
P54709
P54920
P55010
P55036
P55060
P55084
P55327
P56134
P56192
P56589
P56937
P57740
P60033
P60468
P60953
P61009
P61011
P61019
P61026
P61073
P61106
P61221
P61586
P61619
P61769
P62070
P62191
P62195
P62333
P62701
P62820
P62834
P62873
P62879
P62993
P78344
P78347
P78527
P79483
P84095
pTO_HA_StrepIII_GW_FRT_new
Q00325
Q00341
Q00534
Q00610
Q00653
Q01201
Q01650
Q01813
Q02127
Q02338
Q02978
Q03518
Q03519
Q04637
Q04941
Q06124
Q06323
Q07021
Q07812
Q08722
Q10471
Q12846
Q12907
Q12912
Q12931
Q13148
Q13200
Q13257
Q13422
Q13423
Q13501
Q13505
Q13509
Q13586
Q13617
Q13618
Q13724
Q14008
Q14145
Q14165
Q14166
Q14204
Q14289
Q14318
Q14671
Q14677
Q14697
Q14739
Q14761
Q14974
Q14C86
Q15005
Q15008
Q15021
Q15041
Q15043
Q15052
Q15070
Q15116
Q15125
Q15363
Q15365
Q15366
Q15392
Q15477
Q15555
Q15645
Q15738
Q15758
Q15782
Q15836
Q15904
Q15907
Q16134
Q16186
Q16401
Q16531
Q16543
Q16563
Q16576
Q16718
Q16795
Q16850
Q29RF7
Q30167
Q3LXA3
Q3ZCQ8
Q53GQ0
Q53H12
Q5H9R7
Q5JTV8
Q5T4S7
Q5VYK3
Q5Y7A7
Q63HN8
Q66K14
Q6DD88
Q6NXE6
Q6P1A2
Q6P1M0
Q6P2E9
Q6P996
Q6PJG6
Q6PKG0
Q6WKZ4
Q6Y7W6
Q709C8
Q70J99
Q71UM5
Q7L1Q6
Q7L2H7
Q7L513
Q7L5D6
Q7Z2W4
Q7Z3B4
Q7Z401
Q7Z434
Q7Z460
Q7Z6Z7
Q86VP6
Q86Y56
Q86Y82
Q8IXH7
Q8IZ07
Q8N183
Q8N1F7
Q8N5K1
Q8N5M9
Q8N6F7
Q8N6H7
Q8N6T3
Q8N766
Q8NBN7
Q8NBX0
Q8NCG7
Q8NF37
Q8NHH9
Q8NI60
Q8TC12
Q8TCG1
Q8TCJ2
Q8TCT9
Q8TEM1
Q8TEX9
Q8WVC6
Q8WVM8
Q8WVX9
Q8WWC4
Q8WXH0
Q8WYJ6
Q92520
Q92538
Q92544
Q92556
Q92572
Q92575
Q92608
Q92616
Q92621
Q92797
Q92888
Q92900
Q92973
Q93008
Q93084
Q969P0
Q969V3
Q969X5
Q969Z0
Q96A26
Q96A33
Q96A49
Q96AA3
Q96AG4
Q96CS3
Q96D96
Q96EQ0
Q96ER9
Q96EY1
Q96F07
Q96G23
Q96HS1
Q96HY6
Q96IX5
Q96JB5
Q96JH7
Q96JJ7
Q96KA5
Q96M27
Q96N66
Q96P70
Q96RD7
Q96T51
Q96T76
Q99417
Q99439
Q99442
Q99460
Q99536
Q99614
Q99615
Q99623
Q99720
Q99747
Q99805
Q99808
Q99832
Q9BPW8
Q9BQB6
Q9BRP4
Q9BRR6
Q9BSD7
Q9BSJ8
Q9BTW9
Q9BTY7
Q9BUF5
Q9BV40
Q9BV68
Q9BVC6
Q9BVK6
Q9BVV7
Q9BWF3
Q9BXK5
Q9BXW9
Q9BZF1
Q9BZX2
Q9GZT3
Q9H0U4
Q9H2M9
Q9H3K2
Q9H3N1
Q9H3U1
Q9H4I3
Q9H583
Q9H6V9
Q9H7Z7
Q9H845
Q9H8H3
Q9H9B4
Q9H9P8
Q9HAV4
Q9HBH5
Q9HC07
Q9HC21
Q9HCU5
Q9HD20
Q9HD45
Q9HDC9
Q9NP72
Q9NPA0
Q9NPL8
Q9NPQ8
Q9NQC3
Q9NR46
Q9NRR5
Q9NRX5
Q9NS69
Q9NTJ3
Q9NTJ5
Q9NU22
Q9NUQ8
Q9NUT2
Q9NV96
Q9NVH1
Q9NVI1
Q9NVJ2
Q9NX40
Q9NYL4
Q9NYU2
Q9NYY8
Q9NZ01
Q9NZ45
Q9NZQ7
Q9P035
Q9P0L0
Q9UBB4
Q9UBF2
Q9UBI1
Q9UBM7
Q9UBS4
Q9UBX3
Q9UGP8
Q9UHD2
Q9UHD8
Q9UHD9
Q9UHI6
Q9UI12
Q9UIA9
Q9UIB8
Q9UIQ6
Q9UJY4
Q9UJZ1
Q9UL25
Q9UL46
Q9UMX0
Q9UNM6
Q9UPN7
Q9UPU5
Q9Y230
Q9Y263
Q9Y265
Q9Y277
Q9Y2Q0
Q9Y2Z0
Q9Y371
Q9Y385
Q9Y394
Q9Y3B3
Q9Y3D0
Q9Y3E5
Q9Y3P8
Q9Y490
Q9Y4W6
Q9Y512
Q9Y5K5
Q9Y5L0
Q9Y5M8
Q9Y5Y2
Q9Y678
Q9Y679
Q9Y6C9
Q9Y6D5
Q9Y6E2
Q9Y6H1
Q9Y6I9
Q9Y6N5
Q9Y6Y8

## Sheet: PD-1_Jurkat_dyn_interact
A6NHL2
O00170
O75534
O95347
P06239
P06493
P11274
P19838
P22102
P27708
P27797
P29350
P30876
P42224
P43403
P45974
P49327
P50542
P51784
P61221
P62701
Q00341
Q00534
Q00653
Q14145
Q14166
Q15021
Q15052
Q15366
Q15555
Q6PKG0
Q7L2H7
Q7Z2W4
Q8N6H7
Q8WYJ6
Q92556
Q92608
Q92888
Q92900
Q96JH7
Q99615
Q9NPA0
Q9NUQ8
Q9UHD8
P62993
Q06124
Q9NZQ7
O43684
P13861
P29728
P38606
P49792
Q06323
Q6NXE6
Q9NVJ2
Q9UL46
Q9Y490
Q9Y5Y2

## Sheet: BTLA_mouse interactors
P06800
P11835
P29351
P35235
P42225
P99024
pTO_HA_StrepIII_GW_FRT_new
Q60631
Q68FD5
Q7TSA3
Q80SU7
Q8K1B8
Q9ERK4
Q9JL26

## Sheet: BTLA_mouse dyn_interact
P06800
P29351
P35235
Q60631
Q8K1B8
