# Supplementary material for: Quantitative Interactomics in Primary T Cells Provides a Rationale for Concomitant PD-1 and BTLA Coinhibitor Blockade in Cancer Immunotherapy
Source: Cell Rep. 2019 Jun 11;27(11):3315–3330.e7. doi: 10.1016/j.celrep.2019.05.041 (PMC6581740; doi:10.1016/j.celrep.2019.05.041)
Supplement: Table S3. iBAQ Values, Related to Figures 1, 2, and 4 [file mmc4.xlsx]

## Sheet: PD-1
Symbol	Swissprot_mouse	Swissprot_human	IBAQ_2min_mouse	IBAQ_2min_PDL1Raji_SEE
AAAS	NA	Q9NRG9	NA	0.000519895
AAR2	NA	Q9Y312	NA	0.000379104
AARS	Q8BGQ7	P49588	0.00274171	0.000117458
ABCB10	NA	Q9NRK6	NA	8.14895e-05
ABCB7	NA	O75027	NA	8.45454e-05
ABCB8	NA	Q9NUT2	NA	0.00101106
ABCC1	NA	P33527	NA	3.64845e-05
ABCD3	NA	P28288	NA	0.00100336
ABCE1	P61222	P61221	0.00102995	0.000533935
ABCF2	NA	Q9UG63	NA	0.000822146
ABCF3	NA	Q9NUQ8	NA	0.000271955
ABLIM1	Q8K4G5	O14639	0.019211	0.000431502
ACACA	Q5SWU9	Q13085	0.297259	0.18998
ACACB	E9Q4Z2	O00763	0.00330847	0.0325632
ACAD9	Q8JZN5	Q9H845	0.00188191	0.00117393
ACADVL	P50544	P49748	0.00103657	0.00295419
ACAP1	NA	Q15027	NA	0.000283596
ACAT1	Q8QZT1	NA	0.00563824	NA
ACIN1	Q9JIX8	NA	8.28464e-05	NA
ACLY	NA	P53396	NA	0.000271343
ACO2	Q99KI0	NA	0.000233073	NA
ACOT7	Q91V12	NA	0.000183152	NA
ACP1	Q9D358	NA	0.0167035	NA
ACSL1	NA	P33121	NA	0.00534552
ACSL3	NA	O95573	NA	0.00109612
ACSL4	Q9QUJ7	O60488	0.00355814	0.00198728
ACSL5	Q8JZR0	NA	0.00244351	NA
ACTA1	P68134	NA	61.0565	NA
ACTA2	P62737	NA	0.0196886	NA
ACTB	P60710	P60709	28.4545	13.0085
ACTBL2	Q8BFZ3	Q562R1	3.65701	1.29572
ACTC1	NA	P68032	NA	0.530075
ACTG2	NA	P63267	NA	0.00116691
ACTL6A	Q9Z2N8	NA	0.00183542	NA
ACTN1	Q7TPR4	P12814	0.275805	0.00151795
ACTN2	Q9JI91	P35609	NA	NA
ACTN4	P57780	O43707	0.334883	0.0989407
ACTR1A	P61164	P61163	0.00293594	0.000121751
ACTR2	P61161	P61160	0.679825	0.0556127
ACTR3	Q99JY9	P61158	1.13137	0.0677006
ACTR3B	NA	Q9P1U1	NA	0.0133496
ADA	NA	P00813	NA	0.000103474
ADAM10	O35598	NA	0.000680885	NA
ADAR	NA	P55265	NA	4.66354e-05
ADD1	Q9QYC0	P35611	0.00470731	0.0016822
ADD3	NA	Q9UEY8	NA	0.00089212
ADGB	NA	Q8N7X0	NA	0.000154783
ADGRE5	NA	P48960	NA	1.87143e-05
ADPGK	NA	Q9BRR6	NA	0.000177797
ADRM1	Q9JKV1	Q16186	0.00897565	0.0032744
ADSL	P54822	NA	0.00255762	NA
AFG3L2	NA	Q9Y4W6	NA	0.000806869
AGK	NA	Q53H12	NA	0.00192012
AGPS	NA	O00116	NA	0.000447922
AHCY	NA	P23526	NA	0.000895231
AHSA1	Q8BK64	O95433	0.000617485	0.000987814
AHSG	P29699	NA	0.00161066	NA
AI314180	Q6PDI5	NA	0.00324214	NA
AIFM1	Q9Z0X1	O95831	0.00114612	0.00369349
AIMP1	P31230	Q12904	0.00105089	0.000217938
AIMP2	Q8R010	Q13155	0.00197627	9.70099e-05
AIP	NA	O00170	NA	0.000811612
AKAP2	NA	Q9Y2D5	NA	0.00902766
ALB	P07724	P02768	0.0351738	0.0119239
ALCAM	Q61490	NA	0.000342857	NA
ALDH18A1	NA	P54886	NA	0.000377498
ALDH2	P47738	NA	0.00178144	NA
ALDH3A2	NA	P51648	NA	0.000218531
ALDOA	P05064	NA	0.0215752	NA
ALDOA/	NA	P04075	NA	0.000828658
ALDOB	NA	P05062	NA	NA
ALDOC	NA	P09972	NA	0.000248709
ALOX5	NA	P09917	NA	0.000355074
ALOX5AP	NA	P20292	NA	0.00429161
ALOXE3	Q9WV07	NA	2.88151e-05	NA
ALYREF	O08583	Q86V81	0.00342675	0.000460714
AMFR	NA	Q9UKV5	NA	0.000108783
ANAPC1	NA	Q9H1A4	NA	5.22358e-05
ANKHD1	NA	Q8IWZ3	NA	0.000191376
ANKLE2	NA	Q86XL3	NA	1.36963e-05
ANKRD13A	NA	Q8IZ07	NA	0.00031007
ANKRD35	NA	Q8N283	NA	2.27035e-05
ANKRD44	B2RXR6	NA	0.000545227	NA
ANKS1A	NA	Q92625	NA	2.33479e-05
ANXA1	P10107	P04083	0.00525098	0.000929335
ANXA2	P07356	NA	0.0239489	NA
ANXA4	P97429	NA	NA	NA
ANXA6	P14824	P08133	0.000261033	0.000149697
ANXA7	Q07076	NA	0.00114055	NA
ANXA8	O35640	NA	0.000545437	NA
AP1G1	NA	O43747	NA	8.52291e-05
AP2B1	Q9DBG3	NA	0.000312107	NA
AP3S1	NA	Q92572	NA	0.000746808
API5	O35841	NA	0.00126214	NA
APMAP	NA	Q9HDC9	NA	0.00438288
APOBEC3	Q99J72	NA	0.000732653	NA
APOC3	NA	P02656	NA	0.000420207
APOL2	NA	Q9BQE5	NA	0.000372345
APOOL	Q78IK4	NA	0.00189001	NA
ARCN1	Q5XJY5	P48444	0.00334223	0.00414929
ARF4	NA	P18085	NA	0.000724731
ARF5	P84084	P84085	0.00292677	0.00242375
ARF6	P62331	NA	0.00521806	NA
ARFGAP1	NA	Q8N6T3	NA	0.000810003
ARFGAP2	Q99K28	Q8N6H7	0.000792107	0.000284807
ARFGEF2	NA	Q9Y6D5	NA	0.000111638
ARFIP1	NA	P53367	NA	0.000352763
ARG1	Q61176	P05089	0.00897028	0.00185528
ARHGAP1	Q5FWK3	NA	0.000497021	NA
ARHGAP11A	Q80Y19	Q6P4F7	0.00635637	0.000145986
ARHGAP15	NA	Q53QZ3	NA	0.000163564
ARHGAP30	Q640N3	Q7Z6I6	0.000434992	0.000213978
ARHGAP4	NA	P98171	NA	7.50653e-05
ARHGAP45	Q3TBD2	Q92619	0.000172729	0.000935279
ARHGAP9	NA	Q9BRR9	NA	9.77045e-05
ARHGDIA	Q99PT1	P52565	0.00278508	0.000190371
ARHGDIB	NA	P52566	NA	0.00140524
ARHGEF1	Q61210	Q92888	0.00473153	0.00184879
ARHGEF2	Q60875	Q92974	0.00126812	0.00282646
ARHGEF6	NA	Q15052	NA	0.000791155
ARHGEF7	NA	Q14155	NA	8.66417e-05
ARL1	NA	P40616	NA	0.00242014
ARL6IP1	Q9JKW0	Q15041	0.00313745	0.000891086
ARL6IP5	Q8R5J9	O75915	0.00935143	0.00233942
ARL8B	Q9CQW2	Q9NVJ2	0.00711644	0.00231254
ARMC1	NA	Q9NVT9	NA	0.000301545
ARMC6	NA	Q6NXE6	NA	0.000859077
ARPC1A	Q9R0Q6	Q92747	0.0529416	0.004288
ARPC1B	Q9WV32	O15143	0.690072	0.0574505
ARPC2	Q9CVB6	O15144	0.547217	0.0471657
ARPC3	Q9JM76	O15145	0.844124	0.0407473
ARPC4	P59999	P59998	0.607882	0.042822
ARPC5	Q9CPW4	O15511	0.384599	0.017403
ARPC5L	Q9D898	Q9BPX5	0.11384	0.00869147
ASAH1	NA	Q13510	NA	0.000571935
ASMTL	NA	O95671	NA	0.000309457
ASNA1	NA	O43681	NA	0.00465324
ASNS	NA	P08243	NA	0.000744281
ATAD3A	Q925I1	Q9NVI7	0.00146267	0.00570351
ATAD3B	NA	Q5T9A4	NA	0.000112115
ATIC	Q9CWJ9	P31939	0.00153957	5.3844e-05
ATL2	NA	Q8NHH9	NA	0.000590624
ATL3	Q91YH5	Q6DD88	0.00206185	0.00132303
ATP13A1	NA	Q9HD20	NA	0.000243579
ATP1A1	Q8VDN2	P05023	0.0317121	0.00895962
ATP1A4	Q9WV27	NA	0.00289002	NA
ATP1B3	P97370	P54709	0.0116121	0.00253777
ATP2A2	O55143	P16615	0.0107629	0.00633279
ATP2A3	NA	Q93084	NA	0.00274266
ATP2B4	NA	P23634	NA	0.000379808
ATP5A1	Q03265	NA	0.223667	NA
ATP5B	P56480	NA	0.266778	NA
ATP5C1	Q91VR2	NA	0.049895	NA
ATP5D	Q9D3D9	NA	0.0435913	NA
ATP5E	P56382	NA	0.0465037	NA
ATP5F1	Q9CQQ7	NA	0.0402649	NA
ATP5F1A	NA	P25705	NA	0.143242
ATP5F1B	NA	P06576	NA	0.171876
ATP5F1C	NA	P36542	NA	0.0311236
ATP5F1D	NA	P30049	NA	0.0371232
ATP5H	Q9DCX2	NA	0.0405332	NA
ATP5J	P97450	NA	0.0321025	NA
ATP5J2	P56135	NA	0.0295781	NA
ATP5K	Q06185	NA	0.0319608	NA
ATP5L	Q9CPQ8	NA	0.00861272	NA
ATP5MD	NA	Q96IX5	NA	0.00395537
ATP5ME	NA	P56385	NA	0.00872472
ATP5MF	NA	P56134	NA	0.0179017
ATP5MG	NA	O75964	NA	0.0132209
ATP5O	Q9DB20	NA	0.0329611	NA
ATP5PB	NA	P24539	NA	0.0106804
ATP5PD	NA	O75947	NA	0.0104749
ATP5PF	NA	P18859	NA	0.00095229
ATP5PO	NA	P48047	NA	0.0325205
ATP6AP1	NA	Q15904	NA	0.000147372
ATP6V1A	P50516	P38606	0.000816379	0.000791348
ATP6V1B2	P62814	P21281	0.000820471	6.39317e-05
ATP6V1H	NA	Q9UI12	NA	0.000269492
ATP8A1	NA	Q9Y2Q0	NA	8.67649e-05
ATXN10	P28658	Q9UBB4	0.00157777	0.00216609
ATXN2L	Q7TQH0	Q8WWM7	0.0756953	0.0193884
AUP1	NA	Q9Y679	NA	0.000729841
AZGP1	NA	P25311	NA	0.00219596
B2M	P01887	P61769	0.0228925	0.00530682
B4GALNT1	Q09200	NA	0.00663024	NA
BAG2	NA	O95816	NA	0.0182885
BAG6	Q9Z1R2	P46379	0.00962277	0.00352056
BANF1	O54962	O75531	0.00109226	0.000149595
BASP1	NA	P80723	NA	0.00116657
BAX	Q07813	Q07812	0.0139771	0.000728117
BCAP29	Q61334	NA	0.000749498	NA
BCAP31	Q61335	P51572	0.00467168	0.0101551
BCL2L13	NA	Q9BXK5	NA	0.000176164
BCLAF1	Q8K019	Q9NYF8	0.00363807	0.000291122
BCR	NA	P11274	NA	0.000199587
BDH1	Q80XN0	Q02338	0.00220216	0.000867446
BEST1	NA	O76090	NA	0.000735174
BICD1	NA	Q96G01	NA	0.000142011
BIRC6	O88738	NA	7.41655e-05	NA
BLMH	Q8R016	NA	0.00196605	NA
BOLA2B/BOLA2	NA	Q9H3K6	NA	0.000481435
BRAT1	NA	Q6PJG6	NA	0.00036014
BRI3BP	NA	Q8WY22	NA	0.000302216
BSG	P18572	P35613	0.0140346	0.0112456
BST2	Q8R2Q8	Q10589	0.000621985	0.0104406
BTAF1	NA	O14981	NA	8.94274e-05
BTK	NA	Q06187	NA	7.44393e-05
BUB1	NA	O43683	NA	3.87351e-05
BUB3	Q9WVA3	O43684	0.0061616	0.000900833
BZW1	Q9CQC6	Q7L1Q6	0.02497	0.00321698
BZW2	Q91VK1	Q9Y6E2	0.0026544	0.00398974
C1orf68	NA	Q5T750	NA	0.00180921
C1QBP	O35658	Q07021	0.00066243	0.00344945
C3	P01027	NA	0.00461507	NA
C330027C09RIK	Q8BWY9	NA	0.000220176	NA
C4B	P01029	NA	0.000894511	NA
CACYBP	NA	Q9HB71	NA	0.000490808
CAD	B2RQC6	P27708	0.00819718	0.00383541
CALML5	NA	Q9NZT1	NA	0.000539966
CALR	P14211	P27797	0.0148617	0.00209979
CAMK2D	Q6PHZ2	Q13557	0.000136151	0.000418158
CAMK2G	NA	Q13555	NA	0.000100041
CAND1	Q6ZQ38	Q86VP6	0.0099229	0.00428332
CAND2	Q6ZQ73	NA	0.000313157	NA
CANX	P35564	P27824	0.170211	0.0247728
CAP1	P40124	Q01518	0.00854617	8.79999e-05
CAPG	P24452	NA	0.0014576	NA
CAPN1	O35350	P07384	0.00204014	0.00152226
CAPNS1	O88456	P04632	0.00349877	0.000300342
CAPRIN1	Q60865	Q14444	0.00688629	0.00190693
CAPZA1	P47753	P52907	0.707466	0.14519
CAPZA2	P47754	P47755	0.256473	0.036014
CAPZB	P47757	P47756	0.500492	0.0839498
CARHSP1	Q9CR86	NA	NA	NA
CARMIL2	NA	Q6F5E8	NA	8.28932e-05
CASP14	NA	P31944	NA	0.00161166
CASP2	NA	P42575	NA	0.000100167
CASQ1	O09165	NA	0.00775667	NA
CASS4	NA	Q9NQ75	NA	0.000348787
CAT	P24270	P04040	0.00203976	0.000218974
CBL	P22682	NA	0.000442902	NA
CBLB	Q3TTA7	NA	0.00290587	NA
CBX3	P23198	Q13185	0.00545019	9.46795e-05
CCDC47	NA	Q96A33	NA	0.000748788
CCDC50	Q810U5	NA	0.0266731	NA
CCDC51	NA	Q96ER9	NA	0.000418782
CCDC88C	NA	Q9P219	NA	0.000278005
CCT2	P80314	P78371	0.0125588	0.000851075
CCT3	P80318	P49368	0.0149836	0.00202467
CCT4	P80315	P50991	0.0192654	0.00284216
CCT5	P80316	P48643	0.0094203	0.000373069
CCT6A	P80317	P40227	0.0165483	0.00163206
CCT7	P80313	Q99832	0.00814357	0.00168462
CCT8	P42932	P50990	0.0206864	0.0182732
CD160	O88875	NA	0.00236169	NA
CD19	NA	P15391	NA	0.000328333
CD1C	NA	P29017	NA	0.000357915
CD2	P08920	P06729	0.00206027	0.00123275
CD22	NA	P20273	NA	0.0028324
CD247	P24161	NA	0.00188093	NA
CD274	NA	Q9NZQ7	NA	0.0272968
CD38	NA	P28907	NA	0.00139482
CD3D	P04235	P04234	0.00397058	0.00382942
CD3E	NA	P07766	NA	0.00662402
CD3G	P11942	NA	0.0158668	NA
CD4	P06332	NA	0.00210377	NA
CD40	NA	P25942	NA	0.0020644
CD44	P15379	NA	0.00168305	NA
CD47	Q61735	Q08722	0.00669717	0.0141154
CD48	P18181	P09326	0.00120308	0.00525077
CD5	P13379	NA	0.0263807	NA
CD59/	NA	P13987	NA	0.00427927
CD6	Q61003	NA	0.00489367	NA
CD70	NA	P32970	NA	0.00573135
CD74	NA	P04233	NA	0.015166
CD79B	NA	P40259	NA	0.0019841
CD81	NA	P60033	NA	0.00303693
CD82	P40237	P27701	0.00285663	0.000803322
CD84	NA	Q9UIB8	NA	0.00127173
CD97	Q9Z0M6	NA	0.000819248	NA
CD99	NA	P14209	NA	0.0101283
CDC37	Q61081	Q16543	0.00358846	0.00255347
CDC42	P60766	P60953	0.0216448	0.00920965
CDK1	P11440	P06493	0.0060364	0.00765382
CDK5RAP3	NA	Q96JB5	NA	0.000543125
CDK6	NA	Q00534	NA	0.00446054
CDS2	NA	O95674	NA	0.000633435
CDSN	NA	Q15517	NA	0.00232523
CELF1	NA	Q92879	NA	0.000120029
CELF2	Q9Z0H4	O95319	0.000829225	0.000281087
CEP170	NA	Q5SW79	NA	7.35462e-05
CEP55	NA	Q53EZ4	NA	8.23714e-05
CEP85	NA	Q6P2H3	NA	5.0268e-05
CEP97	NA	Q8IW35	NA	0.000155629
CEPT1	NA	Q9Y6K0	NA	0.0033887
CERS2	Q924Z4	Q96G23	0.00427868	0.00117647
CETN3	O35648	O15182	0.00216324	0.000160861
CFB	P04186	NA	0.00158645	NA
CFL1	P18760	P23528	0.0979539	0.00291223
CFL2	NA	Q9Y281	NA	0.00902089
CGN	P59242	Q9P2M7	0.00581988	0.000320475
CHCHD2	NA	Q9Y6H1	NA	0.0160057
CHCHD3	Q9CRB9	Q9NX63	0.00712966	0.0239602
CHD4	Q6PDQ2	NA	0.00191587	NA
CHI3L2	NA	Q15782	NA	0.0011099
CHL1	P70232	NA	5.33275e-05	NA
CHMP4B	Q9D8B3	NA	0.000915918	NA
CHTOP	Q9CY57	Q9Y3Y2	0.000464735	4.8027e-05
CIAO1	NA	O76071	NA	0.00151262
CIP2A	NA	Q8TCG1	NA	0.000376492
CISD1	Q91WS0	Q9NZ45	0.00182072	0.00178433
CISD2	Q9CQB5	Q8N5K1	0.00190306	0.00261163
CKAP2	NA	Q8WWK9	NA	9.7233e-05
CKAP4	Q8BMK4	NA	0.000912953	NA
CKAP5	A2AGT5	Q14008	0.000574713	0.000540593
CKB	Q04447	NA	0.000829139	NA
CKMT1	P30275	NA	0.000328495	NA
CLASP1	NA	Q7Z460	NA	0.000148111
CLASP2	NA	O75122	NA	0.000156095
CLIC1	Q9Z1Q5	O00299	0.013829	0.00283747
CLIC4	NA	Q9Y696	NA	0.00175952
CLINT1	Q99KN9	Q14677	0.00688872	0.00109492
CLIP1	NA	P30622	NA	NA
CLPTM1	Q8VBZ3	O96005	0.00167185	0.00170548
CLPTM1L	Q8BXA5	Q96KA5	0.000445288	0.00103722
CLPX	NA	O76031	NA	0.00711055
CLTA	O08585	P09496	0.0248882	0.00710919
CLTB	NA	P09497	NA	0.000224735
CLTC	Q68FD5	Q00610	0.0251181	0.0113356
CLU	NA	P10909	NA	0.00152581
CNBP	P53996	P62633	0.00302074	0.000175466
CNDP2	Q9D1A2	NA	0.000999625	NA
CNFN	Q6PCW6	NA	NA	NA
CNGA4	NA	Q8IV77	NA	6.41059e-05
CNN2	Q08093	Q99439	0.00447745	0.00100472
CNOT1	Q6ZQ08	A5YKK6	0.00104319	0.000300902
CNOT10	NA	Q9H9A5	NA	8.39753e-05
CNOT2	Q8C5L3	NA	0.000865006	NA
CNOT3	Q8K0V4	NA	0.000277637	NA
CNP	NA	P09543	NA	0.00103981
COG1	Q9Z160	NA	NA	NA
COG5	Q8C0L8	Q9UP83	0.000517225	0.000223742
COL1A1	P11087	NA	0.000821246	NA
COMMD3	NA	Q9UBI1	NA	0.00210675
COMMD4	NA	Q9H0A8	NA	7.04379e-05
COMT	NA	P21964	NA	0.0015368
COP1	NA	Q8NHY2	NA	5.06179e-05
COPA	Q8CIE6	P53621	0.00837878	0.00497822
COPB1	Q9JIF7	P53618	0.00391421	0.00245872
COPB2	O55029	P35606	0.00547397	0.00331182
COPE	O89079	O14579	0.000530798	0.000518054
COPG1	Q9QZE5	Q9Y678	0.00508124	0.00118837
COPG2	NA	Q9UBF2	NA	0.00116621
COPS4	NA	Q9BT78	NA	0.00070481
COPZ1	P61924	P61923	0.00720382	0.00361033
COQ8A	NA	Q8NI60	NA	0.000347541
COQ9	Q8K1Z0	O75208	0.000572483	0.00189583
CORO1A	O89053	P31146	0.0482699	0.0332384
CORO1B	Q9WUM3	NA	0.00365792	NA
CORO1C	Q9WUM4	Q9ULV4	0.0762077	0.0289948
CORO2A	Q8C0P5	Q92828	0.00625873	0.000564639
CORO7	NA	P57737	NA	0.000784438
COTL1	Q9CQI6	NA	0.0857318	NA
COX4I1	P19783	P13073	0.0247948	0.0180028
COX5A	P12787	P20674	0.00563256	0.0013187
COX5B	P19536	P10606	0.0480877	0.00525536
COX6A1	P43024	P12074	0.00243268	0.000405113
COX6B1	P56391	P14854	0.0240084	0.00195142
COX6C	Q9CPQ1	P09669	0.0194422	0.00269554
COX7A2	P48771	P14406	0.00760657	0.00494709
CP	Q61147	NA	0.000712921	NA
CPS1	NA	P31327	NA	NA
CPSF3	Q9QXK7	Q9UKF6	0.000237142	3.57859e-05
CPT1A	NA	P50416	NA	0.000199855
CPT2	NA	P23786	NA	0.00293143
CRABP2	P22935	P29373	0.00200078	0.000148143
CROCC	NA	Q5TZA2	NA	0.00020656
CRYBG1	NA	Q9Y4K1	NA	0.00131875
CS	Q9CZU6	NA	0.000741476	NA
CSDE1	Q91W50	O75534	0.000603882	0.00105498
CSE1L	Q9ERK4	P55060	0.0645527	0.0162854
CSK	NA	P41240	NA	0.000329686
CSRP1	P97315	NA	0.000480314	NA
CSTA	NA	P01040	NA	0.00279866
CSTB	NA	P04080	NA	0.000663298
CSTF2	Q8BIQ5	NA	0.00149487	NA
CTSD	P18242	P07339	0.00195041	0.000803045
CTTN	Q60598	Q14247	0.00190867	0.00383687
CUL2	NA	Q13617	NA	0.000359422
CUL3	Q9JLV5	Q13618	0.000289299	0.00049451
CXCR4	NA	P61073	NA	0.00120295
CYB5A	P56395	P00167	0.0135209	0.000110522
CYB5B	Q9CQX2	O43169	0.0179366	0.00983429
CYB5R3	Q9DCN2	P00387	0.0045256	0.00426989
CYBB	NA	P04839	NA	4.41784e-05
CYC1	Q9D0M3	P08574	0.000370417	0.00269245
CYCS/GM10053	P62897	NA	0.00207982	NA
CYFIP2	NA	Q96F07	NA	0.000493086
CYP51	Q8K0C4	NA	0.0233716	NA
CYP51A1	NA	Q16850	NA	0.000615335
CYSTM1	NA	Q9H1C7	NA	0.00370478
DAD1	P61804	P61803	0.0097507	0.00146709
DAGLB	NA	Q8NCG7	NA	0.000437882
DAPK3	NA	O43293	NA	0.00176756
DARS	Q922B2	P14868	0.0282447	0.0151567
DAZAP1	NA	Q96EP5	NA	0.000463054
DBN1	NA	Q16643	NA	0.0985758
DBNL	Q62418	Q9UJU6	0.0317595	0.00128996
DBT	P53395	NA	0.00253775	NA
DCAF7	NA	P61962	NA	0.000364108
DCAKD	NA	Q8WVC6	NA	0.000853756
DCD	NA	P81605	NA	0.022235
DCP1A	NA	Q9NPI6	NA	0.000442885
DCTN2	Q99KJ8	Q13561	0.000376978	3.35927e-05
DDB1	Q3U1J4	Q16531	0.00302649	0.00262771
DDOST	O54734	P39656	0.0205979	0.00860311
DDRGK1	NA	Q96HY6	NA	0.00108931
DDX1	NA	Q92499	NA	3.9128e-05
DDX17	Q501J6	Q92841	0.0112496	0.000742074
DDX19A	Q61655	NA	0.000333027	NA
DDX20	NA	Q9UHI6	NA	0.000548493
DDX21	Q9JIK5	Q9NR30	0.00656921	0.000690342
DDX39	Q8VDW0	NA	0.00815746	NA
DDX39B	Q9Z1N5	NA	0.00114782	NA
DDX3X	Q62167	O00571	0.0157865	0.00377646
DDX3Y	NA	O15523	NA	0.000159964
DDX5	Q61656	P17844	0.0158865	0.00729926
DDX6	P54823	P26196	0.0199438	0.00853728
DECR1	NA	Q16698	NA	0.000178458
DEF6	Q8C2K1	Q9H4E7	0.00104711	0.000143888
DENND4A	NA	Q7Z401	NA	7.67709e-05
DENND5A	NA	Q6IQ26	NA	NA
DHCR24	NA	Q15392	NA	0.00163378
DHCR7	NA	Q9UBM7	NA	0.0101063
DHFR	NA	P00374	NA	0.000563976
DHODH	O35435	Q02127	0.0014494	0.00139002
DHRS7	NA	Q9Y394	NA	0.00229613
DHX15	O35286	NA	0.00268162	NA
DHX30	NA	Q7L2E3	NA	3.06229e-05
DHX9	O70133	Q08211	0.00146952	0.000920978
DLAT	Q8BMF4	P10515	0.000230673	0.000381576
DLD	O08749	P09622	0.000555188	0.000189485
DLST	Q9D2G2	P36957	0.00212233	0.000202939
DNAAF5	NA	Q86Y56	NA	0.00124672
DNAH5	NA	Q8TE73	NA	1.4739e-05
DNAJA1	P63037	P31689	0.0206009	0.0156078
DNAJA2	Q9QYJ0	O60884	0.0198728	0.0095053
DNAJA3	NA	Q96EY1	NA	0.00122734
DNAJB1	NA	P25685	NA	0.00071014
DNAJB11	Q99KV1	Q9UBS4	0.00624108	0.00146965
DNAJB6	NA	O75190	NA	0.00152806
DNAJC11	NA	Q9NVH1	NA	0.00161101
DNAJC5	NA	Q9H3Z4	NA	0.000187091
DNAJC7	Q9QYI3	Q99615	0.00212406	0.000579248
DNM1	NA	Q05193	NA	0.000129259
DNM1L	NA	O00429	NA	0.000110749
DNM2	P39054	P50570	0.000970767	0.000736553
DOCK2	Q8C3J5	Q92608	8.35029e-05	0.000360208
DOCK7	NA	Q96N67	NA	0.000208373
DOCK8	Q8C147	Q8NF50	0.00368314	0.000377485
DPM1	NA	O60762	NA	0.00399735
DPYSL2	O08553	NA	0.00381633	NA
DSC1	NA	Q08554	NA	0.00201599
DSC3	P55850	NA	4.39811e-05	NA
DSG1	NA	Q02413	NA	0.00336823
DSP	E9Q557	P15924	0.0268667	0.00177022
DST	Q91ZU6	NA	4.44051e-05	NA
DSTN	Q9R0P5	NA	0.000868001	NA
DTX3L	NA	Q8TDB6	NA	0.000163056
DVL2	NA	O14641	NA	0.000263551
DYNC1H1	Q9JHU4	Q14204	0.000366922	0.000451869
DYNC1I2	O88487	Q13409	0.00859554	0.000561568
DYNLL1	P63168	P63167	0.0107698	0.00603966
EBI3	NA	Q14213	NA	0.00097388
EBP	NA	Q15125	NA	0.00218966
ECH1	NA	Q13011	NA	0.000460169
ECPAS	NA	Q5VYK3	NA	0.000978024
EDC3	NA	Q96F86	NA	0.000497436
EDC4	Q3UJB9	Q6P2E9	0.000501596	0.00243596
EEF1A1	P10126	P68104	0.209417	0.0882536
EEF1B2	O70251	P24534	0.0125998	0.000578163
EEF1D	P57776	P29692	0.0130415	0.000177858
EEF1G	Q9D8N0	P26641	0.0520168	0.00100502
EEF2	P58252	P13639	0.0475513	0.00603053
EFHD2	Q9D8Y0	Q96C19	0.304525	0.075869
EFTUD2	O08810	Q15029	0.000622083	0.000475813
EHD1	NA	Q9H4M9	NA	0.00397777
EHD4	NA	Q9H223	NA	0.000480684
EIF2S1	Q6ZWX6	P05198	0.00318623	0.000452815
EIF2S2	Q99L45	NA	0.00101837	NA
EIF2S3X	Q9Z0N1	NA	0.00129677	NA
EIF3A	P23116	NA	0.00173406	NA
EIF3B	Q8JZQ9	P55884	0.00385115	0.0008513
EIF3C	Q8R1B4	NA	0.00314197	NA
EIF3D	O70194	NA	0.00111618	NA
EIF3E	P60229	NA	0.00233896	NA
EIF3F	Q9DCH4	O00303	0.00606207	0.00324365
EIF3G	Q9Z1D1	O75821	0.0217081	0.000564511
EIF3H	Q91WK2	O15372	0.00173215	5.72662e-05
EIF3I	Q9QZD9	Q13347	0.00315016	0.000854288
EIF3L	Q8QZY1	NA	0.0024918	NA
EIF3M	NA	Q7L2H7	NA	0.000263642
EIF4A1	P60843	P60842	0.0209131	0.00820714
EIF4A3	Q91VC3	NA	0.000513398	NA
EIF4B	Q8BGD9	NA	0.000347271	NA
EIF4E	P63073	P06730	0.0123126	0.0014888
EIF4E2	NA	O60573	NA	0.000162329
EIF4G1	Q6NZJ6	Q04637	0.00292669	0.00167772
EIF4G2	Q62448	P78344	0.00401079	0.00136525
EIF4H	NA	Q15056	NA	0.000327799
EIF5	P59325	P55010	0.00195495	0.00263161
EIF5A	P63242	P63241	0.00992502	0.00303511
EIF6	O55135	P56537	0.00241373	0.000309411
ELAVL1	P70372	Q15717	0.00706551	0.00387157
ELMO1	Q8BPU7	Q92556	0.000845878	0.00053663
ELOB	P62869	Q15370	0.00803445	0.00277359
ELOC	P83940	Q15369	0.00239452	0.00200594
EMC1	Q8C7X2	Q8N766	0.000232569	0.000171583
EMC7	NA	Q9NPA0	NA	0.000815668
EMD	O08579	P50402	0.00454036	0.0144074
ENDOD1	NA	O94919	NA	0.000309876
ENO1	NA	P06733	NA	0.00464683
ENO1/ENO1B	P17182	NA	0.0366123	NA
ENO3	NA	P13929	NA	0.000217703
EPHX1	Q9D379	NA	0.0032375	NA
EPPK1	Q8R0W0	P58107	8.0329e-05	NA
EPRS	Q8CGC7	P07814	0.0023275	0.000839288
EPS15	P42567	NA	0.0003043	NA
ERAP1	Q9EQH2	Q9NZ08	0.00103958	0.000141122
ERCC6L	NA	Q2NKX8	NA	0.000172285
ERGIC1	Q9DC16	Q969X5	0.000921912	0.00598236
ERH	NA	P84090	NA	0.000402747
ERH/GM10131	P84089	NA	0.0099833	NA
ERLIN1	NA	O75477	NA	0.00131514
ERO1L	Q8R180	NA	0.000334635	NA
ERP44	Q9D1Q6	NA	0.000460863	NA
ESYT1	Q3U7R1	Q9BSJ8	0.00564775	0.00257543
ESYT2	NA	A0FGR8	NA	0.00188427
ETFA	Q99LC5	NA	0.00304058	NA
ETFB	Q9DCW4	NA	0.00547057	NA
ETFDH	NA	Q16134	NA	0.000122938
EVL	P70429	NA	0.00688539	NA
EVPL	Q9D952	Q92817	2.58545e-05	1.52193e-06
EWSR1	Q61545	Q01844	0.00113873	0.000195639
EXOC4	NA	Q96A65	NA	6.03462e-05
EZH1	NA	Q92800	NA	0.00106629
EZR	P26040	P15311	0.000444501	0.000433345
F2	P19221	NA	9.34213e-05	NA
FABP5	NA	Q01469	NA	0.00387797
FADS1	NA	O60427	NA	0.00355101
FADS2	NA	O95864	NA	0.00379055
FAF2	Q3TDN2	Q96CS3	0.000474204	0.00198713
FAM107B	Q3TGF2	Q9H098	0.207823	0.00104964
FAM120A	NA	Q9NZB2	NA	4.9272e-05
FAM129B	Q8R1F1	NA	0.000246911	NA
FAM162A	Q9D6U8	Q96A26	0.00905663	0.0081837
FAM184B	NA	Q9ULE4	NA	0.00186773
FAM3C	Q91VU0	Q92520	0.00169928	0.0200684
FAM49B	Q921M7	Q9NUQ9	0.00384152	0.000483761
FAM96B	NA	Q9Y3D0	NA	0.00134657
FANCD2	NA	Q9BXW9	NA	0.000213932
FANCI	NA	Q9NVI1	NA	0.000590924
FAR1	Q922J9	Q8WVX9	0.0111952	0.00235435
FARSA	NA	Q9Y285	NA	0.000122033
FARSB	Q9WUA2	NA	0.00211301	NA
FAS	NA	P25445	NA	0.000239826
FASN	P19096	P49327	0.00508498	0.00199113
FASTKD2	NA	Q9NYY8	NA	7.76521e-05
FAU	P62862	P62861	0.0988533	0.0149258
FBL	P35550	P22087	0.00212403	0.0001236
FBXO3	NA	Q9UK99	NA	0.000161952
FBXO7	NA	Q9Y3I1	NA	0.000310081
FBXW11	NA	Q9UKB1	NA	0.00250206
FCRLA	NA	Q7L513	NA	0.00138089
FDFT1	NA	P37268	NA	0.0102056
FDPS	Q920E5	NA	0.000537692	NA
FECH	NA	P22830	NA	0.00290176
FERMT3	Q8K1B8	Q86UX7	0.00687506	0.00176248
FGB	Q8K0E8	NA	0.0336478	NA
FGG	Q8VCM7	NA	0.0112453	NA
FGR	NA	P09769	NA	0.00429153
FHOD1	NA	Q9Y613	NA	0.00053999
FIP1L1	Q9D824	NA	0.00031377	NA
FIS1	Q9CQ92	Q9Y3D6	0.00146417	0.000293629
FKBP11	NA	Q9NYL4	NA	0.00628891
FKBP4	NA	Q02790	NA	0.000335011
FKBP8	O35465	Q14318	0.00166304	0.00288754
FLG	NA	P20930	NA	6.02106e-05
FLG2	Q2VIS4	Q5D862	6.47551e-05	0.00106678
FLII	Q9JJ28	Q13045	0.0173142	0.0198405
FLNA	Q8BTM8	P21333	0.0712206	0.0159287
FLNB	Q80X90	O75369	0.0152993	0.0155683
FLOT1	NA	O75955	NA	0.000995673
FLOT2	NA	Q14254	NA	0.00140825
FMNL1	Q9JL26	O95466	0.00588508	0.000471031
FN1	P11276	NA	0.00173479	NA
FOXP1	P58462	NA	0.000534422	NA
FPGS	NA	Q05932	NA	4.85193e-05
FSCN1	Q61553	NA	0.000149682	NA
FUBP1	Q91WJ8	NA	0.000688178	NA
FUBP3	NA	Q96I24	NA	0.000492146
FUS	P56959	P35637	0.00155079	0.000599715
FXR1	NA	P51114	NA	0.00129654
FXR2	NA	P51116	NA	6.35736e-05
FYB	O35601	NA	0.00159684	NA
G3BP1	P97855	Q13283	0.0103999	0.00273671
G3BP2	P97379	Q9UN86	0.00180051	0.000910852
GAK	NA	O14976	NA	0.000363298
GALK1	Q9R0N0	NA	0.00169206	NA
GALNT2	NA	Q10471	NA	0.00116762
GANAB	Q8BHN3	Q14697	0.00203665	0.00316337
GANC	NA	Q8TET4	NA	6.5824e-05
GAPDH	P16858	P04406	1.08874	0.009869
GAPVD1	NA	Q14C86	NA	0.000395845
GARS	Q9CZD3	NA	0.00724873	NA
GART	Q64737	P22102	0.00628086	0.00301814
GATAD2B	Q8VHR5	NA	0.000561295	NA
GBF1	NA	Q92538	NA	0.000109704
GBP2	Q9Z0E6	NA	0.011932	NA
GBP5	Q8CFB4	NA	0.00578937	NA
GCAT	NA	O75600	NA	0.000648839
GCN1	NA	Q92616	NA	0.00328159
GCN1L1	E9PVA8	NA	0.00661536	NA
GCSAM	NA	Q8N6F7	NA	0.00332278
GDAP1	NA	Q8TB36	NA	0.000144057
GDI2	Q61598	P50395	0.00393968	0.000201605
GET4	Q9D1H7	Q7L5D6	0.000622426	0.00102059
GFPT1	P47856	NA	0.000162153	NA
GGA2	NA	Q9UJY4	NA	0.000785252
GGCT	Q9D7X8	O75223	0.000913381	0.00047789
GHITM	NA	Q9H3K2	NA	0.00138666
GIGYF2	Q6Y7W8	Q6Y7W6	4.71473e-05	0.000661717
GIMAP4	Q99JY3	NA	0.00722974	NA
GIMAP8	Q75N62	NA	0.00139507	NA
GIT1	NA	Q9Y2X7	NA	0.000172238
GLG1	Q61543	NA	4.9112e-05	NA
GLIPR2	Q9CYL5	NA	0.00689628	NA
GLS	NA	O94925	NA	0.000325182
GLUD1	P26443	P00367	0.00363218	0.000988734
GLUL	P15105	P15104	NA	9.16176e-05
GM10031/CSNK2A1	Q60737	NA	0.00722569	NA
GM20716/DPM1	O70152	NA	0.00181866	NA
GM28635/CTNND1	P30999	NA	0.000212018	NA
GM4070	Q80SU7	NA	0.00284672	NA
GM4737/AHCY	P50247	NA	0.00311553	NA
GM9803/PAM16	Q9CQV1	NA	0.00108729	NA
GMFG	Q9ERL7	NA	0.00440688	NA
GNA13	P27601	NA	0.00501829	NA
GNAI2	P08752	P04899	0.0472837	0.0204802
GNAI3	Q9DC51	P08754	0.00882795	0.00251726
GNAQ	NA	P50148	NA	0.00202471
GNB1	P62874	P62873	0.00771596	0.00653395
GNB2	P62880	P62879	0.0467848	0.0221882
GNG12	Q9DAS9	NA	0.00341663	NA
GNG5	NA	P63218	NA	0.0022532
GNMT	NA	Q14749	NA	NA
GNPAT	NA	O15228	NA	0.000152148
GOLGA2	NA	Q08379	NA	3.7923e-05
GOLGA4	NA	Q13439	NA	7.93827e-07
GORASP2	NA	Q9H8Y8	NA	0.000505241
GOSR1	NA	O95249	NA	3.91145e-05
GOT1	P05201	NA	0.00039273	NA
GOT2	P05202	P00505	0.000669879	5.97011e-05
GPD2	Q64521	NA	0.00102887	NA
GPI	NA	P06744	NA	0.000104989
GPI1	P06745	NA	0.000817449	NA
GPN1	NA	Q9HCN4	NA	0.000138844
GPR171	Q8BG55	NA	0.00028026	NA
GRAP2	O89100	NA	0.000744338	NA
GRB2	Q60631	P62993	0.00836308	0.00179224
GRIPAP1	NA	Q4V328	NA	5.08189e-05
GRK6	NA	P43250	NA	9.7443e-05
GRPEL1	Q99LP6	Q9HAV7	0.0244047	0.00409263
GSDMA	Q9EST1	NA	0.00226496	NA
GSN	P13020	P06396	0.158281	0.00356437
GSPT1	Q8R050	NA	0.000984117	NA
GTF2B	NA	Q00403	NA	0.000251454
GTF2I	Q9ESZ8	P78347	0.000414997	0.00242159
GTF3C3	NA	Q9Y5Q9	NA	0.000494379
GYPC	NA	P04921	NA	0.00128514
GZMB	P04187	NA	0.0163074	NA
H13	Q9D8V0	NA	0.00571188	NA
H2-D1	P01899	NA	0.0651011	NA
H2-K1	P01901	NA	0.074691	NA
H2-T23	P06339	NA	0.00210898	NA
H2AFY	Q9QZQ8	NA	0.000449858	NA
HACD3	Q8K2C9	Q9P035	0.00174086	0.00479527
HADHA	Q8BMS1	P40939	0.011382	0.00470313
HADHB	Q99JY0	P55084	0.00687295	0.00453502
HAGH	Q99KB8	Q16775	0.00347952	0.00565483
HAL	P35492	P42357	0.00433114	4.62553e-06
HARS	Q61035	NA	0.000431126	NA
HAT1	Q8BY71	O14929	0.00285593	0.00277248
HAUS5	NA	O94927	NA	6.70821e-05
HAUS6	NA	Q7Z4H7	NA	0.000180677
HAUS8	NA	Q9BT25	NA	0.000129475
HAX1	NA	O00165	NA	0.00242656
HBA	P01942	NA	0.00529339	NA
HBA2/HBA1	NA	P69905	NA	0.000634215
HCCS	P53702	P53701	0.000690445	0.00136283
HCLS1	P49710	P14317	1.40943	0.0552504
HCN4	O70507	NA	0.00024466	NA
HDAC1	O09106	Q13547	0.00130114	0.00082384
HDLBP	NA	Q00341	NA	0.000588416
HEATR1	NA	Q9H583	NA	0.000155025
HECTD1	Q69ZR2	NA	0.0157367	NA
HELLS	Q60848	NA	0.00124955	NA
HERC1	NA	Q15751	NA	3.63144e-05
HGH1	NA	Q9BTY7	NA	0.0010256
HIP1R	NA	O75146	NA	0.000240261
HIST1H1A	P43275	NA	0.00802091	NA
HIST1H1B	P43276	P16401	0.0236618	0.003588
HIST1H1D	P43277	NA	0.119803	NA
HIST1H1E	P43274	NA	0.0156843	NA
HIST1H4I/HIST1H4A/HIST1H4B/HIST1H4C/HIST1H4K/HIST1H4J/HIST1H4L/HIST1H4D/HIST1H4E/HIST1H4F/HIST1H4H/HIST4H4/HIST2H4A/HIST2H4B	NA	P62805	NA	0.0130504
HIST1H4I/HIST1H4H/HIST1H4F/HIST1H4D/HIST1H4C/HIST1H4B/HIST1H4A/HIST1H4J/HIST1H4K/HIST1H4M/HIST1H4N/HIST2H4/HIST4H4	P62806	NA	0.859613	NA
HK1	P17710	P19367	0.00104024	0.000151014
HK2	O08528	P52789	0.00014445	0.00027292
HLA-A	NA	P04439	NA	0.0314543
HLA-B	NA	P30485	NA	0.000530683
HLA-B	NA	P18463	NA	0.0162209
HLA-B	NA	P01889	NA	0.000163483
HLA-C	NA	P04222	NA	0.018622
HLA-C	NA	P10321	NA	0.00237362
HLA-DPA1	NA	P20036	NA	0.00857328
HLA-DPB1	NA	P04440	NA	0.00128891
HLA-DQA1	NA	P01909	NA	0.00540416
HLA-DQB1	NA	P01920	NA	0.001852
HLA-DRA	NA	P01903	NA	0.059048
HLA-DRB1	NA	Q30167	NA	0.0107052
HLA-DRB1	NA	Q5Y7A7	NA	0.0555657
HLA-DRB1	NA	Q30134	NA	0.00132137
HLA-DRB3	NA	P79483	NA	0.0114843
HLA-E	NA	P13747	NA	0.000113357
HLCS	NA	P50747	NA	0.0131654
HM13	NA	Q8TCT9	NA	0.00137564
HMGCS1	NA	Q01581	NA	0.00030551
HMOX2	O70252	P30519	0.00239385	0.00238626
HNRNPA0	Q9CX86	Q13151	0.00433795	0.000927309
HNRNPA1	P49312	P09651	0.0269396	0.0100458
HNRNPA2B1	O88569	P22626	0.0342316	0.0128015
HNRNPA3	Q8BG05	P51991	0.0224579	0.00419051
HNRNPAB	Q99020	Q99729	0.0189174	0.000625032
HNRNPC	Q9Z204	P07910	0.00670286	0.00487425
HNRNPD	Q60668	Q14103	0.0079777	0.00224172
HNRNPDL	NA	O14979	NA	0.00073586
HNRNPF	Q9Z2X1	P52597	0.00930513	0.00158737
HNRNPH1	O35737	P31943	0.0163256	0.00546675
HNRNPH3	NA	P31942	NA	0.000732354
HNRNPK	P61979	P61978	0.014226	0.00313752
HNRNPL	Q8R081	P14866	0.00801521	0.00192733
HNRNPM	Q9D0E1	P52272	0.0213772	0.00631393
HNRNPR	NA	O43390	NA	0.000564872
HNRNPU	Q8VEK3	Q00839	0.0202916	0.00253833
HNRNPUL1	Q8VDM6	Q9BUJ2	0.000231036	0.000218969
HNRNPUL2	Q00PI9	NA	0.000411388	NA
HOOK3	NA	Q86VS8	NA	2.0288e-05
HP	Q61646	NA	0.0406898	NA
HPRT	P00493	NA	0.000517467	NA
HPS6	NA	Q86YV9	NA	0.000155266
HRNR	NA	Q86YZ3	NA	0.00213774
HSD17B12	O70503	Q53GQ0	0.00358266	0.00118306
HSD17B4	P51660	NA	NA	NA
HSD17B7	NA	P56937	NA	0.00043046
HSP90AA1	P07901	P07900	0.0313821	0.0142267
HSP90AB1	P11499	P08238	0.371627	0.0941617
HSP90AB2P	NA	Q58FF8	NA	0.00765281
HSP90B1	P08113	P14625	0.0101607	0.00259232
HSPA14	NA	Q0VDF9	NA	0.000179411
HSPA4	Q61316	P34932	0.00614298	0.0020673
HSPA4L	P48722	NA	NA	NA
HSPA5	P20029	P11021	0.0890299	0.0153629
HSPA7	NA	P48741	NA	0.0205944
HSPA8	P63017	P11142	0.580369	0.153609
HSPA9	P38647	P38646	0.0901662	0.0245602
HSPB1	P14602	P04792	0.00258786	0.000898327
HSPBP1	NA	Q9NZL4	NA	0.000290715
HSPD1	P63038	P10809	0.196896	0.0865926
HSPE1	Q64433	P61604	0.0121539	0.000693939
HSPH1	Q61699	Q92598	0.00550803	0.00405382
HUWE1	NA	Q7Z6Z7	NA	0.000195876
HVCN1	NA	Q96D96	NA	0.00262298
HYOU1	NA	Q9Y4L1	NA	5.1261e-05
IAP	P03975	NA	0.0228292	NA
IARS	Q8BU30	P41252	0.00053788	0.000562767
ICAM1	NA	P05362	NA	0.00558916
ICAM2	NA	P13598	NA	0.00203712
IDE	Q9JHR7	P14735	0.00217253	8.50606e-05
IDH1	O88844	O75874	0.000144808	0.000524044
IDH2	P54071	NA	NA	NA
IDH3A	Q9D6R2	P50213	0.00396484	7.0824e-05
IFI16	NA	Q16666	NA	0.000133722
IFIH1	Q8R5F7	NA	0.000106304	NA
IG KAPPA CHAIN V-II REGION 26-10	P01631	NA	0.0224195	NA
IGF2BP1	NA	Q9NZI8	NA	0.000411151
IGF2BP3	NA	O00425	NA	0.00226006
IGF2R	NA	P11717	NA	0.0007592
IGHA1	NA	P01876	NA	0.00790214
IGHM	P01872	P01871	0.000510241	0.0114987
IGSF8	NA	Q969P0	NA	0.000857893
IIGP1	Q9QZ85	NA	0.0122184	NA
IKZF1	Q03267	Q13422	0.0100395	0.000582998
IKZF3	O08900	NA	0.000651981	NA
IL16	O54824	NA	0.0213268	NA
IL2RA	P01590	NA	0.00755261	NA
IL2RG	P34902	P31785	0.000912164	0.000630033
ILF2	NA	Q12905	NA	0.000830681
ILF3	NA	Q12906	NA	0.00186164
ILVBL	NA	A1L0T0	NA	0.000155267
IMMT	Q8CAQ8	Q16891	0.00498472	0.00638901
IMPDH1	NA	P20839	NA	0.000599449
IMPDH2	P24547	P12268	0.0074347	0.00108328
INPP4B	Q6P1Y8	NA	0.000424542	NA
INPP5B	NA	P32019	NA	7.74127e-05
INPP5D	Q9ES52	Q92835	0.000893184	0.000305309
INPP5K	NA	Q9BT40	NA	0.000153081
IPO11	NA	Q9UI26	NA	0.000184074
IPO4	Q8VI75	Q8TEX9	0.000299107	0.0018403
IPO5	Q8BKC5	O00410	0.0125116	0.00588226
IPO7	Q9EPL8	O95373	0.00513617	0.00179792
IPO9	NA	Q96P70	NA	0.00081031
IQGAP1	Q9JKF1	P46940	0.0505132	0.00732445
IQSEC1	NA	Q6DN90	NA	5.10859e-05
IRAK1	NA	P51617	NA	8.52506e-05
IRF4	Q64287	NA	0.00338894	NA
IRGM1	Q60766	NA	0.0136222	NA
ISYNA1	Q9JHU9	NA	0.00747009	NA
ITGA3	NA	P26006	NA	0.000457632
ITGA4	NA	P13612	NA	0.00165992
ITGA6	NA	P23229	NA	0.00109286
ITGAL	P24063	P20701	0.00561917	7.67055e-05
ITGB1	P09055	P05556	0.00142171	0.00191359
ITGB2	P11835	P05107	0.0165478	0.0024916
ITIH2	Q61703	NA	0.00183354	NA
ITK	Q03526	Q08881	0.000169816	0.000460181
IVL	NA	P07476	NA	0.000159264
JAGN1	Q5XKN4	Q8N5M9	0.0014028	0.00153882
JAK1	NA	P23458	NA	5.24572e-05
JCHAIN	NA	P01591	NA	0.00120863
JUP	Q02257	P14923	0.0880438	0.00395731
KARS	Q99MN1	NA	0.00279586	NA
KDM3B	NA	Q7LBC6	NA	3.61001e-05
KEAP1	NA	Q14145	NA	0.000825889
KHDRBS1	Q60749	Q07666	0.00041529	0.000239039
KHSRP	Q3U0V1	Q92945	0.00349953	0.000391811
KIAA0391	NA	O15091	NA	3.61474e-05
KIAA1211	NA	Q6ZU35	NA	0.000617336
KIF11	Q6P9P6	P52732	0.000825615	0.000927786
KIF21B	NA	O75037	NA	0.000279003
KIF23	E9Q5G3	Q02241	0.000456533	0.000449499
KIF2A	NA	O00139	NA	3.89702e-05
KIF5B	Q61768	P33176	0.000152254	0.000419743
KIFC1	Q9QWT9	NA	0.00053643	NA
KLHL7	NA	Q8IXQ5	NA	0.000211723
KLK10	NA	O43240	NA	7.50138e-06
KNSTRN	NA	Q9Y448	NA	0.000339269
KNTC1	Q8C3Y4	NA	0.000226432	NA
KPNA2	NA	P52292	NA	0.00180427
KPNA2/GM10184	P52293	NA	0.0123273	NA
KPNA3	NA	O00505	NA	0.000460407
KPNB1	P70168	Q14974	0.0213171	0.0123014
KPRP	NA	Q5T749	NA	0.00455422
KRT1	P04104	P04264	0.218129	0.537205
KRT10	P02535	P13645	1.03288	0.155378
KRT12	Q64291	NA	0.00118999	NA
KRT13	P08730	P13646	0.0376765	0.00886586
KRT14	Q61781	P02533	0.549286	0.0919861
KRT15	Q61414	NA	NA	NA
KRT16	Q9Z2K1	P08779	0.0939385	0.00304716
KRT17	Q9QWL7	Q04695	1.14664	0.00226451
KRT19	P19001	P08727	0.000292617	0.0011411
KRT2	Q3TTY5	P35908	0.238084	0.108055
KRT23	Q99PS0	NA	0.00015167	NA
KRT27	Q9Z320	NA	NA	NA
KRT31	Q61765	Q15323	NA	0.00153517
KRT33A	Q8K0Y2	NA	NA	NA
KRT33B	NA	Q14525	NA	0.00364387
KRT34	Q9D646	O76011	0.0021079	0.00111698
KRT35	Q497I4	NA	0.00559912	NA
KRT36	NA	O76013	NA	0.000431139
KRT4	P07744	P19013	0.00114748	0.00867185
KRT42	Q6IFX2	NA	0.182841	NA
KRT5	Q922U2	P13647	0.176153	0.0240284
KRT6A	P50446	P02538	1.45553	0.0684604
KRT6B	NA	P04259	NA	0.0457221
KRT7	Q9DCV7	NA	0.00230448	NA
KRT71	Q9R0H5	NA	0.730441	NA
KRT72	Q6IME9	NA	0.0215944	NA
KRT73	Q6NXH9	NA	0.00141042	NA
KRT74	NA	Q7RTS7	NA	0.00116124
KRT76	Q3UV17	NA	0.822094	NA
KRT77	Q6IFZ6	Q7Z794	0.00284736	0.000998494
KRT78	NA	Q8N1N4	NA	0.0401519
KRT79	Q8VED5	NA	0.339126	NA
KRT80	Q0VBK2	Q6KB66	0.00748665	0.00083532
KRT84	Q99M73	Q9NSB2	0.000715775	0.000335723
KRT85	Q9Z2T6	P78386	0.000298404	0.000380821
KRT86	P97861	O43790	0.0420596	0.00374927
KRT87P	NA	A6NCN2	NA	7.92612e-05
KRT9	NA	P35527	NA	0.289575
KRTAP11-1	NA	Q8IUC1	NA	NA
KRTAP13-1	NA	Q8IUC0	NA	0.00165212
KRTAP13-2	NA	Q52LG2	NA	0.000239752
KTN1	NA	Q86UP2	NA	0.000291945
L2HGDH	NA	Q9H9P8	NA	0.00117236
LAD1	P57016	NA	0.0104966	NA
LAG3	Q61790	NA	0.000569035	NA
LAMP1	P11438	P11279	0.00325426	0.0012421
LAMP2	NA	P13473	NA	0.00160052
LAMTOR1	NA	Q6IAA8	NA	0.00133365
LAMTOR3	NA	Q9UHA4	NA	0.000760807
LAP3	NA	P28838	NA	0.000136911
LARP1	Q6ZQ58	Q6PKG0	0.000923025	0.000420358
LARP4	NA	Q71RC2	NA	9.51484e-05
LARS	Q8BMJ2	Q9P2J5	0.000301645	0.00106188
LASP1	Q61792	NA	0.0163225	NA
LAT	O54957	NA	0.0104746	NA
LBR	Q3U9G9	Q14739	0.00460506	0.00224492
LCK	P06240	P06239	0.0118918	0.0147887
LCP1	Q61233	P13796	0.0350988	0.00834826
LCP2	Q60787	NA	0.000326016	NA
LDAH	NA	Q9H6V9	NA	0.000663092
LDHA	P06151	P00338	0.0660489	0.00140239
LDHB	P16125	P07195	NA	0.0018528
LEMD2	NA	Q8NC56	NA	0.000193745
LETM1	NA	O95202	NA	0.00218672
LGALS1	P16045	NA	0.00150157	NA
LGALS7/LGALS7B	NA	P47929	NA	0.00108709
LGALS9	O08573	O00182	0.00289455	0.00291957
LIG1	P37913	NA	0.00233984	NA
LIMA1	NA	Q9UHB6	NA	0.00804919
LIMD2	Q8BGB5	NA	0.00447444	NA
LMAN1	Q9D0F3	P49257	0.0070219	0.00764789
LMAN2	Q9DBH5	Q12907	0.00930066	0.00783103
LMBRD1	NA	Q9NUN5	NA	7.74707e-05
LMNA	P48678	P02545	0.00515128	0.000126966
LMNB1	P14733	P20700	0.0015075	0.000665921
LMO7	NA	Q8WWI1	NA	0.00223149
LNPEP	NA	Q9UIQ6	NA	0.00062182
LNPK	Q7TQ95	NA	0.00161869	NA
LONP1	Q8CGK3	P36776	0.00010861	0.000533535
LPCAT1	NA	Q8NF37	NA	0.00242285
LPCAT3	NA	Q6P1A2	NA	0.000299805
LPXN	NA	O60711	NA	0.0044107
LRBA	NA	P50851	NA	0.000512702
LRCH1	P62046	Q9Y2L9	0.000904363	0.000770101
LRCH3	Q8BVU0	Q96II8	0.000128936	0.000357313
LRCH4	NA	O75427	NA	0.000198106
LRMP	Q60664	Q12912	0.00133818	0.00970468
LRPPRC	Q6PB66	P42704	0.00570501	0.0156143
LRRC15	Q80X72	Q8TF66	NA	0.000290826
LRRC59	Q922Q8	Q96AG4	0.0120776	0.00862002
LRRFIP1	Q3UZ39	Q32MZ4	0.00578465	0.000652665
LRRFIP2	Q91WK0	Q9Y608	0.017188	0.0138415
LSM12	Q9D0R8	Q3MHD2	0.0218417	0.0046924
LSP1	P19973	P33241	0.555315	0.181207
LSR	NA	Q86X29	NA	0.000220253
LSS	Q8BLN5	P48449	0.00187697	0.0110176
LTF	NA	P02788	NA	0.000426803
LUC7L	Q9CYI4	NA	0.000299849	NA
LUC7L2	Q7TNC4	NA	0.000768224	NA
LUZP1	Q8R4U7	Q86V48	0.00149781	0.00310501
LY9	Q01965	NA	0.00193443	NA
LYAR	Q08288	NA	0.000165007	NA
LYN	NA	P07948	NA	0.00231845
LYZ	NA	P61626	NA	0.0102378
LYZ1	P17897	NA	0.0157594	NA
M6PR	P24668	P20645	0.00425288	0.00465147
MACF1	Q9QXZ0	Q9UPN3	9.86937e-05	5.59257e-05
MAD2L1	Q9Z1B5	Q13257	0.00660688	0.00343918
MAGED1	NA	Q9Y5V3	NA	3.81681e-05
MAGED2	NA	Q9UNF1	NA	0.00498713
MAIP1	NA	Q8WWC4	NA	0.000307734
MAP3K19	NA	Q56UN5	NA	0.000978602
MAP7D1	NA	Q3KQU3	NA	3.62089e-05
MAPRE2	NA	Q15555	NA	0.0012297
MARCKSL1	P28667	P49006	0.00429392	0.0115661
MARS	Q68FL6	P56192	0.00112299	0.0200728
MAT1A	NA	Q00266	NA	NA
MAT2A	Q3THS6	P31153	0.00707021	0.000687385
MATR3	Q8K310	P43243	0.000737848	0.00148379
MAVS	NA	Q7Z434	NA	0.000993765
MBOAT7	NA	Q96N66	NA	0.00056383
MCCC1	Q99MR8	Q96RQ3	0.219155	0.0561889
MCCC2	Q3ULD5	Q9HCC0	0.201109	0.0934282
MCM2	P97310	NA	0.00141829	NA
MCM3	P25206	P25205	0.00400301	0.000223684
MCM4	P49717	NA	0.00102814	NA
MCM5	P49718	NA	0.00280162	NA
MCM6	P97311	NA	0.00104714	NA
MCM7	Q61881	P33993	0.0020455	2.6829e-05
MCRIP1	Q3UGS4	C9JLW8	0.0102774	0.00444817
MDH1	P14152	NA	0.00146855	NA
MDH2	P08249	P40926	0.00567039	0.000381565
MDN1	NA	Q9NU22	NA	0.000138753
METTL7A	NA	Q9H8H3	NA	0.00156092
MFF	NA	Q9GZY8	NA	0.000244398
MGAT2	NA	Q10469	NA	0.000129718
MICAL1	Q8VDP3	Q8TDZ2	0.000947027	4.3267e-05
MID1IP1	Q9CQ20	Q9NPA3	0.00727248	0.00110167
MIEN1	NA	Q9BRT3	NA	0.00157195
MIF	P34884	P14174	0.00985507	0.00160882
MKI67	NA	P46013	NA	3.36854e-05
MKNK1	NA	Q9BUB5	NA	0.000502996
MKRN2	NA	Q9H000	NA	0.000281734
MLEC	Q6ZQI3	Q14165	0.00584321	0.00446794
MLF2	NA	Q15773	NA	0.000312029
MLV-RELATED PROVIRAL ENV POLYPROTEIN	P10404	NA	0.00115281	NA
MMGT1	NA	Q8N4V1	NA	0.000317648
MMS19	NA	Q96T76	NA	0.000579322
MOGS	Q80UM7	Q13724	0.00138012	0.000299004
MON2	NA	Q7Z3U7	NA	3.67603e-05
MOV10	NA	Q9HCE1	NA	0.000287122
MPO	P11247	NA	0.000944603	NA
MPRIP	P97434	Q6WCQ1	0.00056423	0.0047474
MPZL1	NA	O95297	NA	0.00096326
MRFAP1	Q9CQL7	NA	0.00204342	NA
MS4A1	NA	P11836	NA	0.00336513
MSH2	P43247	P43246	0.00264392	0.000125338
MSH6	P54276	NA	0.000505283	NA
MSMO1	NA	Q15800	NA	0.00129927
MSN	P26041	P26038	0.00208361	0.0044147
MT-ATP6	NA	P00846	NA	0.013172
MT-ATP8	P03930	NA	0.0162957	NA
MT-CO2	P00405	P00403	0.0688294	0.0178344
MT-CO3	P00416	P00414	0.00368034	0.00190163
MTA2	Q9R190	NA	0.00145317	NA
MTAP	Q9CQ65	NA	0.0019055	NA
MTCH2	Q791V5	Q9Y6C9	0.00139825	0.00556624
MTDH	NA	Q86UE4	NA	0.00216731
MTFR1	NA	Q15390	NA	0.00017883
MTHFD1	Q922D8	P11586	0.000276269	9.7837e-05
MTHFD1L	Q3V3R1	NA	0.00110436	NA
MTHFS	NA	P49914	NA	0.0105179
MTOR	NA	P42345	NA	0.000225208
MTR	NA	Q99707	NA	6.7714e-05
MTX1	NA	Q13505	NA	0.000436161
MTX2	NA	O75431	NA	0.00103527
MUC5B	NA	Q9HC84	NA	0.000190465
MUP2	P11589	NA	NA	NA
MVP	Q9EQK5	Q14764	0.00107283	0.00012603
MYBBP1A	Q7TPV4	NA	0.0048208	NA
MYCBP	NA	Q99417	NA	0.00236734
MYH1	Q5SX40	NA	0.00696178	NA
MYH10	Q61879	P35580	0.00374748	0.133202
MYH11	NA	P35749	NA	6.93527e-06
MYH13	NA	Q9UKX3	NA	1.38577e-05
MYH14	Q6URW6	Q7Z406	0.0417819	0.00613533
MYH3	NA	P11055	NA	3.50005e-05
MYH4	Q5SX39	Q9Y623	0.0277553	0.00614227
MYH6	NA	P13533	NA	NA
MYH7	Q91Z83	P12883	0.000878354	7.16418e-05
MYH7B	NA	A7E2Y1	NA	4.55311e-05
MYH8	P13542	NA	0.000780276	NA
MYH9	Q8VDD5	P35579	2.3115	0.305072
MYL1	P05977	P05976	0.0845702	0.00691145
MYL10	NA	Q9BUA6	NA	4.14503e-05
MYL12B	Q3THE2	NA	3.63826	NA
MYL4	NA	P12829	NA	9.49115e-05
MYL6	Q60605	P60660	4.68743	0.331693
MYL6B	NA	P14649	NA	0.185424
MYLPF	P97457	NA	0.00368833	NA
MYO18A	Q9JMH9	Q92614	0.0248097	0.0305587
MYO1B	NA	O43795	NA	0.0217325
MYO1C	Q9WTI7	O00159	0.0730333	0.0329484
MYO1D	NA	O94832	NA	0.00526907
MYO1E	E9Q634	NA	0.00994848	NA
MYO1G	Q5SUA5	B0I1T2	0.18536	0.0574087
MYO5A	Q99104	Q9Y4I1	0.0178164	0.00548523
NAMPT	Q99KQ4	NA	0.000105571	NA
NAP1L1	P28656	P55209	0.0446126	0.00749941
NAP1L4	Q78ZA7	Q99733	0.0017609	0.00343939
NAPA	Q9DB05	P54920	0.00368736	0.0016851
NAPG	NA	Q99747	NA	0.000242518
NASP	NA	P49321	NA	0.000143809
NBEAL2	NA	Q6ZNJ1	NA	3.50053e-05
NCAPD2	Q8K2Z4	Q15021	0.00221563	0.000124551
NCAPH	NA	Q15003	NA	0.000241928
NCCRP1	G3X9C2	Q6ZVX7	0.00550295	0.000740269
NCL	P09405	P19338	0.0610266	0.0100385
NCLN	NA	Q969V3	NA	0.000405405
NDRG3	NA	Q9UGV2	NA	0.000133811
NDUFA10	Q99LC3	O95299	0.000546063	0.000329172
NDUFA13	Q9ERS2	Q9P0J0	NA	0.00154309
NDUFA4	Q62425	O00483	0.0491599	0.00879818
NDUFA5	NA	Q16718	NA	0.00140537
NDUFA8	Q9DCJ5	P51970	0.00476221	0.000697207
NDUFA9	NA	Q16795	NA	0.000411669
NDUFAF2	NA	Q8N183	NA	0.00355655
NDUFAF3	NA	Q9BU61	NA	0.000979936
NDUFAF4	NA	Q9P032	NA	0.000252945
NDUFB10	NA	O96000	NA	0.00194201
NDUFS1	Q91VD9	P28331	0.00225458	0.000756904
NDUFS2	NA	O75306	NA	0.000955314
NDUFS3	Q9DCT2	O75489	0.00288239	0.000643283
NDUFS6	P52503	NA	NA	NA
NDUFS7	NA	O75251	NA	0.00123116
NDUFS8	NA	O00217	NA	0.000877725
NDUFV1	NA	P49821	NA	0.000739595
NDUFV2	NA	P19404	NA	0.00069993
NELFCD	NA	Q8IXH7	NA	0.000219057
NFKB1	P25799	P19838	0.00412306	0.000503903
NFKB2	Q9WTK5	Q00653	0.00171735	0.00338259
NHP2	Q9CRB2	NA	0.0120718	NA
NIPSNAP1	NA	Q9BPW8	NA	0.00331401
NIPSNAP2	NA	O75323	NA	0.00056922
NME1	P15532	P15531	0.00197103	0.00311797
NME2	Q01768	NA	0.0318657	NA
NME3	NA	Q13232	NA	NA
NNT	NA	Q13423	NA	0.000773141
NONO	Q99K48	Q15233	0.00701081	0.000877578
NOP56	Q9D6Z1	NA	0.00201776	NA
NOP58	Q6DFW4	NA	0.00128396	NA
NPEPPS	Q11011	NA	0.00111232	NA
NPM1	Q61937	P06748	0.0617919	0.00671337
NPM3	Q9CPP0	NA	0.00121773	NA
NRAS	NA	P01111	NA	0.00135992
NRBP1	NA	Q9UHY1	NA	0.000198675
NSDHL	Q9R1J0	Q15738	0.000620086	0.00347563
NSF	P46460	P46459	NA	0.00477694
NSFL1C	Q9CZ44	NA	0.00074931	NA
NSUN2	Q1HFZ0	NA	0.0045033	NA
NTPCR	NA	Q9BSD7	NA	0.00148891
NUBP2	NA	Q9Y5Y2	NA	0.00109363
NUCB1	Q02819	NA	0.00140618	NA
NUDC	O35685	Q9Y266	0.00158274	0.00120548
NUFIP2	Q5F2E7	Q7Z417	0.00116439	0.000566202
NUMA1	NA	Q14980	NA	6.74529e-05
NUP107	Q8BH74	P57740	8.24392e-05	0.000197453
NUP133	NA	Q8WUM0	NA	7.25764e-05
NUP155	Q99P88	O75694	0.000173593	4.30347e-05
NUP188	NA	Q5SRE5	NA	8.72184e-05
NUP205	NA	Q92621	NA	0.000241116
NUP210	NA	Q8TEM1	NA	0.000645569
NUP214	Q80U93	NA	6.35295e-05	NA
NUP54	NA	Q7Z3B4	NA	0.000923412
NUP62	Q63850	P37198	0.00586302	0.000705091
NUP88	NA	Q99567	NA	9.09737e-05
NUP93	Q8BJ71	Q8N1F7	0.000544469	0.00570131
OACYL	Q8BML2	NA	0.00496756	NA
OAS2	NA	P29728	NA	0.00239038
OBSCN	NA	Q5VST9	NA	2.58102e-05
OCIAD1	NA	Q9NX40	NA	0.00111111
OGDH	Q60597	NA	0.00212047	NA
OGFR	NA	Q9NZT2	NA	9.37764e-05
OGT	NA	O15294	NA	5.18507e-05
OPA1	NA	O60313	NA	0.000646039
OS9	Q8K2C7	NA	0.000684351	NA
OSBPL8	B9EJ86	Q9BZF1	0.000477481	0.0012074
OSBPL9	NA	Q96SU4	NA	6.31906e-05
OSTC	Q78XF5	Q9NRP0	0.00242913	0.00160461
OTUB1	Q7TQI3	NA	0.000689031	NA
OXA1L	NA	Q15070	NA	0.000311021
OXSR1	NA	O95747	NA	0.000113063
P01629	P01629	NA	0.00516814	NA
P4HB	P09103	P07237	0.00328275	0.000276236
PA2G4	P50580	NA	0.00480957	NA
PAAF1	NA	Q9BRP4	NA	0.00136844
PABPC1	P29341	P11940	0.040894	0.00795138
PABPC4	NA	Q13310	NA	0.000989942
PABPN1	Q8CCS6	Q86U42	0.00240307	0.000678963
PAFAH1B1	P63005	NA	0.00161584	NA
PAG1	NA	Q9NWQ8	NA	0.000184795
PAICS	Q9DCL9	P22234	0.00780893	0.0003228
PAM16	NA	Q9Y3D7	NA	6.17284e-05
PANK4	NA	Q9NVE7	NA	6.34358e-05
PANX1	NA	Q96RD7	NA	0.000159645
PARP1	NA	P09874	NA	0.000230584
PARP10	NA	Q53GL7	NA	8.95376e-05
PARP9	NA	Q8IXQ6	NA	6.16427e-05
PBXIP1	NA	Q96AQ6	NA	9.62536e-05
PC	Q05920	P11498	0.640656	0.221577
PCBP1	P60335	Q15365	0.0183072	0.00458234
PCBP2	Q61990	Q15366	0.0307975	0.0105363
PCCA	Q91ZA3	P05165	0.778479	0.118428
PCCB	Q99MN9	P05166	0.766769	0.181664
PCM1	NA	Q15154	NA	0.000572213
PCMT1	P23506	P22061	0.141931	0.0671626
PCNA	P17918	P12004	0.013568	0.000447578
PDCD1	Q02242	Q15116	1	1
PDCD6IP	Q9WU78	Q8WUM4	0.0011388	6.43792e-05
PDHA1	P35486	P08559	0.00119115	0.000959973
PDHB	Q9D051	P11177	0.0054735	0.00160233
PDIA3	P27773	P30101	0.0923889	0.0058035
PDIA4	P08003	NA	0.000173545	NA
PDIA6	Q922R8	Q15084	0.00211438	0.000200253
PDLIM1	O70400	O00151	0.00426452	0.00753972
PDLIM2	Q8R1G6	NA	0.013083	NA
PDS5A	Q6A026	Q29RF7	0.000361144	0.000165537
PDXDC1	Q99K01	Q6P996	0.00110213	0.000741371
PEG10	NA	Q86TG7	NA	6.90808e-05
PELO	NA	Q9BRX2	NA	9.70453e-05
PEX14	NA	O75381	NA	0.000366867
PEX19	NA	P40855	NA	0.00077016
PEX3	NA	P56589	NA	0.000338237
PEX5	NA	P50542	NA	0.000416018
PEX7	P97865	NA	0.0105392	NA
PFDN2	NA	Q9UHV9	NA	0.000348387
PFKL	P12382	NA	0.0033854	NA
PFKP	Q9WUA3	Q01813	0.00403556	0.001933
PFN1	P62962	P07737	0.0344275	0.00239503
PGAM1	Q9DBJ1	P18669	0.00978473	0.000212713
PGAM5	NA	Q96HS1	NA	0.0017855
PGD	Q9DCD0	P52209	0.00112853	0.000128776
PGK1	P09411	P00558	0.0103599	0.000951774
PGK2	P09041	NA	0.000170611	NA
PGM1	Q7TSV4	NA	NA	NA
PGRMC1	O55022	O00264	0.00415411	0.00277249
PGRMC2	Q80UU9	O15173	0.00430651	0.00487834
PHB	P67778	P35232	0.0945666	0.0371972
PHB2	O35129	Q99623	0.050218	0.028837
PHGDH	Q61753	O43175	0.0316059	0.0125032
PHKB	NA	Q93100	NA	8.84236e-05
PIGR	NA	P01833	NA	0.000190911
PIK3AP1	NA	Q6ZUJ8	NA	0.000521576
PIK3R4	NA	Q99570	NA	4.07745e-05
PIP	NA	P12273	NA	0.00299521
PITPNB	NA	P48739	NA	6.80946e-05
PJA2	NA	O43164	NA	7.39909e-05
PKM	P52480	P14618	0.0461937	0.000842694
PKP1	P97350	Q13835	0.0100951	0.000189837
PKP3	Q9QY23	NA	NA	NA
PLAA	NA	Q9Y263	NA	0.000550623
PLEC	Q9QXS1	Q15149	0.0103511	0.000912837
PLIN2	NA	Q99541	NA	0.00174869
PLIN3	NA	O60664	NA	0.00154157
PLP2	NA	Q04941	NA	0.00114433
PLP2/GM6169	Q9R1Q7	NA	0.0216092	NA
PLS3	Q99K51	P13797	0.0115598	NA
PML	Q60953	NA	0.00380701	NA
PNKD	NA	Q8N490	NA	0.000105754
PNPLA6	NA	Q8IY17	NA	5.75254e-05
POF1B	Q8K4L4	Q8WVV4	0.00193496	0.000275934
POLD1	NA	P28340	NA	0.000114388
POLDIP3	Q8BG81	Q9BY77	0.00131992	7.74057e-05
POLR1C	NA	O15160	NA	0.000103807
POLR2B	NA	P30876	NA	0.00076722
POR	P37040	P16435	0.00239906	0.0046099
POTEJ	NA	P0CG39	NA	0.00360958
PPFIA1	NA	Q13136	NA	2.18221e-05
PPIA	P17742	P62937	0.0185264	0.00469874
PPID	NA	Q08752	NA	0.000403039
PPL	Q9R269	O60437	NA	NA
PPM1B	NA	O75688	NA	0.000441259
PPM1G	Q61074	NA	0.00218632	NA
PPP1CA	P62137	P62136	0.0328284	0.00859569
PPP1CB	P62141	P62140	0.0135932	0.00293536
PPP1CC	P63087	P36873	0.054799	0.0151312
PPP1R12A	Q9DBR7	O14974	0.0307037	0.00780757
PPP1R12B	NA	O60237	NA	7.50955e-06
PPP1R12C	NA	Q9BZL4	NA	3.25474e-05
PPP1R18	Q8BQ30	Q6NYC8	0.0628094	0.0114081
PPP1R9B	Q6R891	Q96SB3	0.00913029	0.00664101
PPP2CA	P63330	NA	0.00667897	NA
PPP2R1A	Q76MZ3	P30153	0.00984455	0.00392178
PPP2R1B	Q7TNP2	P30154	0.000840396	0.000246356
PPP2R2A	Q6P1F6	P63151	0.00208939	0.000360189
PPP6C	Q9CQR6	O00743	0.000549735	0.00135864
PPP6R1	Q7TSI3	Q9UPN7	0.00271533	0.00132001
PPP6R3	Q922D4	Q5H9R7	0.000299095	0.000273929
PPT1	O88531	P50897	0.00232399	0.00177197
PRADC1	Q9D9N8	NA	0.00920035	NA
PRAF2	NA	O60831	NA	0.00326643
PRDX1	P35700	Q06830	0.0497886	0.0343377
PRDX2	Q61171	P32119	0.0155398	0.00345386
PRDX4	O08807	NA	0.0030849	NA
PRDX5	P99029	NA	0.000315466	NA
PRDX6	O08709	P30041	NA	0.000231787
PREB	NA	Q9HCU5	NA	0.0005576
PREP	Q9QUR6	NA	0.00107918	NA
PRIM1	P20664	NA	0.000453564	NA
PRKACA	NA	P17612	NA	0.00101044
PRKACB	P68181	P22694	0.002207	0.00015687
PRKAG1	NA	P54619	NA	0.00176171
PRKAR1A	NA	P10644	NA	0.00169954
PRKAR2A	NA	P13861	NA	0.00469892
PRKAR2B	NA	P31323	NA	0.000144004
PRKCSH	O08795	P14314	0.00533672	0.00211068
PRKD2	NA	Q9BZL6	NA	0.00016194
PRKDC	NA	P78527	NA	0.00589893
PRMT1	Q9JIF0	Q99873	0.00119301	0.00213073
PRMT5	Q8CIG8	NA	0.00119984	NA
PROS1	Q08761	NA	0.00208093	NA
PRPF19	Q99KP6	Q9UMS4	0.00108423	0.00115657
PRPF40A	Q9R1C7	O75400	0.00146431	0.000184568
PRPF6	NA	O94906	NA	0.000233149
PRPF8	Q99PV0	Q6P2Q9	0.000551568	0.000110004
PRPS1	Q9D7G0	NA	0.00113693	NA
PRRC1	NA	Q96M27	NA	0.00177931
PRRC2C	Q3TLH4	NA	0.000160399	NA
PRSS3	NA	P35030	NA	0.000647912
PSAT1	NA	Q9Y617	NA	0.000351743
PSD4	NA	Q8NDX1	NA	5.55864e-05
PSMA1	Q9R1P4	P25786	0.0214884	0.00284931
PSMA2	P49722	P25787	0.00969958	0.00141685
PSMA3	O70435	P25788	0.0174885	0.00568617
PSMA4	Q9R1P0	P25789	0.0276811	0.00775967
PSMA5	Q9Z2U1	P28066	0.0264417	0.00689063
PSMA6	Q9QUM9	P60900	0.0348532	0.00587767
PSMA7	Q9Z2U0	O14818	0.0334001	0.00663771
PSMB1	O09061	P20618	0.0192617	0.0058013
PSMB10	O35955	P40306	0.00237381	0.000177833
PSMB2	Q9R1P3	P49721	0.0188861	0.0031651
PSMB3	Q9R1P1	P49720	0.00954675	0.000348992
PSMB4	P99026	P28070	0.0230079	0.00151011
PSMB5	O55234	P28074	0.000960072	0.00220803
PSMB6	Q60692	P28072	0.0195129	0.00270354
PSMB7	P70195	Q99436	0.00565401	0.000951116
PSMB8	P28063	P28062	0.0136323	0.00169956
PSMB9	P28076	P28065	0.00493438	0.000749417
PSMC1	P62192	P62191	0.011908	0.00569697
PSMC2	P46471	P35998	0.0223313	0.0115774
PSMC3	O88685	P17980	0.0131223	0.0036669
PSMC4	P54775	P43686	0.00991909	0.0044919
PSMC5	P62196	P62195	0.0162263	0.00555763
PSMC6	P62334	P62333	0.0161857	0.00297773
PSMD1	Q3TXS7	Q99460	0.00770827	0.0051272
PSMD10	NA	O75832	NA	0.000299502
PSMD11	Q8BG32	O00231	0.0110241	0.00624877
PSMD12	Q9D8W5	O00232	0.00826761	0.00252324
PSMD13	Q9WVJ2	Q9UNM6	0.0111037	0.00494477
PSMD14	O35593	O00487	0.00718987	0.00426713
PSMD2	Q8VDM4	Q13200	0.0147095	0.00675903
PSMD3	P14685	O43242	0.0150068	0.00516994
PSMD4	O35226	P55036	0.00748493	0.00250335
PSMD5	Q8BJY1	Q16401	0.0021316	0.000839827
PSMD6	Q99JI4	Q15008	0.00875902	0.00166494
PSMD7	P26516	P51665	0.0136894	0.00736422
PSMD8	Q9CX56	P48556	0.00942281	0.00395854
PSME1	P97371	Q06323	0.0235409	0.000999329
PSME2	NA	Q9UL46	NA	0.000360302
PSME2B/PSME2	P97372	NA	0.0048114	NA
PSME3	P61290	NA	0.00238554	NA
PTBP1	P17225	P26599	0.00741674	0.000562794
PTDSS1	NA	P48651	NA	0.000402002
PTGES2	NA	Q9H7Z7	NA	0.00231841
PTGES3	Q9R0Q7	Q15185	0.00193571	0.00165535
PTK2B	NA	Q14289	NA	0.000143765
PTMA	NA	P06454	NA	0.00146131
PTPN1	P35821	P18031	0.009893	0.00543894
PTPN11	P35235	Q06124	0.131676	0.113603
PTPN6	P29351	P29350	0.0139206	0.00191873
PTPRB	NA	P23467	NA	0.00012946
PTPRC	P06800	P08575	0.0973149	0.0101905
PTPRCAP	Q64697	Q14761	0.0564033	0.0124337
PTPRK	NA	Q15262	NA	6.559e-05
PTRH2	Q8R2Y8	Q9Y3E5	0.000960671	0.000913528
PUM1	NA	Q14671	NA	0.000440206
PUM2	Q80U58	NA	0.000475642	NA
PURB	O35295	NA	0.000742757	NA
PYGB	Q8CI94	NA	0.000280668	NA
QARS	Q8BML9	P47897	0.000690157	0.000119738
RAB10	P61027	P61026	0.0131509	0.00524
RAB11B	NA	Q15907	NA	0.0225277
RAB11FIP1	NA	Q6WKZ4	NA	0.000114333
RAB14	Q91V41	P61106	0.00527463	0.00993326
RAB18	P35293	Q9NP72	0.00397077	0.00881698
RAB1A	P62821	P62820	0.0319917	0.00228027
RAB1B	Q9D1G1	Q9H0U4	0.00585197	0.0204394
RAB21	P35282	Q9UL25	0.00449708	0.00392239
RAB2A	P53994	P61019	0.0115562	0.0109759
RAB35	Q6PHN9	Q15286	0.000223894	0.000634601
RAB3GAP1	NA	Q15042	NA	0.000136043
RAB3GAP2	NA	Q9H2M9	NA	0.000581768
RAB5B	NA	P61020	NA	0.000223447
RAB5C	P35278	P51148	0.0284685	0.00521811
RAB6A	NA	P20340	NA	0.020086
RAB7	P51150	NA	0.025323	NA
RAB7A	NA	P51149	NA	0.021831
RAB8A	P55258	P61006	0.011976	0.00016326
RAB8B	P61028	Q92930	0.00923305	0.000150744
RAC2	Q05144	P15153	0.0811455	0.025075
RACGAP1	Q9WVM1	NA	0.000562394	NA
RACK1	P68040	P63244	0.0322992	0.00392892
RAD23B	NA	P54727	NA	0.000131756
RAE1	NA	P78406	NA	5.37626e-05
RALA	NA	P11233	NA	0.00264593
RALY	Q64012	Q9UKM9	0.00785059	0.000970582
RAN	P62827	P62826	0.0633348	0.017145
RANBP1	P34022	P43487	0.0452506	0.0116601
RANBP2	NA	P49792	NA	0.000180533
RANGAP1	P46061	P46060	0.0106242	0.000981414
RAP1A	P62835	P62834	0.000862467	0.0333089
RAP1B	Q99JI6	NA	0.0632313	NA
RAP1GDS1	NA	P52306	NA	0.00157767
RAP2B	NA	P61225	NA	0.00198542
RAPH1	NA	Q70E73	NA	0.000734418
RARS	Q9D0I9	P54136	0.00241775	0.000172568
RASAL3	Q8C2K5	Q86YV0	0.00605715	0.00011938
RASSF5	NA	Q8WWW0	NA	0.000205918
RAVER1/GM38431	Q9CW46	NA	0.00086667	NA
RBBP4	Q60972	Q09028	0.00331701	0.000733155
RBBP7	Q60973	Q16576	0.0271271	0.00714169
RBCK1	NA	Q9BYM8	NA	0.000305011
RBM14	Q8C2Q3	Q96PK6	0.00110631	0.000726393
RBM25	B2RY56	P49756	0.00240804	0.000486061
RBM3	O89086	NA	0.0041968	NA
RBM39	Q8VH51	Q14498	0.00210856	0.000778328
RBM4	NA	Q9BWF3	NA	0.00284717
RBM8A	Q9CWZ3	NA	0.00538463	NA
RBMX	NA	P38159	NA	0.00138518
RCC2	Q8BK67	NA	0.00190923	NA
RCN2	Q8BP92	Q14257	0.00361485	0.00085853
RDH11	Q9QYF1	Q8TC12	0.00258976	0.00293312
RDH13	NA	Q8NBN7	NA	0.00071244
RDH14	NA	Q9HBH5	NA	0.000485283
REEP5	Q60870	NA	0.00108625	NA
RELA	NA	Q04206	NA	0.000118537
RELB	NA	Q01201	NA	0.00041274
RER1	Q9CQU3	NA	0.00700218	NA
REV1	Q920Q2	NA	0.00279833	NA
RFC2	Q9WUK4	P35250	0.00273924	0.000136469
RFC3	Q8R323	P40938	0.000197064	0.000201337
RFC4	Q99J62	P35249	0.00238022	0.000512822
RFT1	NA	Q96AA3	NA	0.000371308
RFTN1	NA	Q14699	NA	0.00255268
RGN	NA	Q15493	NA	NA
RHOA	NA	P61586	NA	0.0030212
RHOG	P84096	P84095	0.00486037	0.00381408
RIC8A	NA	Q9NPQ8	NA	0.00026465
RIPK3	Q9QZL0	NA	0.001198	NA
RNF126	NA	Q9BV68	NA	0.00126755
RNF213	NA	Q63HN8	NA	7.48315e-05
RNF214	NA	Q8ND24	NA	0.000138542
RNF219	NA	Q5W0B1	NA	3.94542e-05
RNH1	NA	P13489	NA	0.000267336
RNPS1	Q99M28	NA	0.00148484	NA
ROMO1	NA	P60602	NA	0.000908724
RP1BL	NA	A6NIZ1	NA	0.000618366
RP2	NA	O75695	NA	0.000550987
RPL10	NA	P27635	NA	0.00575241
RPL10/RPL10-PS3	Q6ZWV3	NA	0.0238707	NA
RPL10A	P53026	P62906	0.0223322	0.00762652
RPL11	Q9CXW4	P62913	0.0873395	0.0138402
RPL12	P35979	P30050	0.078404	0.0139863
RPL13	P47963	P26373	0.0868258	0.0119259
RPL13A	P19253	P40429	0.0493683	0.00426301
RPL14	Q9CR57	P50914	0.0888535	0.0117193
RPL15	Q9CZM2	P61313	0.0665903	0.0102038
RPL17	Q9CPR4	P18621	0.0787564	0.0109003
RPL18	P35980	Q07020	0.142092	0.0227918
RPL18A	P62717	Q02543	0.0453969	0.0056961
RPL19	P84099	P84098	0.0492347	0.00786941
RPL21	O09167	P46778	0.0374454	0.00614387
RPL22	P67984	P35268	0.0423154	0.00774666
RPL22L1	Q9D7S7	NA	0.0016853	NA
RPL23	P62830	P62829	0.10305	0.052159
RPL23A	P62751	P62750	0.0555049	0.00782769
RPL24	Q8BP67	P83731	0.0556258	0.0148351
RPL26	P61255	P61254	0.440683	0.0297763
RPL27	NA	P61353	NA	0.0181882
RPL27/RPL27-PS3	P61358	NA	0.181357	NA
RPL27A	P14115	P46776	0.101475	0.0259254
RPL28	P41105	P46779	0.0389833	0.00870031
RPL29	P47915	P47914	0.0516456	0.0121191
RPL3	P27659	P39023	0.0508032	0.00974545
RPL30	P62889	P62888	0.0524122	0.0103701
RPL31	P62900	P62899	0.0680419	0.00903234
RPL32	P62911	P62910	0.0274336	0.00212332
RPL34	Q9D1R9	P49207	0.0828876	0.0197402
RPL35	NA	P42766	NA	0.00456572
RPL35/GM2000	Q6ZWV7	NA	0.0403525	NA
RPL35A	O55142	P18077	0.05806	0.0059849
RPL36	P47964	Q9Y3U8	0.0493618	0.0078115
RPL36A	NA	P83881	NA	0.0067021
RPL36AL/RPL36A	P83882	NA	0.0331846	NA
RPL37A	P61514	P61513	0.0201659	0.00191126
RPL38	Q9JJI8	P63173	0.0174738	0.00908452
RPL39	P62892	NA	0.06665	NA
RPL4	Q9D8E6	P36578	0.028172	0.00922237
RPL5	P47962	P46777	0.0495554	0.00656039
RPL6	P47911	Q02878	0.0940774	0.0162064
RPL7	P14148	P18124	0.0524283	0.0113427
RPL7A	P12970	P62424	0.0734916	0.0109456
RPL8	P62918	P62917	0.0532365	0.00903192
RPL9	P51410	P32969	0.0185354	0.00227519
RPLP0	P14869	P05388	0.0525969	0.00946944
RPLP1	P47955	P05386	0.0406802	0.00769289
RPLP2	P99027	P05387	0.237394	0.0402227
RPN1	Q91YQ5	P04843	0.0296061	0.0205252
RPN2	Q9DBG6	P04844	0.0249507	0.0077723
RPS10	P63325	P46783	0.0239178	0.00217467
RPS11	P62281	P62280	0.0480398	0.00886299
RPS12	P63323	P25398	0.0446794	0.00412564
RPS13	P62301	P62277	0.0274363	0.0080183
RPS14	P62264	P62263	0.0695924	0.0082212
RPS15	P62843	NA	0.00382094	NA
RPS15A	P62245	P62244	0.0369071	0.00341198
RPS16	P14131	P62249	0.0290473	0.00388913
RPS17	P63276	NA	0.00535069	NA
RPS18	P62270	P62269	0.0631803	0.0128103
RPS19	Q9CZX8	P39019	0.0447273	0.00490548
RPS2	P25444	P15880	0.0343746	0.00565845
RPS20	P60867	P60866	0.106517	0.00978059
RPS21	Q9CQR2	P63220	0.0387923	0.000335392
RPS23	P62267	P62266	0.0170467	0.0078994
RPS24	P62849	P62847	0.0190419	0.00240309
RPS25	P62852	P62851	0.0951395	0.0141298
RPS26	P62855	P62854	0.0534249	0.00780968
RPS27	NA	P42677	NA	0.0227134
RPS27A	P62983	P62979	0.117452	0.0173064
RPS27L	Q6ZWY3	Q71UM5	0.135211	0.0427078
RPS27RT/RPS27	Q6ZWU9	NA	0.0549785	NA
RPS28	P62858	P62857	0.084297	0.0134377
RPS29	P62274	NA	0.00612092	NA
RPS3	P62908	P23396	0.0781367	0.00945317
RPS3A	NA	P61247	NA	0.00577832
RPS3A1	P97351	NA	0.0515899	NA
RPS4X	P62702	P62701	0.0439985	0.00641198
RPS5	P97461	P46782	0.0290875	0.00275005
RPS6	P62754	P62753	0.0635194	0.00989133
RPS7	P62082	P62081	0.0504689	0.00887416
RPS8	P62242	P62241	0.103079	0.0149323
RPS9	Q6ZWN5	P46781	0.042836	0.00673015
RPSA	P14206	P08865	0.146986	0.010588
RRAS2	P62071	P62070	0.00111085	0.00348288
RRBP1	NA	Q9P2E9	NA	3.58226e-05
RRM1	P07742	NA	0.000281262	NA
RRM2	P11157	NA	0.000464722	NA
RRM2B	NA	Q7LG56	NA	0.000392108
RSL1D1	Q8BVY0	NA	0.000964236	NA
RTCB	Q99LF4	Q9Y3I0	0.0126234	0.000848896
RTN3	Q9ES97	NA	0.00156881	NA
RTN4	Q99P72	Q9NQC3	NA	0.00130977
RTP4	Q9ER80	NA	0.00414049	NA
RTRAF	NA	Q9Y224	NA	0.00115178
RUFY1	NA	Q96T51	NA	0.00218333
RUVBL1	P60122	Q9Y265	0.0188425	0.0334029
RUVBL2	Q9WTM5	Q9Y230	0.0176511	0.0206089
S100A11	P50543	P31949	0.00459265	0.000470433
S100A14	Q9D2Q8	NA	0.00314218	NA
S100A16	Q9D708	NA	0.0131487	NA
S100A7	NA	P31151	NA	0.00344178
S100A8	NA	P05109	NA	0.0111267
S100A9	NA	P06702	NA	0.0110439
S1PR4	NA	O95977	NA	0.000248664
SACM1L	Q9EP69	Q9NTJ5	0.00407159	0.0031935
SAFB	NA	Q15424	NA	0.00019556
SAMHD1	Q60710	NA	0.00241641	NA
SAMM50	NA	Q9Y512	NA	0.00115322
SAR1A	NA	Q9NR31	NA	0.00305918
SAR1B	Q9CQC9	NA	0.0260557	NA
SARS	P26638	NA	2.3141e-05	NA
SATB1	Q60611	NA	0.00410916	NA
SBSN	NA	Q6UWP8	NA	0.000539918
SCAMP1	NA	O15126	NA	0.00213637
SCAMP2	Q9ERN0	O15127	0.00111645	0.00367384
SCAMP3	O35609	O14828	0.0147073	0.00861957
SCCPDH	NA	Q8NBX0	NA	0.00396094
SCD	NA	O00767	NA	0.00261088
SCFD1	Q8BRF7	Q8WVM8	0.000141972	0.000734191
SCIN	Q60604	NA	0.00913618	NA
SCO1	NA	O75880	NA	0.000368705
SCPEP1	NA	Q9HB40	NA	0.000228205
SCRIB	NA	Q14160	NA	0.000121224
SCYL1	NA	Q96KG9	NA	1.77022e-05
SCYL2	NA	Q6P3W7	NA	9.58909e-05
SDF2L1	Q9ESP1	Q9HCN8	0.00349014	0.000457028
SDF4	NA	Q9BRK5	NA	0.000470591
SDHA	Q8K2B3	P31040	0.00207759	0.00216791
SDHB	Q9CQA3	P21912	0.00106052	0.00202116
SEC11A	Q9R0P6	P67812	0.0125854	0.00194584
SEC22B	O08547	O75396	0.0137543	0.00729918
SEC23IP	Q6NZC7	Q9Y6Y8	0.000494773	0.000942663
SEC61A1	P61620	P61619	0.00905979	0.0026672
SEC61B	Q9CQS8	P60468	0.0138291	0.00291487
SEC62	Q8BU14	Q99442	0.00373132	0.00117348
SEC63	NA	Q9UGP8	NA	0.00354949
SEL1L	Q9Z2G6	Q9UBV2	0.000809855	0.000134933
SELENOF	Q9ERR7	NA	0.000703509	NA
SEMG1	NA	P04279	NA	0.000477781
SEMG2	NA	Q02383	NA	0.000327111
2018-09-01	P42209	Q8WYJ6	0.00447733	0.00108925
2018-09-11	Q8C1B7	NA	0.00100344	NA
2018-09-02	P42208	NA	0.000247293	NA
2018-09-06	NA	Q14141	NA	0.000264486
2018-09-07	O55131	Q16181	0.00292268	0.000315257
2018-09-09	NA	Q9UHD8	NA	0.000385448
SERBP1	Q9CY58	Q8NC51	0.00774272	0.000728819
SERINC1	NA	Q9NRX5	NA	0.00187752
SERPINB12	NA	Q96P63	NA	0.00136696
SERPINB13	Q8CDC0	NA	0.000443514	NA
SERPINB3	NA	P29508	NA	0.000192352
SERPINB4	NA	P48594	NA	0.00143395
SERPINB5	P70124	P36952	0.00128912	0.000160067
SERPINC1	P32261	NA	0.00226579	NA
SERPINF1	P97298	NA	0.000476038	NA
SERPING1	P97290	NA	0.012653	NA
SET	Q9EQU5	NA	0.00561799	NA
SF1	NA	Q15637	NA	0.000204831
SF3A1	Q8K4Z5	NA	0.000618611	NA
SF3B1	Q99NB9	NA	0.00104229	NA
SF3B3	Q921M3	Q15393	0.0022428	0.000434412
SF3B4	Q8QZY9	NA	0.00139952	NA
SFN	O70456	P31947	0.00108104	0.000341562
SFPQ	Q8VIJ6	P23246	0.00410407	0.00022136
SFT2D2	NA	O95562	NA	0.00131585
SFXN1	Q99JR1	Q9H9B4	0.00640755	0.0119082
SFXN3	NA	Q9BWM7	NA	0.00115247
SFXN4	NA	Q6P4A7	NA	0.000208018
SGTA	Q8BJU0	O43765	0.00991481	0.00455666
SGTB	NA	Q96EQ0	NA	0.000456285
SH3BGRL	NA	O75368	NA	0.000656513
SH3BGRL3	Q91VW3	Q9H299	0.0893644	0.00271274
SH3GLB1	NA	Q9Y371	NA	0.000749285
SH3GLB2	NA	Q9NR46	NA	0.00181662
SIGMAR1	NA	Q99720	NA	0.00248067
SIPA1	P46062	Q96FS4	0.035061	0.00250684
SIPA1L1	Q8C0T5	O43166	0.000482429	0.000801113
SIPA1L3	NA	O60292	NA	0.000236856
SIT1	NA	Q9Y3P8	NA	0.00500846
SKIV2L	NA	Q15477	NA	7.05133e-05
SKP1	NA	P63208	NA	0.00326916
SKP1A	Q9WTX5	NA	0.00535144	NA
SLAMF1	NA	Q13291	NA	0.00308806
SLAMF6	NA	Q96DU3	NA	0.000417226
SLC16A1	P53986	P53985	0.0233888	0.00277477
SLC16A3	P57787	NA	0.00323791	NA
SLC1A4	NA	P43007	NA	0.000377525
SLC1A5	P51912	Q15758	0.000996195	0.00385617
SLC22A23	Q3UHH2	NA	0.00135706	NA
SLC25A1	NA	P53007	NA	0.00488303
SLC25A10	NA	Q9UBX3	NA	0.00151391
SLC25A11	Q9CR62	Q02978	0.000517972	0.00345444
SLC25A12	Q8BH59	O75746	0.00495059	0.00162703
SLC25A13	NA	Q9UJS0	NA	0.000356906
SLC25A19	NA	Q9HC21	NA	0.000623541
SLC25A3	Q8VEM8	Q00325	0.0841771	0.0311207
SLC25A4	P48962	NA	0.00529838	NA
SLC25A5	P51881	P05141	0.220366	0.0110096
SLC25A6	NA	P12236	NA	0.0626495
SLC27A4	NA	Q6P1M0	NA	0.000238655
SLC29A1	NA	Q99808	NA	0.00192962
SLC2A1	P17809	P11166	0.00613534	0.00360328
SLC2A3	P32037	NA	0.000510877	NA
SLC2A5	NA	P22732	NA	0.00108387
SLC35E1	NA	Q96K37	NA	0.000148953
SLC35F2	NA	Q8IXU6	NA	9.16928e-05
SLC35F6	NA	Q8N357	NA	0.000153279
SLC38A1	NA	Q9H2H9	NA	0.00027119
SLC39A14	NA	Q15043	NA	0.00094897
SLC39A8	NA	Q9C0K1	NA	0.00047733
SLC3A2	P10852	P08195	0.0167982	0.0079965
SLC7A1	Q09143	P30825	0.000736489	0.00191698
SLC7A5	Q9Z127	Q01650	0.00504234	0.00208911
SLIRP	Q9D8T7	Q9GZT3	0.00102835	0.0150635
SMARCA5	Q91ZW3	NA	0.000267266	NA
SMARCC1	P97496	NA	0.000243851	NA
SMARCC2	Q6PDG5	NA	0.000163431	NA
SMARCE1	O54941	NA	0.00170546	NA
SMC2	Q8CG48	O95347	0.00137657	0.000672996
SMC4	Q8CG47	Q9NTJ3	0.00313735	0.000442993
SMN2/SMN1	NA	Q16637	NA	0.000504059
SNAP23	NA	O00161	NA	0.00411504
SNAP29	Q9ERB0	O95721	0.000219437	0.000411126
SND1	NA	Q7KZF4	NA	0.000427976
SNRNP200	Q6P4T2	O75643	0.00012832	8.70267e-05
SNRNP40	Q6PE01	NA	0.000351744	NA
SNRNP70	NA	P08621	NA	6.35864e-05
SNRPA1	P57784	NA	0.00370502	NA
SNRPB2	NA	P08579	NA	0.000121546
SNRPC	Q62241	P09234	0.0062387	0.000565707
SNRPD1	P62315	P62314	0.00269534	0.000785238
SNRPD2	P62317	P62316	0.0144752	0.000762855
SNRPD3	P62320	P62318	0.0159757	0.00102026
SNRPE	P62305	NA	0.0116254	NA
SNRPF	NA	P62306	NA	0.00026756
SNU13	Q9D0T1	P55769	0.00455782	0.000523328
SNX1	Q9WV80	NA	0.00160209	NA
SNX2	NA	O60749	NA	0.000601885
SNX3	NA	O60493	NA	0.000644614
SOAT1	NA	P35610	NA	0.000316136
SOD1	NA	P00441	NA	0.00420734
SPAG5	NA	Q96R06	NA	0.000184254
SPAG9	NA	O60271	NA	0.000106938
SPATA5	Q3UMC0	NA	0.00266148	NA
SPC24	NA	Q8NBT2	NA	0.000522234
SPCS2	Q9CYN2	Q15005	0.012561	0.00170103
SPCS3	Q6ZWQ7	P61009	0.0230164	0.00611836
SPECC1L	Q2KN98	Q69YQ0	0.00219707	0.00592883
SPN	P15702	P16150	0.0159528	0.00269504
SPRR1A	Q62266	P35321	0.0455366	0.000176917
SPRR1B	NA	P22528	NA	0.00569515
SPRR2D	NA	P22532	NA	0.00337133
SPTAN1	P16546	Q13813	0.0430335	0.0255571
SPTBN1	Q62261	Q01082	0.0436989	0.0336558
SPTBN2	NA	O15020	NA	0.000206296
SPTLC1	O35704	O15269	0.000433065	0.00168404
SPTLC2	NA	O15270	NA	0.000218296
SQLE	NA	Q14534	NA	8.0902e-05
SQOR	Q9R112	Q9Y6N5	NA	0.000480339
SQSTM1	Q64337	Q13501	0.00237852	0.00205875
SRP54	NA	P61011	NA	0.00181012
SRP54A/SRP54B	P14576	NA	0.00100092	NA
SRP68	NA	Q9UHB9	NA	0.00015165
SRP72	NA	O76094	NA	0.000244131
SRPRA	NA	P08240	NA	0.00033309
SRPRB	P47758	Q9Y5M8	0.00299014	0.00326898
SRRM2	Q8BTI8	Q9UQ35	0.000630897	2.84738e-05
SRRT	Q99MR6	NA	0.000465813	NA
SRSF1	Q6PDM2	Q07955	0.0141519	0.00248426
SRSF10	NA	O75494	NA	0.00056304
SRSF2	Q62093	Q01130	0.0115455	0.000764243
SRSF3	NA	P84103	NA	0.00370549
SRSF5	O35326	NA	0.00210968	NA
SRSF6	Q3TWW8	NA	0.00227404	NA
SRSF7	Q8BL97	Q16629	0.00733766	0.00154
SRSF9	NA	Q13242	NA	0.000243058
SSB	P32067	NA	0.00195891	NA
SSBP1	NA	Q04837	NA	0.000297991
SSH2	Q5SW75	Q76I76	0.00189856	0.000163374
SSR1	Q9CY50	P43307	0.018584	0.00542589
SSR3	Q9DCF9	NA	0.00207059	NA
SSR4	Q62186	P51571	0.0258353	0.00527075
ST13	Q99L47	NA	0.0069116	NA
STAT1	P42225	P42224	0.0415288	0.00102415
STAT3	P42227	P40763	0.0057869	0.00024317
STAT4	P42228	NA	0.00104641	NA
STAT5B	P42232	P51692	0.00461632	0.000103931
STAT6	NA	P42226	NA	0.000733511
STAU1	NA	O95793	NA	0.000620247
STAU2	NA	Q9NUL3	NA	0.000850891
STIM1	NA	Q13586	NA	0.000351407
STIP1	Q60864	P31948	0.00827838	4.99196e-05
STK17B	Q8BG48	NA	0.00249521	NA
STK26	NA	Q9P289	NA	0.000295284
STK39	NA	Q9UEW8	NA	6.18266e-05
STMN1	P54227	P16949	0.0119366	0.000554944
STMN2	P55821	Q93045	0.0061036	0.000839589
STOML2	Q99JB2	Q9UJZ1	0.00638969	0.00392328
STRAP	Q9Z1Z2	Q9Y3F4	0.0115833	0.00417308
Strep_tag_1	NA	pTO_HA_StrepIII_GW_FRT_new	NA	0.729857
STREP_TAG_1	pTO_HA_StrepIII_GW_FRT_new	NA	1.12339	NA
STREP_TAG_2	Streptactin_V44_IBA	NA	31.7973	NA
STT3A	P46978	P46977	0.00505419	0.00255337
STT3B	NA	Q8TCJ2	NA	0.00127949
STX12	NA	Q86Y82	NA	0.001424
STX4	NA	Q12846	NA	0.000530653
STX7	NA	O15400	NA	0.00265072
STXBP3	NA	O00186	NA	0.000277524
SUB1	P11031	NA	0.00973603	NA
SUCLA2	Q9Z2I9	NA	0.000966975	NA
SUCLG1	Q9WUM5	NA	0.000422579	NA
SUGT1	Q9CX34	Q9Y2Z0	0.00197412	0.00210353
SUN2	Q8BJS4	NA	0.000189885	NA
SVIL	Q8K4L3	O95425	0.0173845	0.000328598
SYAP1	NA	Q96A49	NA	0.000223313
SYMPK	Q80X82	Q92797	0.000359436	0.000114145
SYNCRIP	Q7TMK9	O60506	0.00415262	0.0014643
SYNE2	NA	Q8WXH0	NA	2.59806e-05
SYNGR2	NA	O43760	NA	0.0250917
SYNPO	Q8CC35	NA	0.00345771	NA
SYPL1	NA	Q16563	NA	0.0113106
TAF15	NA	Q92804	NA	0.001171
TAGLN2	Q9WVA4	P37802	0.0362483	0.000867548
TALDO1	Q93092	P37837	0.000477082	0.000155677
TAP1	P21958	Q03518	0.0111421	0.000638757
TAP2	P36371	Q03519	0.0209577	0.00112156
TAPBP	Q9R233	O15533	0.0277479	0.00196155
TARDBP	Q921F2	Q13148	0.0185747	0.00406018
TBC1D10A	NA	Q9BXI6	NA	0.000227739
TBC1D15	Q9CXF4	NA	0.00220749	NA
TBC1D9B	NA	Q66K14	NA	0.000112682
TBCB	NA	Q99426	NA	8.40996e-05
TBCD	NA	Q9BTW9	NA	0.000395198
TBCE	Q8CIV8	NA	0.00127894	NA
TBK1	NA	Q9UHD2	NA	0.000495075
TBL2	NA	Q9Y4P3	NA	0.000113648
TBRG4	Q91YM4	Q969Z0	0.000242978	0.000917102
TCF12	NA	Q99081	NA	0.000118814
TCOF1	O08784	NA	6.18481e-05	NA
TCP1	P11983	P17987	0.0148725	0.0022416
TECR	Q9CY27	Q9NZ01	0.00163876	0.00296359
TELO2	NA	Q9Y4R8	NA	2.82466e-05
TERB1	NA	Q8NA31	NA	4.93899e-05
TES	P47226	NA	0.00924129	NA
TEX264	NA	Q9Y6I9	NA	0.00382139
TFRC	Q62351	P02786	0.0518928	0.0134743
TGM1	Q9JLF6	P22735	0.00443584	0.000154425
TGM3	Q08189	Q08188	0.00178803	0.00043687
TGOLN2	NA	O43493	NA	4.90374e-05
THEMIS	NA	Q8N1K5	NA	0.000232003
THRAP3	Q569Z6	Q9Y2W1	0.00738594	9.69457e-05
THY1	P01831	NA	0.0687053	NA
TIMM13	P62075	NA	0.795425	NA
TIMM21	NA	Q9BVV7	NA	0.000602049
TIMM23	Q9WTQ8	NA	0.00179755	NA
TIMM44	O35857	O43615	0.000727328	0.00382004
TIMM50	Q9D880	Q3ZCQ8	0.0163754	0.00702288
TIMM8A1	Q9WVA2	NA	0.0228579	NA
TIMM9	Q9WV98	NA	0.00154306	NA
TIMMDC1	NA	Q9NPL8	NA	0.000423035
TKFC	NA	Q3LXA3	NA	0.000521528
TKT	P40142	P29401	0.00922015	0.000741069
TKTL1	Q99MX0	NA	0.00232513	NA
TLN1	P26039	Q9Y490	0.00217523	0.000272596
TM9SF2	P58021	Q99805	0.00380795	0.0011243
TM9SF3	Q9ET30	Q9HD45	0.00286513	0.00112151
TM9SF4	NA	Q92544	NA	0.000382732
TMCO1	Q921L3	Q9UM00	0.00166618	0.000266833
TMED1	NA	Q13445	NA	0.000813383
TMED10	Q9D1D4	P49755	0.0132392	0.00449494
TMED2	Q9R0Q3	Q15363	0.00189044	0.00188606
TMED3	NA	Q9Y3Q3	NA	0.000840397
TMED4	NA	Q7Z7H5	NA	0.000330516
TMED5	Q9CXE7	NA	0.0044583	NA
TMED7	NA	Q9Y3B3	NA	0.00195
TMED9	Q99KF1	Q9BVK6	0.00690438	0.00236084
TMEM109	NA	Q9BVC6	NA	0.00863029
TMEM14C	Q9CQN6	NA	0.00237384	NA
TMEM173	Q3TBT3	NA	0.0148408	NA
TMEM205	NA	Q6UW68	NA	0.0026696
TMEM30A	NA	Q9NV96	NA	0.00134977
TMEM33	Q9CR67	P57088	0.00264379	0.00204775
TMEM41B	NA	Q5BJD5	NA	0.000178786
TMEM43	NA	Q9BTV4	NA	0.000374636
TMEM70	NA	Q9BUB7	NA	0.000267295
TMF1	NA	P82094	NA	0.000182878
TMOD2	NA	Q9NZR1	NA	0.00803393
TMOD3	Q9JHJ0	Q9NYL9	0.18717	0.0341576
TMPO	Q61029	P42167	0.0129827	0.00367775
TMPO	Q61029	P42166	0.0129827	0.00389218
TMX1	Q8VBT0	Q9H3N1	0.00437892	0.00976557
TMX3	NA	Q96JJ7	NA	0.000183532
TNFRSF18	O35714	NA	0.00227426	NA
TNFRSF4	P47741	NA	0.00252846	NA
TNIP1	NA	Q15025	NA	2.10587e-05
TNNC2	NA	P02585	NA	0.000195096
TNPO1	Q8BFY9	Q92973	0.00891337	0.00340581
TNPO2	NA	O14787	NA	0.000174001
TNPO3	NA	Q9Y5L0	NA	7.02736e-05
TNS3	NA	Q68CZ2	NA	4.40436e-05
TOLLIP	Q9QZ06	NA	0.00045276	NA
TOMM20	NA	Q15388	NA	0.000651912
TOMM22	NA	Q9NS69	NA	0.00249574
TOMM34	Q9CYG7	NA	0.00152986	NA
TOMM40	Q9QYA2	O96008	0.00309463	0.00607636
TOMM70	NA	O94826	NA	0.00105048
TOP1	Q04750	P11387	0.000850166	0.000162307
TOP2A	Q01320	P11388	0.00473621	0.00329507
TOP2B	NA	Q02880	NA	0.000202544
TOR1AIP1	Q921T2	Q5JTV8	0.000502928	0.00111969
TPD52	NA	P55327	NA	0.0100163
TPD52L2	Q9CYZ2	O43399	0.00363037	0.00329114
TPI1	P17751	P60174	0.0290151	0.00416283
TPM1	P58771	NA	0.00838927	NA
TPM2	P58774	P07951	0.00722794	0.00153935
TPM3	P21107	P06753	0.59526	0.04457
TPM4	Q6IRU2	P67936	0.120958	0.010939
TPP1	NA	O14773	NA	0.000480979
TPP2	Q64514	NA	0.000271586	NA
TPR	F6ZDS4	NA	0.000110031	NA
TPRN	A2AI08	Q4KMQ1	0.00510772	0.0012454
TPT1	P63028	NA	0.00967842	NA
TRA2A	NA	Q13595	NA	0.000248004
TRA2B	P62996	P62995	0.0052269	0.0012771
TRABD	NA	Q9H4I3	NA	0.000681287
TRADD	Q3U0V2	NA	0.00054255	NA
TRAF1	NA	Q13077	NA	6.96278e-05
TRAP1	Q9CQN1	Q12931	0.0153847	0.00110987
TREX2	NA	Q9BQ50	NA	3.64589e-05
TRF	Q921I1	NA	0.00153617	NA
TRIM25	NA	Q14258	NA	0.000315079
TRIM28	Q62318	Q13263	0.015747	0.000900358
TRIM29	Q8R2Q0	NA	0.000724936	NA
TRIM32	Q8CH72	NA	0.000412063	NA
TRIP12	G5E870	NA	6.2658e-05	NA
TRIP13	NA	Q15645	NA	0.000906237
TSG101	NA	Q99816	NA	0.000247983
TSPAN14	NA	Q8NG11	NA	0.000105636
TSPAN7	NA	P41732	NA	0.000396292
TST	P52196	NA	0.00172872	NA
TTC1	NA	Q99614	NA	0.00305929
TTC37	NA	Q6PGP7	NA	6.33474e-05
TTF2	NA	Q9UNY4	NA	0.000157383
TTI1	NA	O43156	NA	5.10895e-05
TTLL12	Q3UDE2	Q14166	0.000381382	0.000673068
TUBA1A	P68369	Q71U36	0.461388	0.741659
TUBA1C	NA	Q9BQE3	NA	0.00546698
TUBA4A	P68368	P68366	0.0415237	0.0574753
TUBAL3	Q3UX10	A6NHL2	0.000491799	0.000301806
TUBB	NA	P07437	NA	0.213281
TUBB2A	Q7TMM9	NA	0.07636	NA
TUBB3	Q9ERD7	Q13509	NA	0.0854
TUBB4A	NA	P04350	NA	0.000210065
TUBB4B	P68372	P68371	0.443416	0.476772
TUBB5	P99024	NA	0.160755	NA
TUBB6	NA	Q9BUF5	NA	0.00189741
TUFM	Q8BFR5	P49411	0.012922	0.00392216
TWF1	Q91YR1	Q12792	0.0153183	0.00333471
TWF2	Q9Z0P5	Q6IBS0	0.0150438	0.00143896
TXN	NA	P10599	NA	0.0122807
TXN1	P10639	NA	0.0707524	NA
TXNDC5	Q91W90	Q8NBS9	0.000208676	0.000314945
TXNL1	Q8CDN6	NA	0.000537069	NA
TYMP	NA	P19971	NA	NA
TYW1	Q8BJM7	NA	0.00555061	NA
U2AF1	Q9D883	NA	0.00102576	NA
UACA	NA	Q9BZF9	NA	0.000524202
UBA1	Q02053	P22314	0.00103707	6.32101e-05
UBAP2L	Q80X50	Q14157	0.000475634	0.000475866
UBASH3A	Q3V3E1	NA	0.00840049	NA
UBE2J1	NA	Q9Y385	NA	0.00219745
UBL4A	NA	P11441	NA	0.00155907
UBQLN1	Q8R317	Q9UMX0	0.000339246	0.00630222
UBQLN2	NA	Q9UHD9	NA	0.000838468
UBQLN4	NA	Q9NRR5	NA	0.000145689
UBR3	Q5U430	NA	0.000224078	NA
UBR4	A2AN08	Q5T4S7	0.000227392	0.000367442
UBR5	Q80TP3	O95071	0.000177858	4.53537e-05
UBXN4	NA	Q92575	NA	0.000651615
UCHL5	Q9WUP7	Q9Y5K5	0.0211009	0.00476109
UCK2	NA	Q9BZX2	NA	0.00254714
UFL1	NA	O94874	NA	0.00136444
UGGT1	Q6P5E4	Q9NYU2	0.00406109	0.000290561
UHRF1	Q8VDF2	Q96T88	0.0021056	0.000178633
UMPS	P13439	P11172	0.0250099	0.00251301
UNC13D	B2RUP2	Q70J99	0.000140338	0.000299533
UNC45A	NA	Q9H3U1	NA	0.00110317
UPF1	NA	Q92900	NA	0.00118173
UQCR10	NA	Q9UDW1	NA	0.000485832
UQCRB	Q9D855	P14927	0.0033968	0.00091164
UQCRC1	Q9CZ13	P31930	0.00863725	0.0055766
UQCRC2	Q9DB77	P22695	0.0109484	0.00652257
UQCRFS1	NA	P47985	NA	0.00524941
UQCRH	P99028	P07919	0.0028399	0.00191962
USMG5	Q78IK2	NA	0.00965314	NA
USO1	Q9Z1Z0	O60763	0.000305088	0.00205868
USP10	NA	Q14694	NA	0.000184147
USP11	NA	P51784	NA	0.000729296
USP14	NA	P54578	NA	0.000570563
USP22	NA	Q9UPT9	NA	0.000205466
USP24	NA	Q9UPU5	NA	3.46057e-05
USP4	NA	Q13107	NA	0.000143925
USP5	P56399	P45974	0.00261846	0.00245169
USP9X	P70398	Q93008	0.000162102	0.000363707
VAC14	NA	Q08AM6	NA	3.45225e-05
VAMP3	P63024	Q15836	0.0171412	0.00563601
VAMP8	O70404	Q9BV40	0.00800751	0.00695487
VAPA	Q9WV55	Q9P0L0	0.00825736	0.0125956
VAPB	Q9QY76	O95292	0.00309837	0.00643723
VARS	Q9Z1Q9	NA	0.00122155	NA
VASP	P70460	NA	0.00537021	NA
VAT1	NA	Q99536	NA	0.00522544
VAV1	P27870	P15498	0.000582757	0.000301768
VCL	Q64727	NA	0.000337375	NA
VCP	Q01853	P55072	0.0187706	0.00079154
VCPIP1	NA	Q96JH7	NA	0.000173376
VDAC1	Q60932	P21796	0.0166433	0.0293615
VDAC2	Q60930	P45880	0.0364242	0.0278608
VDAC3	Q60931	Q9Y277	0.00319336	0.0022534
VIM	P20152	P08670	0.0180497	0.0537995
VIRMA	A2AIV2	Q69YN4	0.000189665	3.20387e-05
VKORC1	NA	Q9BQB6	NA	0.00159911
VMA21	NA	Q3ZAQ7	NA	0.00221507
VPS13C	NA	Q709C8	NA	0.000415805
VPS16	NA	Q9H269	NA	0.000154876
VPS29	Q9QZ88	NA	0.00157405	NA
VPS35	Q9EQH3	NA	0.000206011	NA
VPS4A	NA	Q9UN37	NA	0.000330967
VPS51	NA	Q9UID3	NA	6.897e-05
VPS52	NA	Q8N1B4	NA	0.00013819
WARS	NA	P23381	NA	0.000357679
WDFY4	NA	Q6ZS81	NA	1.1764e-05
WDR1	O88342	O75083	0.0306321	0.00683842
WDR61	NA	Q9GZS3	NA	0.00031606
WDR62	NA	O43379	NA	0.000447509
WIPI2	NA	Q9Y4P8	NA	0.000657219
WRNIP1	Q91XU0	NA	0.00103233	NA
XPO1	Q6P5F9	O14980	0.00698117	0.00372146
XPO5	Q924C1	Q9HAV4	0.00343342	0.00202985
XPO6	Q924Z6	NA	0.000160321	NA
XPO7	Q9EPK7	Q9UIA9	0.00113938	0.00067575
XPOT	Q9CRT8	O43592	0.00124985	0.00461978
XRCC5	NA	P13010	NA	0.000367879
XRCC6	P23475	P12956	0.000302087	0.0010099
YBX1	P62960	P67809	0.0411785	0.0103855
YBX3	Q9JKB3	P16989	0.0030317	0.000498916
YIPF5	NA	Q969M3	NA	0.00123497
YLPM1	NA	P49750	NA	1.30437e-05
YTHDF2	NA	Q9Y5A9	NA	0.000705398
YTHDF3	Q8BYK6	Q7Z739	0.00105516	0.000220787
YWHAB	Q9CQV8	P31946	0.0138374	0.00204766
YWHAE	P62259	P62258	0.028096	0.00582006
YWHAG	P61982	P61981	0.0753426	0.027518
YWHAH	P68510	Q04917	0.0189175	0.00109064
YWHAQ	P68254	P27348	0.0142988	0.00338856
YWHAZ	P63101	P63104	0.0356528	0.00629971
ZAP70	P43404	P43403	0.0020838	0.00287511
ZC3HAV1	Q3UPF5	Q7Z2W4	0.00231991	0.00273757
ZDHHC6	NA	Q9H6R6	NA	0.0015002
ZMPSTE24	Q80W54	O75844	0.00888881	0.00162867
ZW10	NA	O43264	NA	0.0002494
ZYX	Q62523	NA	0.000572327	NA

## Sheet: BTLA
Symbol	SwissProt	mean_IBAQ
AARS	Q8BGQ7	0.00112667
ABLIM1	Q8K4G5	0.000617147
ACACA	Q5SWU9	0.736614
ACACB	E9Q4Z2	0.00853037
ACTBL2	Q8BFZ3	1.20941
ACTL6A	Q9Z2N8	0.00114322
ACTN1	Q7TPR4	0.00624694
ACTN4	P57780	0.0734076
ACTR2	P61161	0.0884523
ACTR3	Q99JY9	0.0745226
ADRM1	Q9JKV1	0.0054674
AHSG	P29699	NA
AIFM1	Q9Z0X1	0.00036777
ALB	P07724	0.000300455
ALDH2	P47738	0.000748241
ALDOA	P05064	0.00425009
ANXA1	P10107	0.000669031
ANXA2	P07356	0.0216599
ARF5	P84084	0.00239364
ARHGAP45	Q3TBD2	0.000114477
ARHGEF1	Q61210	0.000221619
ARPC1A	Q9R0Q6	0.00702991
ARPC1B	Q9WV32	0.0612057
ARPC2	Q9CVB6	0.0392653
ARPC3	Q9JM76	0.0335363
ARPC4	P59999	0.0269031
ARPC5	Q9CPW4	0.0191608
ARPC5L	Q9D898	0.0126633
ATP1A1	Q8VDN2	0.00397714
ATP2A2	O55143	0.0013668
ATP5A1	Q03265	0.122233
ATP5B	P56480	0.120758
ATP5D	Q9D3D9	0.0172196
ATP5F1	Q9CQQ7	0.00398127
ATP5O	Q9DB20	0.0133584
ATXN2L	Q7TQH0	0.0571343
B2M	P01887	0.0135788
BCAP31	Q61335	0.000686372
BSG	P18572	0.00140644
BTLA	Q7TSA3	1
CAD	B2RQC6	0.00361871
CALR	P14211	0.00151863
CANX	P35564	0.00380749
CAPZA1	P47753	0.0807747
CAPZA2	P47754	0.0217595
CAPZB	P47757	0.0644539
CCDC50	Q810U5	0.00100716
CCT2	P80314	0.000816824
CCT3	P80318	0.000907257
CCT4	P80315	0.00549282
CCT5	P80316	0.00290591
CCT6A	P80317	0.00215457
CCT8	P42932	0.00492342
CD5	P13379	0.00534443
CFL1	P18760	0.0188006
CHMP4B	Q9D8B3	NA
CLINT1	Q99KN9	0.000676219
CLTC	Q68FD5	0.00671916
COPA	Q8CIE6	6.81016e-05
COPB2	O55029	0.000178442
CORO1A	O89053	0.0176096
COX4I1	P19783	0.00208759
CSE1L	Q9ERK4	0.0227158
CYB5A	P56395	0.000909903
DDX21	Q9JIK5	0.0004675
DDX39	Q8VDW0	0.00187814
DDX3X	Q62167	0.00187785
DDX5	Q61656	0.00471416
DDX6	P54823	0.00439033
DNAJA1	P63037	0.00131111
DOCK8	Q8C147	0.000601463
DSP	E9Q557	0.0256723
EEF1A1	P10126	0.0973698
EEF1D	P57776	0.00250117
EEF1G	Q9D8N0	0.00316038
EEF2	P58252	0.0190624
EFHD2	Q9D8Y0	0.00762711
EIF2S1	Q6ZWX6	0.00273846
EIF3H	Q91WK2	0.000331267
EIF4A1	P60843	0.0057499
ENO1/ENO1B	P17182	0.0109744
EPRS	Q8CGC7	0.00034551
ESYT1	Q3U7R1	0.000213755
EVL	P70429	0.00288245
FAM107B	Q3TGF2	0.00728635
FAR1	Q922J9	0.000800979
FASN	P19096	0.000352145
FERMT3	Q8K1B8	0.00954116
FLII	Q9JJ28	0.000625119
FLNA	Q8BTM8	0.0030737
FMNL1	Q9JL26	0.00406755
GAPDH	P16858	0.355716
GBP2	Q9Z0E6	0.000494519
GCN1L1	E9PVA8	0.000142371
GIMAP4	Q99JY3	0.00572103
GM4070	Q80SU7	0.000648517
GNAI2	P08752	0.049175
GNB2	P62880	0.0251914
GRAP2	O89100	0.00261507
GRB2	Q60631	0.00518289
GRPEL1	Q99LP6	0.0175799
GSN	P13020	0.0045785
H2-D1	P01899	0.0380043
H2-K1	P01901	0.0136074
HADHA	Q8BMS1	0.000417867
HAGH	Q99KB8	0.00835358
HAL	P35492	0.00314582
HCLS1	P49710	0.143319
HIST1H1A	P43275	0.00745625
HIST1H1B	P43276	0.0212729
HIST1H4I/HIST1H4H/HIST1H4F/HIST1H4D/HIST1H4C/HIST1H4B/HIST1H4A/HIST1H4J/HIST1H4K/HIST1H4M/HIST1H4N/HIST2H4/HIST4H4	P62806	0.0896764
HNRNPA1	P49312	0.00284406
HNRNPA3	Q8BG05	0.0014524
HNRNPAB	Q99020	0.00522628
HNRNPF	Q9Z2X1	0.00236055
HNRNPK	P61979	0.00217639
HNRNPM	Q9D0E1	0.0137315
HNRNPU	Q8VEK3	0.003342
HSP90AA1	P07901	0.01392
HSP90AB1	P11499	0.118434
HSP90B1	P08113	0.000497464
HSPA5	P20029	0.0205258
HSPA8	P63017	0.335481
HSPA9	P38647	0.102605
HSPD1	P63038	0.0684923
HSPH1	Q61699	0.000430394
IKZF1	Q03267	0.0016241
IKZF3	O08900	0.000178229
IL16	O54824	0.000927401
IMMT	Q8CAQ8	0.000369787
IMPDH2	P24547	0.000427022
IPO5	Q8BKC5	0.000639337
IQGAP1	Q9JKF1	0.00198883
IRGM1	Q60766	0.00140941
ISYNA1	Q9JHU9	0.00226782
ITGAL	P24063	0.00122276
ITGB2	P11835	0.00454511
JUP	Q02257	0.0632054
KHSRP	Q3U0V1	0.00342826
KPNB1	P70168	0.0013878
KRT1	P04104	0.421116
KRT10	P02535	1.01776
KRT12	Q64291	NA
KRT13	P08730	0.0671996
KRT14	Q61781	0.884069
KRT16	Q9Z2K1	0.0762679
KRT17	Q9QWL7	0.959083
KRT2	Q3TTY5	0.295636
KRT31	Q61765	0.00169263
KRT33A	Q8K0Y2	0.00362277
KRT33B	Q61897	NA
KRT34	Q9D646	0.00603239
KRT35	Q497I4	0.00213095
KRT4	P07744	0.000160512
KRT42	Q6IFX2	0.143489
KRT5	Q922U2	0.204431
KRT6A	P50446	0.935579
KRT71	Q9R0H5	0.862517
KRT72	Q6IME9	0.0214297
KRT76	Q3UV17	0.824174
KRT77	Q6IFZ6	0.00133496
KRT79	Q8VED5	0.0831055
KRT80	Q0VBK2	0.00801496
KRT84	Q99M73	0.000156722
KRT85	Q9Z2T6	NA
KRT86	P97861	0.0456321
LAD1	P57016	0.00516824
LAMP1	P11438	0.00181922
LBR	Q3U9G9	0.00160243
LCK	P06240	0.000632112
LCP1	Q61233	0.00152528
LDHA	P06151	0.0254511
LMNB1	P14733	0.000792988
LSM12	Q9D0R8	0.00596914
LSP1	P19973	0.079508
LUZP1	Q8R4U7	0.000312318
LYZ1	P17897	0.0307265
MCCC1	Q99MR8	0.32582
MCCC2	Q3ULD5	0.324554
MCM3	P25206	0.000635252
MCM5	P49718	0.000849355
MCM7	Q61881	0.000273423
MCRIP1	Q3UGS4	0.00139974
MT-ATP8	P03930	0.00586644
MVP	Q9EQK5	0.000298312
MYBBP1A	Q7TPV4	0.00138186
MYH10	Q61879	0.00010732
MYH11	O08638	0.00634749
MYH14	Q6URW6	0.0021659
MYH9	Q8VDD5	0.177889
MYL12B	Q3THE2	0.104682
MYL6	Q60605	0.184006
MYO18A	Q9JMH9	0.00171396
MYO1C	Q9WTI7	0.00176495
MYO1G	Q5SUA5	0.0324188
MYO5A	Q99104	0.00272122
MYOF	Q69ZN7	0.000485271
NCAPD2	Q8K2Z4	0.000419656
NCCRP1	G3X9C2	0.00517362
NCL	P09405	0.0412742
NPM1	Q61937	0.006556
NSF	P46460	0.00019682
NUFIP2	Q5F2E7	NA
PABPC1	P29341	0.00320428
PAICS	Q9DCL9	0.015163
PC	Q05920	0.697322
PCBP1	P60335	0.0120358
PCBP2	Q61990	0.00726871
PCCA	Q91ZA3	1.75706
PCCB	Q99MN9	1.47886
PCMT1	P23506	0.080519
PCNA	P17918	0.00074049
PDCD6IP	Q9WU78	0.000223302
PDIA3	P27773	0.0252965
PFKP	Q9WUA3	0.000167772
PGK1	P09411	0.000803981
PHB	P67778	0.0137565
PHB2	O35129	0.0100966
PHGDH	Q61753	0.0309939
PKM	P52480	0.00556736
PKP1	P97350	0.00299755
PLEC	Q9QXS1	0.00055306
PLP2/GM6169	Q9R1Q7	0.00963012
PPIA	P17742	0.00235338
PPP1CA	P62137	0.00310982
PPP1CB	P62141	0.00448915
PPP1CC	P63087	0.000605121
PPP1R12A	Q9DBR7	0.00527542
PPP1R18	Q8BQ30	0.00360786
PPP1R9B	Q6R891	0.00430155
PPP2R1A	Q76MZ3	0.00037122
PPP6R1	Q7TSI3	0.000230158
PRDX1	P35700	0.0190947
PRDX2	Q61171	0.0192903
PSMA3	O70435	0.00327575
PSMA5	Q9Z2U1	0.00497483
PSMA6	Q9QUM9	0.00329804
PSMB10	O35955	0.00123041
PSMB6	Q60692	0.0102177
PSMB8	P28063	0.00352251
PSMC1	P62192	0.00427359
PSMC2	P46471	0.00477446
PSMC5	P62196	0.00157299
PSMC6	P62334	0.00130685
PSMD1	Q3TXS7	0.000903994
PSMD11	Q8BG32	0.000293562
PSMD12	Q9D8W5	0.000541499
PSMD14	O35593	0.00176313
PSMD2	Q8VDM4	0.00201798
PSMD3	P14685	0.00198035
PSMD4	O35226	0.00268894
PTMA	P26350	0.00498386
PTPN11	P35235	0.144551
PTPN6	P29351	0.69117
PTPRC	P06800	0.0495246
RAB10	P61027	0.00102999
RAB14	Q91V41	0.000381921
RAB2A	P53994	0.000708859
RAC2	Q05144	0.0130079
RANBP1	P34022	0.00391187
RAP1B	Q99JI6	0.0328166
RASAL3	Q8C2K5	0.00162379
RBBP7	Q60973	0.00219427
RBM25	B2RY56	0.000650546
RPL10/RPL10-PS3	Q6ZWV3	0.00944645
RPL10A	P53026	0.00593497
RPL11	Q9CXW4	0.0471964
RPL12	P35979	0.00333656
RPL13	P47963	0.0600332
RPL13A	P19253	0.0126826
RPL14	Q9CR57	0.0615391
RPL15	Q9CZM2	0.039677
RPL17	Q9CPR4	0.0515696
RPL18	P35980	0.101303
RPL18A	P62717	0.0161268
RPL19	P84099	0.0410365
RPL21	O09167	0.00526749
RPL23	P62830	0.0332124
RPL23A	P62751	0.0277982
RPL24	Q8BP67	0.0376149
RPL26	P61255	0.0300833
RPL27/RPL27-PS3	P61358	0.0512464
RPL27A	P14115	0.0641385
RPL28	P41105	0.025987
RPL29	P47915	0.0256654
RPL3	P27659	0.0278006
RPL31	P62900	0.0349156
RPL34	Q9D1R9	0.0959483
RPL35/GM2000	Q6ZWV7	0.0146839
RPL35A	O55142	0.00208261
RPL36AL/RPL36A	P83882	0.0162109
RPL4	Q9D8E6	0.0176064
RPL6	P47911	0.0354508
RPL7	P14148	0.00832372
RPL7A	P12970	0.0653357
RPL8	P62918	0.038923
RPL9	P51410	0.00529558
RPLP0	P14869	0.021832
RPLP2	P99027	0.0686224
RPN1	Q91YQ5	0.000947586
RPS11	P62281	0.0307439
RPS13	P62301	0.0105077
RPS14	P62264	0.0536111
RPS16	P14131	0.00311328
RPS18	P62270	0.0136548
RPS19	Q9CZX8	0.01164
RPS2	P25444	0.00677646
RPS20	P60867	0.0125839
RPS23	P62267	0.0187522
RPS27RT/RPS27	Q6ZWU9	0.0750398
RPS28	P62858	0.0300074
RPS3	P62908	0.0313586
RPS3A1	P97351	0.0179188
RPS4X	P62702	0.0217588
RPS6	P62754	0.046407
RPS7	P62082	0.00510218
RPS8	P62242	0.0581322
RPSA	P14206	0.0176022
RRAS2	P62071	0.000608366
RUVBL1	P60122	0.00246913
RUVBL2	Q9WTM5	0.00170347
S100A14	Q9D2Q8	0.00315784
S100A16	Q9D708	0.00304713
SATB1	Q60611	0.00143892
SDHA	Q8K2B3	0.000457509
SERBP1	Q9CY58	0.00183542
SET	Q9EQU5	0.00151472
SFN	O70456	0.00052624
SFPQ	Q8VIJ6	0.000382592
SFXN1	Q99JR1	0.00161385
SIPA1	P46062	0.00178683
SKP1A	Q9WTX5	0.00150007
SLC16A1	P53986	0.0010704
SLC25A12	Q8BH59	0.00122258
SLC25A3	Q8VEM8	0.0211273
SLC25A5	P51881	0.0387618
SLC3A2	P10852	0.000895323
SMC4	Q8CG47	9.61748e-05
SPN	P15702	0.00292295
SPTAN1	P16546	0.00277844
SPTBN1	Q62261	0.00388917
SRRM2	Q8BTI8	0.000115711
SRSF1	Q6PDM2	0.00415524
SSB	P32067	0.000737439
ST13	Q99L47	0.00980993
STAT1	P42225	0.0243903
STIP1	Q60864	0.00165313
STOML2	Q99JB2	0.00127734
STREP_TAG_1	pTO_HA_StrepIII_GW_FRT_new	0.610575
SUB1	P11031	0.00632788
SVIL	Q8K4L3	0.00289527
TAGLN2	Q9WVA4	0.00134925
TAP1	P21958	0.00155049
TAP2	P36371	0.00115431
TAPBP	Q9R233	0.0074096
TARDBP	Q921F2	0.0063395
TBCE	Q8CIV8	0.000741094
TCP1	P11983	0.00274022
TES	P47226	0.00129254
TFRC	Q62351	0.00448113
TGM1	Q9JLF6	0.003684
TGM3	Q08189	0.00195095
THY1	P01831	0.07061
TIMM13	P62075	0.0806611
TIMM50	Q9D880	0.00287201
TLN1	P26039	0.00281626
TMED9	Q99KF1	0.0717713
TMEM173	Q3TBT3	0.00506165
TMOD3	Q9JHJ0	0.0106138
TMPO	Q61029	0.00781326
TNPO1	Q8BFY9	0.00095487
TOP2A	Q01320	0.000236876
TPI1	P17751	0.00969038
TPM3	P21107	0.0157742
TRAP1	Q9CQN1	0.000823773
TRIM28	Q62318	0.00262464
TUBA4A	P68368	0.00175443
TUBB4B	P68372	0.0319856
TUBB5	P99024	0.176054
TUFM	Q8BFR5	0.00928847
TXN1	P10639	0.0806305
TYW1	Q8BJM7	0.0021098
UQCRC2	Q9DB77	0.00216283
VCP	Q01853	0.0037818
VDAC1	Q60932	0.00338396
VDAC3	Q60931	0.00136967
VIM	P20152	0.0271663
XPO1	Q6P5F9	0.000340521
YBX1	P62960	0.00894571
YTHDF3	Q8BYK6	0.00226666
YWHAB	Q9CQV8	0.00235086
YWHAE	P62259	0.0115698
YWHAG	P61982	0.00285981
YWHAH	P68510	0.0259438
YWHAQ	P68254	0.00322898
YWHAZ	P63101	0.0156317
ZAP70	P43404	0.000265508
ZC3HAV1	Q3UPF5	0.000459616
