# Supplementary material for: Quantitative Interactomics in Primary T Cells Provides a Rationale for Concomitant PD-1 and BTLA Coinhibitor Blockade in Cancer Immunotherapy
Source: Cell Rep. 2019 Jun 11;27(11):3315–3330.e7. doi: 10.1016/j.celrep.2019.05.041 (PMC6581740; doi:10.1016/j.celrep.2019.05.041)
Supplement: Table S4. SILAC-Based Analysis of the Jurkat or Raji Cell Origin of the Quantitatively Major Components of the PD-1 Signalosome, Related to Figures 4 and S4 — See STAR Methods for details. [file mmc5.xlsx]

## Sheet: TableS4_sel
hgnc_symbol	Protein	PD.1.OST.Jurkat_wt.Raji_1	PD.1.OST.Jurkat_wt.Raji_2	PD.1.OST.Jurkat_wt.Rajij_3	PD1.Jurkat_PD.L1.Raji_1	PD1.Jurkat_PD.L1.Raji_2	PD1.Jurkat_PD.L1.Raji_3	PD.1.OST.Jurkat_PD.L1.Raji_1	PD.1.OST.Jurkat_PD.L1.Raji_2	PD.1.OST.Jurkat_PD.L1.Raji_3	nFragment	nPeptide	Channel
PTPN6	P29350	25152	22221	53895.4	7368.93	0	17073.6	701207	190307	382403	110	22	H
PTPN6	P29350	0	53843.1	70568.9	4990.66	0	2859.01	309678	123017	383099	105	21	L
GRB2	P62993	99938.5	116338	71686	9116.85	6271.61	15455.1	1440000	212347	236962	35	7	L
GRB2	P62993	151006	78604.6	64360.5	10129.1	2940.47	16083.5	1710000	294428	364250	35	7	H
PTPN11	Q06124	4430000	7080000	5420000	10605.5	7065.95	10483.9	47300000	19500000	21000000	225	46	L
PTPN11	Q06124	14551.8	20500.7	39042	0	0	0	169476	42446.9	39888.8	71	18	H
PDCD1	Q15116	768183	1540000	1620000	0	0	0	960660	722875	806481	54	12	H
PDCD1	Q15116	115000000	172000000	217000000	0	0	0	131000000	95500000	104000000	55	11	L
CD274	Q9NZQ7	0	24738.1	60735.3	822817	402612	389983	12800000	8460000	8920000	65	13	H
CD274	Q9NZQ7	0	12176.2	27138.1	30131.8	19351.2	9146.42	332627	213100	245234	61	13	L
pTO_HA_StrepIII_GW_FRT_new	pTO_HA_StrepIII_GW_FRT_new	19500000	18400000	38900000	0	0	0	23400000	18900000	20400000	35	7	L
pTO_HA_StrepIII_GW_FRT_new	pTO_HA_StrepIII_GW_FRT_new	123572	119086	241915	0	0	0	170543	117828	134862	25	6	H
